# Supplementary material for: Network Modeling Reveals Cross Talk of MAP Kinases during Adaptation to Caspofungin Stress in Aspergillus fumigatus
Source: PLoS One. 2015 Sep 10;10(9):e0136932. doi: 10.1371/journal.pone.0136932 (PMC4565559; doi:10.1371/journal.pone.0136932)
Supplement: S1 Database — (ZIP) [file pone.0136932.s001.zip]

Archive with 1 entries (1 files):
- Database S1 - DiffExpression.xls
