# Supplementary material for: Network Modeling Reveals Cross Talk of MAP Kinases during Adaptation to Caspofungin Stress in Aspergillus fumigatus
Source: PLoS One. 2015 Sep 10;10(9):e0136932. doi: 10.1371/journal.pone.0136932 (PMC4565559; doi:10.1371/journal.pone.0136932)
Supplement: S1 Database — (ZIP) [file pone.0136932.s001.zip › Database S1 - DiffExpression.xls]

## Sheet: WT.0_WT.0.5
Transcript-ID	mean(A)	mean(B)	log2(FoldChange)	p-value	FDR-adjusted p-value
AFUB_000010	5.40124	7.44167	0.462335	0.544956	0.77363
AFUB_000020	20.5647	20.4287	-0.00957428	0.995706	1
AFUB_000030	4.86835	5.05773	0.0550556	1	1
AFUB_000040	132.049	85.2763	-0.630851	0.0264481	0.100857
AFUB_000050	0.508239	1.81063	1.83292	0.348139	0.60108
AFUB_000060	0	1.17306	Inf	0.202926	0.427541
AFUB_000070	0.347927	0	-Inf	0.929835	1
AFUB_000080	3.55679	1.66388	-1.09603	0.330537	0.581313
AFUB_000090	1.1759	0.894607	-0.394446	1	1
AFUB_000100	11.0165	7.97532	-0.466056	0.448046	0.695079
AFUB_000110	578.319	577.05	-0.00316956	0.991874	1
AFUB_000120	19.757	26.0169	0.397087	0.373002	0.625834
AFUB_000130	2.89	4.62615	0.678741	0.521595	0.754697
AFUB_000140	10.2669	9.93271	-0.0477466	0.998499	1
AFUB_000150	7.98469	32.7591	2.03659	4.38605e-05	0.00063197
AFUB_000160	1.52472	5.35894	1.81341	0.0798228	0.225145
AFUB_000170	0.348811	0.616151	0.820837	0.944692	1
AFUB_000180	0	1.66388	Inf	0.199534	0.423226
AFUB_000190	3.26877	1.50256	-1.12133	0.46632	0.7106
AFUB_000200	1.3371	0.359115	-1.89659	0.448551	0.695502
AFUB_000210	0.508239	1.53218	1.592	0.336398	0.587959
AFUB_000220	1.14595	2.50744	1.12968	0.407208	0.659088
AFUB_000230	0.799789	2.86656	1.84163	0.276049	0.520791
AFUB_000240	256.918	231.639	-0.149428	0.58313	0.804334
AFUB_000250	17.3004	20.8621	0.270082	0.595216	0.81383
AFUB_000260	120.822	215.486	0.834703	0.0585228	0.179659
AFUB_000270	1.7141	3.85504	1.1693	0.446799	0.693475
AFUB_000280	36.8706	43.9386	0.253019	0.519885	0.753736
AFUB_000290	32.0877	13.2887	-1.27182	0.105853	0.272147
AFUB_000300	1844.74	514.919	-1.841	0.0176926	0.0753931
AFUB_000310	256.195	242.349	-0.0801558	0.74566	0.91608
AFUB_000320	10.296	5.00669	-1.04016	0.164476	0.370709
AFUB_000330	33.682	26.7124	-0.33447	0.444817	0.691676
AFUB_000340	150.596	166.006	0.140553	0.617376	0.829853
AFUB_000350	126.24	91.8644	-0.458587	0.102185	0.265811
AFUB_000360	23.0064	18.4882	-0.315429	0.593543	0.81332
AFUB_000370	29.2436	21.9413	-0.41447	0.386768	0.638478
AFUB_000380	117.492	52.2662	-1.16861	0.056892	0.175908
AFUB_000390	637.007	394.029	-0.693005	0.00222404	0.0150442
AFUB_000400	332.319	220.662	-0.59073	0.0146607	0.0651919
AFUB_000410	2772.36	2904.74	0.0672966	0.746141	0.91615
AFUB_000420	1635.71	794.675	-1.04148	3.75075e-06	7.825e-05
AFUB_000430	1033.65	743.052	-0.476219	0.0344877	0.122598
AFUB_000440	547.588	861.655	0.654019	0.00389445	0.0234118
AFUB_000450	1118.87	803.357	-0.477928	0.0345567	0.122713
AFUB_000460	303.571	197.01	-0.62377	0.0174282	0.07452
AFUB_000470	866.573	232.746	-1.89657	0.00330182	0.020486
AFUB_000480	65.6298	25.1884	-1.38159	0.255812	0.496261
AFUB_000490	311.772	479.617	0.621391	0.0109035	0.0520935
AFUB_000500	728.15	542.786	-0.423852	0.0728932	0.211274
AFUB_000510	594.189	838.98	0.497713	0.0342599	0.121962
AFUB_000520	298.129	313.18	0.0710515	0.742505	0.91422
AFUB_000530	2507.2	1915.67	-0.388227	0.0807179	0.226798
AFUB_000540	570.541	554.618	-0.0408376	0.8443	0.969034
AFUB_000550	382.123	372.412	-0.0371397	0.886716	0.989477
AFUB_000560	200.53	164.249	-0.287927	0.253633	0.493659
AFUB_000570	323.506	365.959	0.177886	0.433834	0.682548
AFUB_000580	613.525	668.653	0.124135	0.559972	0.786695
AFUB_000590	91.2477	65.0295	-0.488693	0.121173	0.299833
AFUB_000600	123.124	68.0073	-0.85635	0.00511506	0.0289968
AFUB_000610	95.7837	146.336	0.611429	0.0228293	0.0904681
AFUB_000620	491.275	732.921	0.577126	0.0141704	0.0635763
AFUB_000630	6232.73	8817	0.500423	0.024879	0.0963412
AFUB_000640	30.2362	37.7716	0.321026	0.466391	0.7106
AFUB_000650	489.967	559.071	0.190347	0.439449	0.687708
AFUB_000660	5338.99	6549.88	0.294901	0.197133	0.420108
AFUB_000670	19.4707	46.3536	1.25137	0.000299868	0.00309895
AFUB_000680	0.159427	0.359115	1.17155	1	1
AFUB_000690	894.688	2451.88	1.45443	9.02359e-11	6.79416e-09
AFUB_000700	165.717	221.532	0.41879	0.151667	0.350679
AFUB_000710	36.5086	45.2233	0.30883	0.46751	0.711496
AFUB_000720	4.35481	5.24866	0.269341	0.919186	0.996892
AFUB_000730	24.1259	23.1139	-0.0618262	0.887644	0.989761
AFUB_000740	0.48005	0.586531	0.289023	1	1
AFUB_000750	367.062	83.6038	-2.13438	3.65166e-06	7.66619e-05
AFUB_000760	512.457	45.8636	-3.48201	3.24864e-10	2.09883e-08
AFUB_000770	1853.73	304.564	-2.60561	1.89547e-08	8.00896e-07
AFUB_000780	922.131	96.4139	-3.25766	3.58745e-08	1.40765e-06
AFUB_000790	370.802	29.8104	-3.63676	4.82525e-09	2.416e-07
AFUB_000800	1921.55	99.6756	-4.26888	1.75852e-08	7.49352e-07
AFUB_000810	1544.57	36.1715	-5.41621	4.04106e-09	2.05417e-07
AFUB_000820	1747.18	92.9846	-4.23189	6.75707e-08	2.391e-06
AFUB_000830	8660.58	651.271	-3.73313	2.07329e-07	6.36869e-06
AFUB_000840	97.9305	149.503	0.610342	0.0301273	0.110876
AFUB_000850	196.471	226.404	0.204588	0.419485	0.670208
AFUB_000860	88.3189	100.137	0.18118	0.561871	0.788257
AFUB_000870	20.2935	8.73137	-1.21674	0.101888	0.265366
AFUB_000880	522.859	699.072	0.419018	0.0720156	0.209276
AFUB_000890	33.8511	31.9137	-0.0850301	0.852393	0.972896
AFUB_000900	76.7994	44.6477	-0.782509	0.0377359	0.130938
AFUB_000910	114.074	59.4942	-0.939144	0.697172	0.883842
AFUB_000920	24.7962	93.5288	1.91529	1.58278e-08	6.8913e-07
AFUB_000930	215.506	665.83	1.62743	1.68626e-10	1.21483e-08
AFUB_000940	484.168	811.767	0.745556	0.00233152	0.015586
AFUB_000950	57.2266	67.8012	0.244625	0.507371	0.744769
AFUB_000960	185.443	112.501	-0.721036	0.00763707	0.0395847
AFUB_000970	31.4235	26.9922	-0.219304	0.568481	0.79297
AFUB_000980	365.823	124.171	-1.55882	2.85104e-05	0.000450321
AFUB_000990	59.0067	102.919	0.802563	0.121875	0.301125
AFUB_001000	32.2613	114.936	1.83296	0.0145517	0.0648224
AFUB_001010	0.318855	2.19937	2.78612	0.100049	0.262111
AFUB_001020	1.74229	3.24709	0.898165	0.480145	0.721979
AFUB_001030	6.32873	6.14327	-0.0429096	0.942767	1
AFUB_001040	20.9241	32.4222	0.631816	0.101299	0.264454
AFUB_001050	2721.81	1716.03	-0.665492	0.00276555	0.0179019
AFUB_001060	123.383	180.755	0.55089	0.0403542	0.137358
AFUB_001070	1955.39	1376.74	-0.506198	0.0228789	0.0906063
AFUB_001080	2276.24	1321.43	-0.784546	0.000483824	0.00453653
AFUB_001090	0	0	NA	NA	NA
AFUB_001100	844.984	849.014	0.00686431	0.976556	1
AFUB_001110	310.112	452.558	0.54531	0.0208	0.0845336
AFUB_001120	285.454	19.381	-3.88054	3.84931e-07	1.09508e-05
AFUB_001130	4.61729	5.57816	0.272744	0.914514	0.996254
AFUB_001140	313.3	543.755	0.795413	0.000861914	0.00715689
AFUB_001150	206.261	76.2218	-1.4362	2.65484e-07	7.8889e-06
AFUB_001160	34.9486	52.1715	0.578025	0.104899	0.270588
AFUB_001170	84.2759	127.44	0.596626	0.490933	0.730797
AFUB_001180	486.949	618.391	0.344748	0.39206	0.643608
AFUB_001190	12363.4	18357.5	0.570287	0.0104151	0.0503231
AFUB_001200	4510.34	2116.24	-1.09173	9.08031e-07	2.32558e-05
AFUB_001210	528.94	675.483	0.352817	0.140362	0.332212
AFUB_001220	1457.89	279.083	-2.38512	0.00289536	0.0185384
AFUB_001230	604.265	353.739	-0.772496	0.00129698	0.00983939
AFUB_001240	0	0.278456	Inf	0.876634	0.984944
AFUB_001250	2174.17	1828.19	-0.250044	0.376424	0.629269
AFUB_001260	6652.53	11384.7	0.775115	0.0277159	0.104774
AFUB_001270	3.87918	7.02968	0.857708	0.315863	0.564694
AFUB_001280	29.025	44.4654	0.61539	0.0983978	0.259577
AFUB_001290	534.953	665.386	0.314778	0.17776	0.389677
AFUB_001300	311.414	460.034	0.562905	0.0192444	0.0798165
AFUB_001310	997.866	508.738	-0.971924	0.151843	0.350844
AFUB_001320	1071.1	1084.93	0.0185053	0.903187	0.994602
AFUB_001330	1759.43	1753.85	-0.00458212	0.961082	1
AFUB_001340	3264.21	3626.51	0.151848	0.485182	0.725857
AFUB_001350	150.515	208.295	0.468717	0.0682383	0.200393
AFUB_001360	186.946	215.63	0.205936	0.617527	0.829944
AFUB_001370	405.833	389.548	-0.0590877	0.989734	1
AFUB_001380	0.348811	0.637571	0.870138	0.969585	1
AFUB_001390	0.1885	0.71823	1.92988	0.838844	0.965871
AFUB_001400	2019.28	1952.46	-0.0485493	0.849144	0.971104
AFUB_001410	649.174	475.348	-0.44962	0.0537842	0.168627
AFUB_001420	333.998	413.983	0.309734	0.615213	0.828664
AFUB_001430	449.549	573.233	0.350646	0.210525	0.437819
AFUB_001440	2915.48	1697.3	-0.780496	0.0579293	0.178274
AFUB_001450	33.3993	20.7172	-0.688989	0.0965121	0.256359
AFUB_001460	583.204	754.75	0.371998	0.0985402	0.259856
AFUB_001470	6571.04	8038.52	0.290807	0.186307	0.402868
AFUB_001480	630.364	359.238	-0.811248	0.000784063	0.00664827
AFUB_001490	292.972	337.63	0.204676	0.409457	0.661126
AFUB_001500	236.389	39.2149	-2.59169	0.043535	0.144982
AFUB_001510	1335.39	823.955	-0.696624	0.00217509	0.0148107
AFUB_001520	4788.35	12200.1	1.3493	1.67534e-09	9.21808e-08
AFUB_001530	556.219	564.415	0.0211042	0.907668	0.994602
AFUB_001540	384.571	415.361	0.111115	0.611414	0.825606
AFUB_001550	1601.17	1981.1	0.307177	0.174218	0.384909
AFUB_001560	1531.47	890.156	-0.78279	0.000527034	0.00486425
AFUB_001570	521.608	1255.11	1.26677	3.15611e-08	1.24922e-06
AFUB_001580	470.069	1088.53	1.21144	1.41734e-07	4.57144e-06
AFUB_001590	330.818	349.572	0.0795507	0.752238	0.918971
AFUB_001600	248.166	303.245	0.289183	0.237175	0.473289
AFUB_001610	282.42	348.942	0.305146	0.18685	0.403441
AFUB_001620	635.672	502.899	-0.338014	0.148721	0.346266
AFUB_001630	251.155	298.056	0.247005	0.306498	0.554726
AFUB_001640	2928.14	1712.97	-0.773488	0.000541046	0.0049648
AFUB_001650	135.467	221.919	0.712088	0.00684056	0.0363242
AFUB_001660	206.665	178.022	-0.215241	0.450462	0.696776
AFUB_001670	106.856	108.638	0.0238591	0.955432	1
AFUB_001680	28.5513	13.9359	-1.03475	0.0127143	0.0588275
AFUB_001690	662.443	498.437	-0.410386	0.0889605	0.242093
AFUB_001700	1521.61	1211.61	-0.328664	0.147637	0.344268
AFUB_001710	175.007	167.616	-0.0622596	0.837793	0.965327
AFUB_001720	962.923	1025.93	0.091442	0.657796	0.858039
AFUB_001730	128.261	163.868	0.353452	0.20019	0.423966
AFUB_001740	141.406	216.684	0.615756	0.017902	0.076183
AFUB_001750	13932.2	16076.8	0.206554	0.340662	0.592358
AFUB_001760	1426.41	1109.72	-0.362189	0.104647	0.270226
AFUB_001770	394.338	431.297	0.129249	0.605781	0.820435
AFUB_001780	893.737	1400.91	0.648438	0.00536864	0.0300512
AFUB_001790	1397.67	1211.71	-0.205981	0.349739	0.602133
AFUB_001800	122.869	128.433	0.0638978	0.801357	0.946804
AFUB_001810	29370.6	24892.1	-0.238683	0.276985	0.522163
AFUB_001820	368.502	526.873	0.515782	0.0299988	0.110499
AFUB_001830	617.076	952.389	0.626102	0.0065793	0.0352704
AFUB_001840	517.66	381.903	-0.438798	0.0587586	0.180052
AFUB_001850	1028.96	429.251	-1.26129	5.325e-08	1.96914e-06
AFUB_001860	87.993	133.347	0.599727	0.0367149	0.128419
AFUB_001870	1120.47	784.539	-0.514193	0.0245497	0.0954568
AFUB_001880	785.621	940.647	0.25982	0.269798	0.513538
AFUB_001890	515.31	620.382	0.267717	0.263162	0.506301
AFUB_001900	2978.92	2373.55	-0.327745	0.138594	0.329507
AFUB_001910	371.625	1297.58	1.80391	1.41973e-07	4.57144e-06
AFUB_001920	70.6248	199.734	1.49983	4.47458e-07	1.25514e-05
AFUB_001930	114.276	146.945	0.362756	0.275474	0.519901
AFUB_001940	931.672	813.44	-0.195785	0.395862	0.647105
AFUB_001950	216.9	336.604	0.634024	0.0113927	0.0538933
AFUB_001960	262.995	428.018	0.702634	0.00353868	0.0216736
AFUB_001970	68.451	54.6269	-0.325459	0.315329	0.563976
AFUB_001980	10.7867	16.127	0.580233	0.322025	0.572323
AFUB_001990	191.313	187.316	-0.0304606	0.891796	0.991423
AFUB_002000	918.204	307.225	-1.57952	0.0174751	0.0746567
AFUB_002010	696.558	447.302	-0.638994	0.0174741	0.0746567
AFUB_002020	74.5322	208.35	1.48308	2.20626e-08	9.05469e-07
AFUB_002030	64.3402	266.413	2.04988	2.25967e-13	2.69385e-11
AFUB_002040	863.702	1223.89	0.502872	0.0248557	0.0962884
AFUB_002050	93.1343	131.104	0.493327	0.113775	0.286698
AFUB_002060	135.503	130.756	-0.0514519	0.873406	0.98295
AFUB_002070	59.7299	55.9618	-0.0940107	0.799684	0.945887
AFUB_002080	555.822	794.299	0.515058	0.0250838	0.0967973
AFUB_002090	339.514	346.166	0.0279928	0.892144	0.991423
AFUB_002100	168.434	98.6799	-0.771357	0.0028936	0.0185384
AFUB_002110	0.639477	1.50256	1.23245	0.577179	0.799871
AFUB_002120	1844.44	2102.58	0.188975	0.402082	0.65356
AFUB_002130	75.7583	138.994	0.875548	0.0156581	0.0687721
AFUB_002140	2722.08	3200.6	0.233633	0.311789	0.560851
AFUB_002150	472.885	422.526	-0.16245	0.511636	0.748616
AFUB_002160	880.777	822.738	-0.0983448	0.693314	0.881631
AFUB_002170	163.369	198.836	0.283443	0.279484	0.524927
AFUB_002180	226.188	238.699	0.0776699	0.750249	0.917701
AFUB_002190	359.317	625.377	0.799468	0.000854461	0.00711269
AFUB_002200	77.8626	54.6242	-0.51139	0.712575	0.894313
AFUB_002210	26.3862	13.6775	-0.947979	0.687307	0.877472
AFUB_002220	2.16773	0	-Inf	0.117984	0.294172
AFUB_002230	132.87	233.514	0.813491	0.00275867	0.0178999
AFUB_002240	311.104	298.405	-0.060123	0.805108	0.948066
AFUB_002250	167.58	180.227	0.104966	0.669712	0.865835
AFUB_002260	820.039	1053.76	0.361787	0.120984	0.299513
AFUB_002270	23.8432	13.9427	-0.774066	0.186035	0.402367
AFUB_002280	6.09975	18.8241	1.62576	0.00201727	0.0139395
AFUB_002290	235.35	378.684	0.686184	0.00426407	0.0250589
AFUB_002300	38.1285	295.066	2.9521	2.55562e-19	6.398e-17
AFUB_002310	20.71	23.7364	0.19677	0.796358	0.943867
AFUB_002320	309.227	354.263	0.196158	0.402973	0.65441
AFUB_002330	130.965	193.91	0.566204	0.0290761	0.10851
AFUB_002340	691.444	655.708	-0.0765591	0.796938	0.943984
AFUB_002350	259.473	367.427	0.501872	0.0419483	0.140963
AFUB_002360	9.43808	14.3529	0.604774	0.329371	0.580179
AFUB_002370	314.869	540.448	0.779405	0.000980555	0.0079124
AFUB_002380	39.3643	41.5146	0.0767289	0.851416	0.972519
AFUB_002390	1249.58	1469.14	0.233526	0.296083	0.544207
AFUB_002400	310.563	331.797	0.0954119	0.696573	0.883654
AFUB_002410	5938.09	5866.22	-0.0175683	0.935918	1
AFUB_002420	138.014	119.308	-0.210127	0.484969	0.725857
AFUB_002430	593.905	589.363	-0.0110766	0.973462	1
AFUB_002440	38.4095	22.9676	-0.741861	0.0700627	0.204789
AFUB_002450	5432.48	6199.35	0.190507	0.38781	0.639159
AFUB_002460	611.903	537.573	-0.186842	0.428653	0.678447
AFUB_002470	279.905	160.907	-0.798713	0.0154071	0.0678482
AFUB_002480	53.7614	42.6516	-0.333971	0.318896	0.56831
AFUB_002490	2201.23	1767.91	-0.316267	0.159069	0.36252
AFUB_002500	332.739	282.358	-0.236866	0.543257	0.772468
AFUB_002510	871.313	468.192	-0.89609	0.000204687	0.00228001
AFUB_002520	1727.87	518.57	-1.73639	2.80651e-08	1.1197e-06
AFUB_002530	1498.68	1244.69	-0.267907	0.222962	0.453424
AFUB_002540	239.106	262.237	0.133224	0.608167	0.822331
AFUB_002550	314.142	266.705	-0.236176	0.303663	0.551584
AFUB_002560	209.313	196.388	-0.0919536	0.742871	0.914345
AFUB_002570	1588.36	1562.79	-0.0234208	0.907024	0.994602
AFUB_002580	257.891	252.717	-0.0292376	0.964875	1
AFUB_002590	720.525	1453.14	1.01205	1.24624e-05	0.000224054
AFUB_002600	22.2603	24.9892	0.166832	0.67565	0.869885
AFUB_002610	2.1915	3.88466	0.825872	0.527928	0.759907
AFUB_002620	0.536427	0.637571	0.249202	1	1
AFUB_002630	0	0.278456	Inf	0.86912	0.980689
AFUB_002640	0.160311	0.637571	1.99171	0.835962	0.964217
AFUB_002650	0.536427	2.80732	2.38774	0.155319	0.356327
AFUB_002660	609.451	1209.88	0.989285	0.000349955	0.00350445
AFUB_002670	179.708	173.561	-0.0502093	0.802206	0.94681
AFUB_002680	10928.5	11770.7	0.107102	0.646479	0.850318
AFUB_002690	2.89	6.97228	1.27056	0.0917673	0.247431
AFUB_002700	26.883	1.94233	-3.79083	0.00131177	0.0099205
AFUB_002710	61.3877	42.0551	-0.545669	0.305206	0.553593
AFUB_002720	314.928	228.066	-0.465573	0.0589667	0.180413
AFUB_002730	1000.38	606.024	-0.723102	0.0160629	0.0702226
AFUB_002740	142.824	145.272	0.0245243	0.915471	0.996254
AFUB_002750	39.2753	51.4145	0.388553	0.28301	0.529039
AFUB_002760	37.6422	41.1591	0.12886	0.74855	0.916939
AFUB_002770	12.1704	16.7879	0.464038	0.381546	0.634052
AFUB_002780	323.212	459.168	0.506541	0.0389602	0.134341
AFUB_002790	372.765	294.768	-0.338686	0.19812	0.421493
AFUB_002800	1435.06	1431.19	-0.0039006	0.979434	1
AFUB_002810	425.625	387.219	-0.136433	0.571015	0.794296
AFUB_002820	626.829	531.323	-0.238482	0.299042	0.547088
AFUB_002830	39.3916	52.8596	0.42428	0.206147	0.431693
AFUB_002840	101.988	129.625	0.345953	0.176883	0.388614
AFUB_002850	736.354	793.789	0.108355	0.597113	0.815191
AFUB_002860	7.19374	9.79416	0.445179	0.582807	0.804332
AFUB_002870	205.837	227.21	0.142519	0.57421	0.797258
AFUB_002880	354.986	409.328	0.205496	0.398849	0.649972
AFUB_002890	1680.76	992.062	-0.760611	0.000915941	0.00753348
AFUB_002900	0.536427	0.278456	-0.945936	1	1
AFUB_002910	202.798	240.97	0.248815	0.333628	0.584491
AFUB_002920	2924.8	1621.35	-0.851142	0.000153183	0.00178785
AFUB_002930	16259.1	10946.5	-0.570782	0.00879882	0.0441219
AFUB_002940	217.173	132.699	-0.710692	0.00884915	0.0443077
AFUB_002950	8380.26	1587.07	-2.40063	2.63383e-05	0.000422003
AFUB_002960	1153.43	576.046	-1.00168	1.44624e-05	0.000253636
AFUB_002970	409.883	532.582	0.377791	0.163387	0.369262
AFUB_002980	845.999	818.196	-0.0482098	0.853799	0.973576
AFUB_002990	394.319	598.165	0.601181	0.0105498	0.0507422
AFUB_003000	232.872	230.126	-0.0171106	0.915176	0.996254
AFUB_003010	796.877	1456.95	0.870519	0.000135508	0.0016151
AFUB_003020	0	0	NA	NA	NA
AFUB_003030	0.66855	0.308076	-1.11775	0.942281	1
AFUB_003040	237.843	240.727	0.0173861	0.900889	0.994426
AFUB_003050	70.7465	69.1752	-0.0324025	0.881315	0.98686
AFUB_003060	2.75877	2.4482	-0.1723	1	1
AFUB_003070	1948.23	1940.23	-0.00593866	0.948662	1
AFUB_003080	265.98	265.023	-0.00519984	1	1
AFUB_003090	106.949	87.5346	-0.289004	0.583038	0.804334
AFUB_003100	355.028	328.085	-0.113862	0.670173	0.86595
AFUB_003110	422.858	558.1	0.400349	0.100456	0.262724
AFUB_003120	112.804	260.326	1.2065	4.92002e-06	9.87356e-05
AFUB_003130	0.988289	0	-Inf	0.358222	0.610697
AFUB_003140	0	0.308076	Inf	0.837571	0.965184
AFUB_003150	1056	1200.6	0.185143	0.419209	0.669975
AFUB_003160	120.784	131.066	0.117872	0.863488	0.978283
AFUB_003170	128.744	264.512	1.03883	3.58925e-05	0.000543764
AFUB_003180	37.4687	40.5065	0.112466	0.793614	0.942399
AFUB_003190	148.396	193.795	0.385082	0.150535	0.348839
AFUB_003200	95.5031	119.816	0.327195	0.513446	0.749527
AFUB_003210	1003.73	638.194	-0.653308	0.00452364	0.0261848
AFUB_003220	651.711	610.728	-0.0937025	0.708095	0.892269
AFUB_003230	124.481	103.245	-0.26985	0.383017	0.635232
AFUB_003240	10.0265	20.2309	1.01274	0.067885	0.199648
AFUB_003250	463.158	610.42	0.398297	0.0799328	0.225168
AFUB_003260	269.685	275.634	0.0314765	0.935936	1
AFUB_003270	894.774	1273.9	0.509659	0.0253447	0.0974661
AFUB_003280	225.816	459.651	1.02539	3.76193e-05	0.000564797
AFUB_003290	2248.6	3020.62	0.425819	0.0564655	0.175183
AFUB_003300	375.411	466.696	0.314014	0.174115	0.384909
AFUB_003310	267.364	401.655	0.587153	0.0184095	0.0774917
AFUB_003320	205.625	248.9	0.27555	0.254339	0.494457
AFUB_003330	1037.79	475.713	-1.12535	0.00199521	0.0138524
AFUB_003340	79.0087	25.1519	-1.65134	5.52306e-06	0.000109304
AFUB_003350	453.842	814.059	0.842942	0.00120706	0.00931958
AFUB_003360	2683.63	1911.89	-0.489186	0.0393311	0.135069
AFUB_003370	465.218	443.252	-0.0697808	0.747909	0.916389
AFUB_003380	1662.58	974.076	-0.771319	0.00226289	0.0152465
AFUB_003390	272.367	543.385	0.996424	6.10745e-05	0.000832109
AFUB_003400	827.052	717.325	-0.20535	0.386887	0.638478
AFUB_003410	266.524	426.413	0.677985	0.00663078	0.0355083
AFUB_003420	1034.17	470.688	-1.13564	0.0007389	0.00631883
AFUB_003430	228.094	252.045	0.144051	0.534811	0.765303
AFUB_003440	8324.34	11800.2	0.503408	0.0225432	0.0896181
AFUB_003450	836.22	695.417	-0.266005	0.484637	0.725857
AFUB_003460	1527.38	1718.47	0.170064	0.48512	0.725857
AFUB_003470	355.946	501.312	0.494053	0.03327	0.119586
AFUB_003480	939.193	812.524	-0.209011	0.359478	0.611484
AFUB_003490	237.305	224.837	-0.0778643	0.711004	0.893686
AFUB_003500	1097.32	454.32	-1.2722	0.00105617	0.0083741
AFUB_003510	2564.13	2073.93	-0.306098	0.165384	0.372087
AFUB_003520	2766.62	6810.92	1.29972	7.00538e-09	3.32473e-07
AFUB_003530	369.075	334.118	-0.143557	0.526121	0.758483
AFUB_003540	452.152	423.876	-0.0931636	0.673158	0.868015
AFUB_003550	99.0863	120.683	0.284468	0.302663	0.550467
AFUB_003560	531.406	242.082	-1.13432	0.0339995	0.121121
AFUB_003570	5.8531	4.66899	-0.326091	0.720226	0.90008
AFUB_003580	25.2525	28.656	0.182413	0.687326	0.877472
AFUB_003590	0	0	NA	NA	NA
AFUB_003600	30.8501	38.493	0.31932	0.436339	0.684659
AFUB_003610	63.0507	62.8315	-0.00502346	0.979215	1
AFUB_003620	2.64159	5.18306	0.972397	0.256838	0.49777
AFUB_003629	1.01559	1.91271	0.913296	0.634661	0.842084
AFUB_003630	70.5834	20.3499	-1.79431	4.98915e-05	0.000705669
AFUB_003640	0	0	NA	NA	NA
AFUB_003650	0.318855	1.28334	2.00893	0.494619	0.733687
AFUB_003660	0.159427	0	-Inf	1	1
AFUB_003670	0.348811	0.637571	0.870138	0.961859	1
AFUB_003680	0.159427	0.359115	1.17155	1	1
AFUB_003690	0.377	0.667191	0.823534	0.968919	1
AFUB_003700	1.20586	2.81552	1.22334	0.392228	0.64363
AFUB_003710	0.509123	0.616151	0.275271	1	1
AFUB_003720	1.3644	3.47451	1.34854	0.268481	0.512057
AFUB_003730	0	0	NA	NA	NA
AFUB_003740	1.36706	0.586531	-1.22079	0.694313	0.882356
AFUB_003750	0	0	NA	NA	NA
AFUB_003760	632.466	370.656	-0.770907	0.0332245	0.119465
AFUB_003770	67.718	48.7798	-0.473255	0.311622	0.560751
AFUB_003780	230.489	353.383	0.616535	0.0115029	0.0542839
AFUB_003790	1457.16	2228.88	0.613161	0.00538274	0.0300796
AFUB_003800	8427.09	13072.2	0.633394	0.00384605	0.0232014
AFUB_003810	3006.17	2372.24	-0.341677	0.11895	0.295867
AFUB_003820	416.565	543.803	0.38454	0.0997395	0.261738
AFUB_003830	407.194	447.221	0.135272	0.615304	0.828664
AFUB_003840	280.19	412.097	0.556577	0.0199402	0.0818032
AFUB_003850	247.828	207.396	-0.256956	0.323353	0.573456
AFUB_003860	365.226	320.131	-0.190128	0.441565	0.688437
AFUB_003870	582.591	466.413	-0.320876	0.172388	0.382662
AFUB_003880	1.84622	0.637571	-1.53392	0.509071	0.746498
AFUB_003890	4.22799	2.19937	-0.942883	0.499847	0.737725
AFUB_003900	551.644	654.371	0.24637	0.29456	0.542328
AFUB_003910	2129.02	1992.88	-0.0953339	0.651363	0.853437
AFUB_003920	5637.62	5492.8	-0.037545	0.845692	0.969628
AFUB_003930	4.19361	5.03631	0.264173	0.844815	0.96918
AFUB_003940	70.2744	79.0392	0.169569	0.602032	0.819012
AFUB_003950	476.097	433.566	-0.135006	0.592857	0.812825
AFUB_003960	426.394	435.597	0.0308068	0.906067	0.994602
AFUB_003970	224.174	261.208	0.22058	0.382124	0.634592
AFUB_003980	8.17761	2.39716	-1.77035	0.021568	0.0868093
AFUB_003990	33.3508	34.6221	0.0539698	0.872631	0.982409
AFUB_004000	576.706	606.311	0.0722221	0.73708	0.911362
AFUB_004010	99.6155	145.364	0.545227	0.104587	0.270211
AFUB_004020	11313.8	8190.01	-0.466143	0.12629	0.308456
AFUB_004030	396.518	555.325	0.485944	0.035883	0.12617
AFUB_004040	7213.83	5837.35	-0.305452	0.202546	0.42701
AFUB_004050	110.228	199.299	0.854447	0.00244409	0.0162517
AFUB_004060	1017.69	620.383	-0.714063	0.00645814	0.0347921
AFUB_004070	2405.19	1199.13	-1.00417	0.000199565	0.00224545
AFUB_004080	5.33257	0.556911	-3.25931	0.0348836	0.123673
AFUB_004090	1446.02	1120.37	-0.36811	0.0972158	0.257468
AFUB_004100	153.032	140.713	-0.121075	0.745969	0.916131
AFUB_004110	93.2128	118.077	0.341123	0.211461	0.438601
AFUB_004120	793.492	1096.71	0.466887	0.0449543	0.148425
AFUB_004130	1569.35	2227.01	0.504943	0.0326189	0.117923
AFUB_004140	348.458	221.784	-0.651829	0.0601442	0.182745
AFUB_004150	960.442	441.75	-1.12047	1.74947e-06	4.08011e-05
AFUB_004160	221.409	217.43	-0.0261612	1	1
AFUB_004170	1532.23	1060.42	-0.530992	0.0179433	0.0762991
AFUB_004180	86.603	121.263	0.485649	0.0980401	0.258907
AFUB_004190	78.7866	107.551	0.449003	0.126018	0.308126
AFUB_004200	293.669	261.865	-0.165369	0.479281	0.721407
AFUB_004210	1146.89	772.198	-0.570679	0.0414694	0.140031
AFUB_004220	317.812	482.812	0.603289	0.0103306	0.0500246
AFUB_004230	217.256	236.257	0.120967	0.536305	0.767003
AFUB_004240	231.027	272.705	0.239277	0.350727	0.602846
AFUB_004250	848.088	915.913	0.110997	0.648531	0.851884
AFUB_004260	14.0836	17.1615	0.285167	0.652527	0.853743
AFUB_004270	91.1377	87.9903	-0.050704	0.888387	0.99035
AFUB_004280	203.216	227.978	0.165884	0.475428	0.718263
AFUB_004290	1510.79	1021.97	-0.563951	0.0129174	0.0595832
AFUB_004300	18.6533	15.6563	-0.252687	0.687697	0.877832
AFUB_004310	627.396	383.057	-0.711817	0.00380898	0.0230386
AFUB_004320	953.657	1265.53	0.408197	0.0654505	0.194026
AFUB_004330	928.117	677.625	-0.453821	0.0518256	0.164391
AFUB_004340	1682.25	1456.92	-0.207475	0.330469	0.581296
AFUB_004350	4331.82	2621.45	-0.724609	0.00143115	0.0106633
AFUB_004360	574.261	599.966	0.0631745	0.813149	0.951937
AFUB_004370	4585.77	3805.58	-0.269047	0.220771	0.450999
AFUB_004380	587.724	304.258	-0.949843	6.30356e-05	0.000853025
AFUB_004390	298.977	269.799	-0.148148	0.504915	0.742831
AFUB_004400	541.067	777.623	0.523265	0.0236399	0.0930544
AFUB_004410	8351.45	14499.4	0.795896	0.000314238	0.00322746
AFUB_004420	376.032	495.207	0.397175	0.0871682	0.238563
AFUB_004430	13194.7	18202.1	0.464144	0.0351783	0.124259
AFUB_004440	1057.9	1246.57	0.236758	0.325654	0.576065
AFUB_004450	149.407	185.448	0.311767	0.234437	0.469789
AFUB_004460	64.6326	97.1368	0.587757	0.0516045	0.163793
AFUB_004470	187.722	157.629	-0.252064	0.36739	0.620098
AFUB_004480	538.709	206.787	-1.38136	0.000423885	0.00408939
AFUB_004489	246.487	363.892	0.562002	0.408284	0.660016
AFUB_004490	94.8679	149.104	0.652324	0.0507394	0.161978
AFUB_004500	1056.34	2643.05	1.32313	0.000143168	0.00168867
AFUB_004510	40.3975	60.2534	0.576776	0.492601	0.731917
AFUB_004520	56.6716	54.0026	-0.0695988	0.816035	0.953558
AFUB_004530	3991.72	4493.59	0.17086	0.42358	0.673826
AFUB_004540	1008.4	591.76	-0.768985	0.000806695	0.00677705
AFUB_004550	96.139	204.63	1.08983	8.97354e-05	0.00114912
AFUB_004560	418.351	425.843	0.0256085	0.910673	0.995287
AFUB_004570	780.923	938.116	0.264586	0.231193	0.465641
AFUB_004580	156.58	142.443	-0.136516	0.610188	0.824508
AFUB_004590	482.603	452.048	-0.0943588	0.876752	0.984944
AFUB_004600	1447.12	912.911	-0.664635	0.00285959	0.0183933
AFUB_004610	1095.03	1456.93	0.411967	0.0790679	0.224048
AFUB_004620	1608.14	1538.87	-0.0635202	0.787591	0.938921
AFUB_004630	241.138	69.9965	-1.7845	0.00727392	0.0380265
AFUB_004640	51.6536	20.0135	-1.36789	0.0020184	0.0139395
AFUB_004650	393.921	735.903	0.901609	0.000153085	0.00178785
AFUB_004660	12251.1	16583.1	0.436805	0.0478802	0.155622
AFUB_004670	126.604	165.801	0.389126	0.158893	0.362202
AFUB_004680	1209.33	693.398	-0.802453	0.000550935	0.00502007
AFUB_004690	52.929	42.2611	-0.324731	0.354714	0.607614
AFUB_004700	1411.17	973.876	-0.535078	0.0194264	0.0802874
AFUB_004710	775.726	1112.74	0.520495	0.0208718	0.0847222
AFUB_004720	250.458	273.946	0.129326	0.539058	0.769292
AFUB_004730	183.157	216.476	0.241124	0.343399	0.596185
AFUB_004740	375.254	463.831	0.305732	0.212662	0.440033
AFUB_004750	420.96	489.871	0.218716	0.354296	0.607002
AFUB_004760	56.2454	77.3065	0.458855	0.146188	0.342118
AFUB_004770	1043.89	345.782	-1.59404	0.0418334	0.140768
AFUB_004780	418.2	426.025	0.0267467	0.879977	0.986171
AFUB_004790	866.298	584.094	-0.568662	0.0301481	0.110912
AFUB_004800	11.338	15.4895	0.450117	0.464171	0.709433
AFUB_004810	361.764	547.099	0.596754	0.0137353	0.0622379
AFUB_004820	621.35	701.609	0.175262	0.509635	0.746887
AFUB_004830	510.544	350.055	-0.544454	0.135978	0.325371
AFUB_004840	521.196	467.937	-0.155513	0.484933	0.725857
AFUB_004850	92.162	68.7862	-0.422054	0.164015	0.370003
AFUB_004860	368.525	534.652	0.536838	0.0256459	0.0983599
AFUB_004870	8051.57	11339	0.493958	0.0241584	0.094427
AFUB_004880	2583.08	1409.44	-0.873972	7.7096e-05	0.00101052
AFUB_004890	1342.6	1541.47	0.199273	0.385474	0.637513
AFUB_004900	1394.4	1211.93	-0.202336	0.389176	0.640567
AFUB_004910	110.043	86.866	-0.341202	0.281084	0.526914
AFUB_004920	199.553	116.614	-0.775024	0.0648352	0.192716
AFUB_004930	351.981	395.049	0.166534	0.485358	0.725857
AFUB_004940	353.305	335.652	-0.0739445	0.82947	0.960445
AFUB_004950	483.714	92.1853	-2.39155	1.41119e-13	1.78882e-11
AFUB_004960	284.051	341.929	0.267545	0.299385	0.547088
AFUB_004970	15170	4632	-1.71151	9.02831e-12	8.00084e-10
AFUB_004980	88.8924	54.9059	-0.695099	0.026258	0.100285
AFUB_004990	1099.38	1040.17	-0.079863	0.747901	0.916389
AFUB_005000	11476.3	19183.1	0.741187	0.000746109	0.00637503
AFUB_005010	1365.4	831.668	-0.715241	0.00160599	0.0117408
AFUB_005020	1786.88	1536.56	-0.217739	0.317934	0.567419
AFUB_005030	279.887	622.071	1.15224	2.6677e-06	5.76985e-05
AFUB_005040	1524.85	1134.12	-0.427091	0.060493	0.183402
AFUB_005050	174.136	306.147	0.814006	0.00140954	0.0105415
AFUB_005060	928.268	961.865	0.0512941	0.774087	0.931603
AFUB_005070	27.3982	53.1225	0.955245	0.0140826	0.0633528
AFUB_005080	7.65354	5.54218	-0.465674	0.605163	0.820357
AFUB_005090	305.594	258.442	-0.241775	0.62376	0.834261
AFUB_005100	343.625	404.584	0.235602	0.333465	0.584328
AFUB_005110	197.391	262.532	0.411439	0.106506	0.273055
AFUB_005120	790.337	726.152	-0.122198	0.630301	0.839466
AFUB_005130	1074.46	703.1	-0.61181	0.00804549	0.0410849
AFUB_005140	428.533	517.4	0.271874	0.27781	0.522931
AFUB_005150	212.713	227.671	0.0980431	0.747535	0.916389
AFUB_005160	733.844	1269.55	0.790771	0.000460003	0.00435394
AFUB_005170	72.3927	87.3947	0.271701	0.34524	0.598086
AFUB_005180	1217.45	1442.6	0.244807	0.274398	0.518943
AFUB_005190	381.969	488.577	0.355129	0.138418	0.329167
AFUB_005200	169.097	300.41	0.829082	0.000937418	0.00765686
AFUB_005210	772.818	950.839	0.299072	0.418713	0.669588
AFUB_005220	0	0	NA	NA	NA
AFUB_005230	0	0	NA	NA	NA
AFUB_005240	770.444	751.697	-0.0355392	0.889505	0.990603
AFUB_005250	886.407	805.894	-0.137378	0.586841	0.807229
AFUB_005260	0.160311	0	-Inf	1	1
AFUB_005270	1455.2	2378.38	0.70876	0.00161005	0.011757
AFUB_005280	449.805	422.167	-0.0914835	0.727279	0.904829
AFUB_005290	287.803	288.822	0.00510049	0.994734	1
AFUB_005300	1979.54	1194	-0.72936	0.00147821	0.0109653
AFUB_005310	1606.02	1493.56	-0.104738	0.624736	0.83515
AFUB_005320	1428.02	1291.63	-0.144818	0.515249	0.751048
AFUB_005330	1328.08	1383.88	0.0593785	0.785314	0.937323
AFUB_005340	838.467	457.361	-0.874421	0.000453741	0.00431546
AFUB_005350	359.386	317.97	-0.176643	0.468719	0.71247
AFUB_005360	1762.21	1863.11	0.0803255	0.698902	0.885001
AFUB_005370	327.609	362.225	0.144915	0.592214	0.812293
AFUB_005380	55.0377	96.9363	0.816616	0.00527416	0.0296294
AFUB_005390	733.064	441.478	-0.7316	0.00788821	0.0405506
AFUB_005400	4534.71	4478.24	-0.0180798	0.950847	1
AFUB_005410	127.758	164.619	0.365717	0.172964	0.383454
AFUB_005420	1170.24	1152.22	-0.0223991	0.913573	0.996254
AFUB_005430	358.781	404.955	0.174656	0.48946	0.729911
AFUB_005440	6625.15	6220.52	-0.0909183	0.711928	0.894093
AFUB_005450	886.024	679.631	-0.382594	0.104633	0.270226
AFUB_005460	795.158	812.505	0.0311336	0.907814	0.994602
AFUB_005470	0	0	NA	NA	NA
AFUB_005480	548.852	546.351	-0.00659056	0.954152	1
AFUB_005490	4896.6	3251.17	-0.590822	0.0120684	0.056526
AFUB_005500	40.823	76.586	0.907699	0.00823619	0.0418666
AFUB_005510	347.285	400.775	0.206673	0.367352	0.620098
AFUB_005520	515.33	717.312	0.477106	0.0439199	0.145875
AFUB_005530	141.163	139.936	-0.0125882	1	1
AFUB_005540	201.907	378.342	0.906	0.000358481	0.00357909
AFUB_005550	1421.53	1079.47	-0.397122	0.079804	0.225145
AFUB_005560	6266.05	5635.59	-0.152987	0.481264	0.72298
AFUB_005570	489.1	398.026	-0.297269	0.221055	0.45112
AFUB_005580	374.019	492.349	0.396573	0.114893	0.288935
AFUB_005590	807.627	599.412	-0.430142	0.0590752	0.180571
AFUB_005600	2213.5	1358.59	-0.704218	0.00188989	0.0132531
AFUB_005610	472.96	384.433	-0.298986	0.221154	0.451195
AFUB_005620	82.8772	143.52	0.792209	0.189114	0.407004
AFUB_005630	1325.79	860.833	-0.623046	0.00621139	0.0337681
AFUB_005640	220.875	41.3418	-2.41755	0.0796322	0.224947
AFUB_005650	460.009	610.804	0.409047	0.0779142	0.222365
AFUB_005660	1268.83	1441.2	0.183775	0.431737	0.680531
AFUB_005670	956.576	823.843	-0.215509	0.311367	0.560677
AFUB_005680	149.923	165.959	0.146604	0.539261	0.769391
AFUB_005690	4252.13	7377.97	0.79504	0.000364725	0.00363569
AFUB_005700	40.3103	24.2705	-0.731943	0.053381	0.167746
AFUB_005710	57.6397	46.6357	-0.305629	0.38268	0.634884
AFUB_005720	575.679	327.314	-0.814588	0.000870109	0.00720701
AFUB_005730	197.899	168.656	-0.230678	0.361917	0.613758
AFUB_005740	47110.1	37638.1	-0.323841	0.135769	0.325028
AFUB_005750	4204.97	2937.37	-0.517569	0.0362657	0.127203
AFUB_005760	713.174	927.378	0.378904	0.114811	0.288843
AFUB_005770	1078.18	598.811	-0.848425	0.000280206	0.00294746
AFUB_005780	68.7715	121.184	0.817311	0.00681932	0.0363137
AFUB_005790	219.11	265.108	0.274922	0.256338	0.497185
AFUB_005800	266.683	339.488	0.348233	0.152286	0.351202
AFUB_005810	182.267	275.104	0.593928	0.0175327	0.0748391
AFUB_005820	260.359	346.593	0.41274	0.0856837	0.235789
AFUB_005830	3795.48	2634.21	-0.526912	0.0176863	0.0753931
AFUB_005840	8659.24	15260.5	0.817488	0.000237301	0.00257737
AFUB_005850	451.351	386.195	-0.22492	0.346939	0.59978
AFUB_005860	305.117	237.046	-0.364195	0.264679	0.50805
AFUB_005870	203.442	212.808	0.0649371	0.818949	0.955368
AFUB_005880	230.128	245.433	0.0928923	0.679813	0.873289
AFUB_005890	1020.99	351.004	-1.5404	9.56536e-06	0.000177426
AFUB_005900	678.075	1056.75	0.640118	0.00561479	0.0311677
AFUB_005910	59.7255	72.5463	0.280557	0.419499	0.670208
AFUB_005920	529.749	536.471	0.0181915	0.952278	1
AFUB_005930	328.159	275.752	-0.251023	0.332037	0.582927
AFUB_005940	869.099	740.148	-0.231707	0.329027	0.579879
AFUB_005950	17.0643	34.7765	1.02713	0.0196833	0.0810478
AFUB_005960	0.160311	0.278456	0.79657	1	1
AFUB_005970	0	0	NA	NA	NA
AFUB_005980	2880.33	2671.39	-0.108647	0.598604	0.816011
AFUB_005990	2595.58	2203.63	-0.236173	0.283791	0.529833
AFUB_006000	11965.4	18502.8	0.628876	0.00430606	0.0252464
AFUB_006010	821.168	803.255	-0.03182	0.92154	0.99787
AFUB_006020	515.659	413.625	-0.318094	0.168766	0.377153
AFUB_006029	367.237	291.717	-0.332142	0.200213	0.423966
AFUB_006030	116.533	133.157	0.192391	0.479697	0.721707
AFUB_006040	42.0561	49.36	0.231029	0.520028	0.753736
AFUB_006050	224.433	437.111	0.961712	0.000662733	0.00579617
AFUB_006060	597.166	194.887	-1.6155	0.000222216	0.00243465
AFUB_006070	92.8684	158.56	0.771767	0.00669726	0.0357687
AFUB_006080	139.981	156.709	0.162858	0.479689	0.721707
AFUB_006090	1921.23	594.566	-1.69212	3.11018e-06	6.5986e-05
AFUB_006100	565.613	405.965	-0.478459	0.0437788	0.145571
AFUB_006110	0	0	NA	NA	NA
AFUB_006120	485.907	336.544	-0.529885	0.0294599	0.109446
AFUB_006130	174.556	150.082	-0.217941	0.410906	0.66264
AFUB_006140	184.638	108.628	-0.765305	0.00445526	0.0258788
AFUB_006150	212.085	181.856	-0.221848	0.408309	0.660016
AFUB_006160	1301.32	226.984	-2.51931	6.24145e-07	1.68924e-05
AFUB_006170	33.9339	43.8963	0.371372	0.291842	0.539607
AFUB_006180	20202.9	30138	0.577023	0.0166708	0.0722378
AFUB_006190	2160.56	2437.6	0.174056	0.426322	0.675933
AFUB_006200	874.211	634.221	-0.462995	0.0529444	0.166935
AFUB_006210	771.312	1129.71	0.550565	0.018601	0.078068
AFUB_006220	3200.25	2191.15	-0.546497	0.013559	0.0617757
AFUB_006230	1346.03	725.413	-0.891839	0.000213256	0.00235193
AFUB_006240	162.64	207.583	0.352011	0.200875	0.425098
AFUB_006250	23.5049	24.7116	0.0722283	0.978615	1
AFUB_006260	631.258	570.405	-0.146244	0.558603	0.785212
AFUB_006270	5.58886	8.64937	0.630042	0.395999	0.647143
AFUB_006280	4.73534	6.04805	0.353001	0.657379	0.857607
AFUB_006290	1519.53	1600.99	0.0753417	0.750458	0.917705
AFUB_006300	222.47	215.728	-0.0443965	0.884138	0.987946
AFUB_006310	1103.79	817.156	-0.433787	0.0595571	0.181825
AFUB_006320	1443.33	1390.27	-0.0540292	0.830214	0.961128
AFUB_006330	123.463	193.88	0.651088	0.018986	0.0789679
AFUB_006340	948.617	521.644	-0.862761	0.0131938	0.0604679
AFUB_006350	421.835	419.113	-0.00933834	0.976114	1
AFUB_006360	953.938	865.542	-0.140292	0.527849	0.759903
AFUB_006370	224.258	173.571	-0.369632	0.173273	0.383731
AFUB_006380	13231.7	19845.4	0.584805	0.00796701	0.040809
AFUB_006390	72.1883	77.2714	0.0981688	0.795212	0.943342
AFUB_006400	2536.84	1336.64	-0.924421	0.033969	0.121055
AFUB_006410	1664.51	1660.27	-0.00368376	0.992211	1
AFUB_006420	1064.02	329.271	-1.69217	0.000125591	0.0015226
AFUB_006430	750.237	534.138	-0.490133	0.0351127	0.124203
AFUB_006440	2635.15	1552.09	-0.763671	0.000701098	0.0060368
AFUB_006450	917.141	490.705	-0.902288	9.46168e-05	0.00119784
AFUB_006460	836.693	902.776	0.109669	0.587314	0.807547
AFUB_006470	1166.34	970.539	-0.265135	0.26937	0.512925
AFUB_006480	229.134	189.281	-0.275656	0.261971	0.504816
AFUB_006490	1331.03	1403.49	0.0764736	0.771364	0.930319
AFUB_006500	7.37959	3.45309	-1.09565	0.222697	0.453177
AFUB_006510	5.6373	6.48782	0.202731	0.828202	0.959677
AFUB_006520	6.56308	7.06615	0.106552	0.869184	0.980689
AFUB_006530	187.293	246.49	0.39623	0.411398	0.663191
AFUB_006540	123.286	153.411	0.315393	0.232663	0.467567
AFUB_006550	3747.59	3710.12	-0.0144962	0.906823	0.994602
AFUB_006560	1126.89	1211.05	0.103919	0.683412	0.875346
AFUB_006570	950.718	1364.63	0.521419	0.0215442	0.0867484
AFUB_006580	397.347	526.684	0.406538	0.0872598	0.238683
AFUB_006590	2078.27	1760.42	-0.23946	0.287774	0.534254
AFUB_006600	365.573	609.423	0.737284	0.00217051	0.0148062
AFUB_006610	484.745	590.63	0.285028	0.238515	0.475038
AFUB_006620	1003.67	986.73	-0.0245557	0.900356	0.994426
AFUB_006630	379.861	489.665	0.366324	0.132718	0.319705
AFUB_006640	267.968	182.214	-0.556428	0.0318862	0.115817
AFUB_006650	158.434	161.231	0.025252	0.846788	0.97025
AFUB_006660	448.332	663.517	0.565568	0.0151814	0.0671198
AFUB_006670	490.15	730.741	0.576137	0.014432	0.0644722
AFUB_006680	1781.38	1817.35	0.0288391	0.91993	0.997205
AFUB_006690	983.532	1006.98	0.0339866	0.916272	0.996517
AFUB_006700	1313.75	1262.64	-0.0572411	0.826906	0.959191
AFUB_006710	4853.99	2076.8	-1.22481	3.60153e-08	1.40765e-06
AFUB_006720	9274.92	13998.2	0.593836	0.00718466	0.0377874
AFUB_006730	505.173	1156.94	1.19547	3.09352e-07	9.11132e-06
AFUB_006740	87.6187	175.729	1.00404	0.000396931	0.0038893
AFUB_006750	318.571	515.949	0.695613	0.00381083	0.0230386
AFUB_006760	87.9957	140.254	0.672535	0.0194249	0.0802874
AFUB_006770	101804	110318	0.115866	0.590885	0.811009
AFUB_006780	2417.67	1767.16	-0.452187	0.041319	0.139692
AFUB_006790	996.285	966.161	-0.0442954	0.818913	0.955368
AFUB_006800	607.274	544.697	-0.156895	0.521077	0.754179
AFUB_006810	165.604	209.356	0.338223	0.176319	0.387886
AFUB_006820	292.965	266.815	-0.134888	0.56107	0.787513
AFUB_006830	229.862	208.571	-0.140227	0.594957	0.813587
AFUB_006840	206.177	259.977	0.334497	0.183125	0.397015
AFUB_006850	137.152	47.4296	-1.53192	0.0861516	0.23681
AFUB_006860	125.836	106.113	-0.245937	0.603621	0.820251
AFUB_006870	313.658	365.935	0.222395	0.349941	0.602133
AFUB_006880	325.577	326.003	0.00188588	0.981346	1
AFUB_006890	242.989	277.194	0.190004	0.433133	0.681874
AFUB_006900	1099.09	875.96	-0.327369	0.169773	0.378727
AFUB_006910	666	544.121	-0.291594	0.217461	0.446644
AFUB_006920	164.851	142.1	-0.214249	0.436111	0.684577
AFUB_006930	98.9276	96.9459	-0.0291941	0.92043	0.997299
AFUB_006940	34.1005	17.3662	-0.973512	0.028163	0.106024
AFUB_006950	1219.57	1317.2	0.111102	0.652482	0.853743
AFUB_006960	15513.7	26052.9	0.747896	0.000699902	0.00603168
AFUB_006970	807.611	597.879	-0.433806	0.347015	0.59978
AFUB_006980	834.75	1138.08	0.44718	0.0546736	0.170881
AFUB_006990	1581.2	2053.33	0.37694	0.101877	0.265366
AFUB_007000	2949.41	2576.71	-0.194899	0.381896	0.634425
AFUB_007010	637.926	565.68	-0.173403	0.448596	0.695502
AFUB_007020	20.6475	57.2023	1.4701	0.000251504	0.00269077
AFUB_007030	37.7505	52.6924	0.481098	0.868583	0.980681
AFUB_007040	19.8803	23.6033	0.247648	0.618012	0.830374
AFUB_007050	1025.78	1046.7	0.0291263	0.9137	0.996254
AFUB_007060	93.8205	169.71	0.855093	0.0392983	0.135049
AFUB_007070	1636.01	1521.98	-0.104227	0.63851	0.844902
AFUB_007080	344.54	523.4	0.603242	0.0104808	0.0504832
AFUB_007090	1687.05	2499.59	0.567195	0.0106082	0.0509986
AFUB_007100	3235.44	3886.47	0.264497	0.243093	0.480893
AFUB_007110	371.444	515.686	0.473349	0.046761	0.153278
AFUB_007120	62.2438	48.6381	-0.355844	0.262141	0.505017
AFUB_007130	372.894	106.515	-1.80771	3.1346e-07	9.20524e-06
AFUB_007140	256.331	250.821	-0.0313465	0.878369	0.985707
AFUB_007150	8304.82	16214.8	0.965294	1.36533e-05	0.00024157
AFUB_007160	4738.12	3781.91	-0.325201	0.121417	0.300288
AFUB_007170	4040.43	4500.72	0.155645	0.487303	0.727704
AFUB_007180	41.5284	75.5652	0.863624	0.0255989	0.0982552
AFUB_007190	3623.83	6425.85	0.826371	0.000247264	0.00265961
AFUB_007200	1019.64	619.406	-0.719097	0.0014966	0.0110768
AFUB_007210	7662.96	8312.62	0.1174	0.604892	0.820357
AFUB_007220	186.021	307.191	0.723676	0.00436927	0.0255147
AFUB_007230	561.675	512.744	-0.131495	0.585972	0.806476
AFUB_007240	1428.56	973.837	-0.552809	0.0132708	0.0607375
AFUB_007250	109.499	113.131	0.0470866	0.852124	0.972896
AFUB_007260	203.115	153.853	-0.40074	0.130232	0.316233
AFUB_007270	568.515	526.92	-0.109615	0.680064	0.873321
AFUB_007280	894.531	816.033	-0.132503	0.593106	0.812944
AFUB_007290	38.6006	39.555	0.0352354	0.857066	0.975746
AFUB_007300	1659.32	1257.79	-0.399699	0.0816295	0.228207
AFUB_007310	188.784	177.727	-0.087073	0.753337	0.919765
AFUB_007320	2815.16	3007.89	0.095538	0.684455	0.875591
AFUB_007330	685.433	696.701	0.0235253	0.919146	0.996892
AFUB_007340	6936.43	6703.48	-0.049284	0.812525	0.95143
AFUB_007350	129.386	213.59	0.723168	0.0063072	0.0341777
AFUB_007360	1603.06	1473.76	-0.121327	0.571559	0.794612
AFUB_007370	387.23	321.042	-0.27043	0.299478	0.547153
AFUB_007380	1042.07	808.428	-0.366264	0.106141	0.272677
AFUB_007390	224.05	229.07	0.031964	0.866768	0.980216
AFUB_007400	18.4041	14.7416	-0.320131	0.547175	0.775681
AFUB_007410	390.125	273.082	-0.514602	0.188058	0.405166
AFUB_007420	665.934	582.241	-0.193762	0.399621	0.6507
AFUB_007430	715.881	941.077	0.394593	0.0868429	0.237878
AFUB_007440	161.288	281.736	0.804703	0.00198504	0.0138139
AFUB_007450	2878.27	2738.52	-0.0718019	0.741353	0.913554
AFUB_007460	371.376	559.488	0.591226	0.013724	0.0622171
AFUB_007470	1036.47	1007.49	-0.0409189	0.858653	0.976489
AFUB_007480	278.965	495.389	0.82848	0.00077875	0.00661442
AFUB_007490	884.701	893.602	0.0144425	0.918429	0.996892
AFUB_007500	1028.62	801.579	-0.359792	0.122936	0.302925
AFUB_007510	1378.92	1055.69	-0.385352	0.0929935	0.249392
AFUB_007520	453.895	751.919	0.728219	0.00166824	0.0120881
AFUB_007530	423.589	513.849	0.27868	0.243232	0.480893
AFUB_007540	11.9846	10.4386	-0.199253	0.819045	0.955368
AFUB_007550	229.704	223.4	-0.0401411	0.833533	0.962634
AFUB_007560	1101.1	888.261	-0.309888	0.162397	0.367999
AFUB_007570	180.286	172.854	-0.0607388	0.82623	0.958979
AFUB_007580	3619.26	3622.89	0.001447	0.976903	1
AFUB_007590	168.734	153.005	-0.141173	0.619541	0.831312
AFUB_007600	352.276	341.245	-0.0459001	0.840441	0.966599
AFUB_007610	1259.14	1294.93	0.0404442	0.852604	0.972896
AFUB_007620	496.594	577.736	0.218343	0.376623	0.629424
AFUB_007630	117.371	86.763	-0.43593	0.126588	0.308921
AFUB_007640	1600.48	1309.49	-0.289498	0.192772	0.413189
AFUB_007650	762.241	602.003	-0.340476	0.149846	0.348076
AFUB_007660	368.699	327.835	-0.169475	0.494962	0.733711
AFUB_007670	725.617	1121.77	0.628498	0.00573419	0.0316725
AFUB_007680	23.9436	35.9715	0.587215	0.137805	0.328333
AFUB_007690	131.144	148.341	0.177768	0.507898	0.745324
AFUB_007700	746.475	225.059	-1.72979	5.68835e-13	6.32924e-11
AFUB_007710	323.549	327.079	0.0156584	0.959617	1
AFUB_007720	8.75458	7.05795	-0.310788	0.771767	0.930469
AFUB_007730	49402.6	10992.5	-2.16807	1.04292e-21	3.36896e-19
AFUB_007740	471.44	351.093	-0.425219	0.124778	0.306032
AFUB_007750	306.047	362.168	0.242903	0.298903	0.547088
AFUB_007760	1145.5	1182.04	0.0452932	0.8933	0.991423
AFUB_007770	47143.4	32224.2	-0.548913	0.137185	0.327166
AFUB_007780	2438.87	1849.23	-0.399285	0.0635575	0.189933
AFUB_007790	3432.8	2453.2	-0.484725	0.0333191	0.119676
AFUB_007800	16028	10601.4	-0.596343	0.0657005	0.194652
AFUB_007810	884.104	575.011	-0.620628	0.00740537	0.0386035
AFUB_007820	173.972	214.802	0.304152	0.344336	0.597087
AFUB_007830	324.864	457.124	0.492749	0.0433482	0.144455
AFUB_007840	443.39	541.941	0.28956	0.199156	0.42298
AFUB_007850	2242.83	2385.81	0.0891608	0.702898	0.888179
AFUB_007860	1860.01	1940.95	0.061454	0.816191	0.953558
AFUB_007865	39.4338	40.1656	0.0265277	0.952927	1
AFUB_007870	29.403	23.0387	-0.351902	0.50201	0.740046
AFUB_007880	25.7651	56.8336	1.14133	0.00915858	0.0454705
AFUB_007890	114.099	175.185	0.618595	0.0188594	0.0786254
AFUB_007900	302.785	312.99	0.0478248	0.84863	0.970955
AFUB_007910	660.835	707.145	0.0977153	0.629733	0.839134
AFUB_007920	138.335	223.493	0.692062	0.00793273	0.0406736
AFUB_007930	317.68	365.565	0.202553	0.397621	0.648816
AFUB_007940	216.988	226.967	0.0648664	0.746487	0.916318
AFUB_007950	208.114	243.813	0.228399	0.41991	0.670304
AFUB_007960	834.093	2049.88	1.29726	1.64451e-08	7.06788e-07
AFUB_007970	700.763	690.599	-0.021079	0.903736	0.994602
AFUB_007980	240.932	222.975	-0.111743	0.676108	0.87025
AFUB_007990	362.636	327.902	-0.145261	0.552636	0.780409
AFUB_008000	784.504	868.525	0.146787	0.492623	0.731917
AFUB_008010	535.099	541.163	0.0162548	0.926005	1
AFUB_008020	1316.74	1442.97	0.132078	0.564217	0.789556
AFUB_008030	786.727	651.337	-0.272459	0.420778	0.671304
AFUB_008040	204.44	396.323	0.954999	0.000161285	0.0018715
AFUB_008050	3017.76	3036.41	0.00889015	0.989964	1
AFUB_008060	99.9151	122.51	0.294128	0.29264	0.540417
AFUB_008070	551.639	704.754	0.353395	0.132653	0.319705
AFUB_008080	649.912	539.238	-0.269322	0.367158	0.620098
AFUB_008090	547.088	837.53	0.614367	0.0077794	0.0400774
AFUB_008100	1343.33	1688.27	0.329731	0.151741	0.35077
AFUB_008110	304.135	403.629	0.408322	0.0922111	0.24816
AFUB_008120	366.51	321.706	-0.18811	0.421934	0.672168
AFUB_008130	3372.58	2630.27	-0.358644	0.0997799	0.26176
AFUB_008140	529.035	643.621	0.282849	0.238869	0.475323
AFUB_008150	743.098	675.159	-0.138325	0.553651	0.781432
AFUB_008160	153.754	153.341	-0.00388001	1	1
AFUB_008170	4327.11	2833.06	-0.611042	0.00555587	0.0309263
AFUB_008180	0.348811	0.637571	0.870138	0.967728	1
AFUB_008190	0	0	NA	NA	NA
AFUB_008200	0	0	NA	NA	NA
AFUB_008210	0	0	NA	NA	NA
AFUB_008220	0	0.278456	Inf	0.876178	0.984741
AFUB_008230	538.21	625.347	0.216487	0.388398	0.639812
AFUB_008240	512.818	399.251	-0.361151	0.111437	0.2823
AFUB_008250	1363.77	1973.02	0.532797	0.0197844	0.0813304
AFUB_008260	3757.86	2834.08	-0.407029	0.0595917	0.181825
AFUB_008270	449.215	545.071	0.279036	0.249984	0.488839
AFUB_008280	248.189	314.197	0.340231	0.180602	0.393275
AFUB_008290	467.16	612.576	0.390972	0.098668	0.260084
AFUB_008300	792.555	1247.25	0.654168	0.0049593	0.0282977
AFUB_008310	199.019	197.893	-0.00818552	0.968615	1
AFUB_008320	1151.73	838.176	-0.458479	0.0415627	0.140185
AFUB_008330	234.764	369.726	0.655247	0.00756442	0.0393099
AFUB_008340	589.036	588.645	-0.000956182	0.980588	1
AFUB_008350	822.599	1164.76	0.501769	0.0270726	0.102925
AFUB_008360	829.463	692.651	-0.26005	0.264623	0.508039
AFUB_008370	144.637	299.516	1.05019	4.37449e-05	0.00063197
AFUB_008380	868.826	732.567	-0.246106	0.270636	0.514358
AFUB_008390	285.83	413.005	0.531004	0.0366322	0.128174
AFUB_008400	969.173	1038.98	0.100349	0.664032	0.862354
AFUB_008410	125.824	205.603	0.70846	0.00775636	0.0400166
AFUB_008420	111.424	109.49	-0.025256	0.974472	1
AFUB_008430	3729.7	3680.76	-0.0190571	0.919068	0.996892
AFUB_008440	1471.25	1208.21	-0.284179	0.19556	0.417916
AFUB_008450	2180.77	2560.72	0.231716	0.480486	0.722135
AFUB_008460	967.252	634.624	-0.60799	0.00867313	0.0436008
AFUB_008470	727.581	855.859	0.234264	0.312946	0.562023
AFUB_008480	474.577	468.712	-0.0179403	0.9411	1
AFUB_008490	760.238	751.812	-0.0160781	0.951562	1
AFUB_008500	292.51	237.06	-0.303236	0.285544	0.531787
AFUB_008510	160.142	133.863	-0.258597	0.412073	0.663637
AFUB_008520	11226.2	16573.8	0.562035	0.0115381	0.0543987
AFUB_008530	138.095	156.644	0.181831	0.463106	0.708672
AFUB_008540	31.08	31.0145	-0.00304275	0.954659	1
AFUB_008550	967.573	1078.84	0.157034	0.455966	0.701348
AFUB_008560	327.934	335.215	0.0316778	0.899886	0.994422
AFUB_008570	947.273	751.231	-0.334522	0.144309	0.33891
AFUB_008580	69.1848	84.4593	0.287802	0.28867	0.53562
AFUB_008590	644.904	743.096	0.204464	0.344913	0.597985
AFUB_008600	884.76	1042.93	0.237287	0.318943	0.56831
AFUB_008610	198.73	239.701	0.270426	0.283311	0.529227
AFUB_008620	1188.12	1533.02	0.367698	0.099713	0.261737
AFUB_008630	876.034	1064.76	0.281477	0.223824	0.454547
AFUB_008640	257.761	240.331	-0.101016	0.712846	0.894542
AFUB_008650	159.458	189.159	0.246422	0.359299	0.611484
AFUB_008660	321.261	288.042	-0.157466	0.554202	0.781968
AFUB_008670	1202.35	1101.89	-0.125882	0.575618	0.798753
AFUB_008680	22.5123	16.4205	-0.455211	0.40433	0.655668
AFUB_008690	174.247	99.761	-0.804582	0.00580362	0.032003
AFUB_008700	2130.83	1931	-0.142064	0.514804	0.750727
AFUB_008710	1560.27	1658.61	0.088179	0.723596	0.901704
AFUB_008720	156.409	35.7637	-2.12876	0.00250749	0.0165962
AFUB_008730	472.066	273.545	-0.78721	0.027495	0.104057
AFUB_008740	456.652	613.479	0.425919	0.0784865	0.223011
AFUB_008750	2250.79	2628.49	0.223802	0.314234	0.563427
AFUB_008760	12.8636	9.66246	-0.412835	0.517804	0.752909
AFUB_008770	0.348811	0.71823	1.042	0.962476	1
AFUB_008780	0.159427	0.359115	1.17155	1	1
AFUB_008790	0.160311	0	-Inf	1	1
AFUB_008800	320.729	426.645	0.411682	0.0784581	0.223011
AFUB_008810	165.896	197.377	0.25067	0.373961	0.626669
AFUB_008820	456.353	379.458	-0.266211	0.279552	0.524927
AFUB_008830	190.046	197.611	0.056318	0.755735	0.921009
AFUB_008840	361.091	530.256	0.554329	0.0214669	0.086472
AFUB_008850	1048.83	873.013	-0.264706	0.254738	0.494657
AFUB_008860	899.334	999.01	0.151641	0.544407	0.773181
AFUB_008870	156.809	234.386	0.579879	0.0307977	0.112558
AFUB_008880	42.0983	47.8087	0.183513	0.595467	0.814063
AFUB_008890	10146.6	15846.5	0.643162	0.00393472	0.0236224
AFUB_008900	759.885	786.135	0.0489955	0.821606	0.956883
AFUB_008910	449.741	554.783	0.30283	0.199716	0.42336
AFUB_008920	1712.18	1466.13	-0.22382	0.35913	0.611308
AFUB_008930	508.324	610.17	0.263463	0.26927	0.512831
AFUB_008940	763.718	861.703	0.174151	0.439564	0.687728
AFUB_008950	2180.78	1688.68	-0.368951	0.0991321	0.260878
AFUB_008960	4147.84	2048.75	-1.01761	5.0394e-06	0.000100527
AFUB_008970	98.4397	80.4816	-0.29058	0.352639	0.60499
AFUB_008980	402.519	236.934	-0.764569	0.0120887	0.0565947
AFUB_008990	444.507	859.121	0.950656	4.19926e-05	0.000612489
AFUB_009000	611.669	695.532	0.185366	0.442844	0.689895
AFUB_009010	341.964	287.751	-0.249025	0.287626	0.534254
AFUB_009020	207.611	249.613	0.26581	0.294644	0.542383
AFUB_009030	1541.05	781.775	-0.979089	0.00119765	0.00926833
AFUB_009040	3434.5	2399.32	-0.517472	0.0237089	0.0932526
AFUB_009050	1096.11	1996.74	0.86525	0.000151104	0.00177209
AFUB_009060	1086.33	1132.26	0.0597434	0.745804	0.91608
AFUB_009070	463.676	545.602	0.234732	0.315282	0.563976
AFUB_009080	2636.03	1931.95	-0.448312	0.0450127	0.148569
AFUB_009090	787.391	694.092	-0.181953	0.445467	0.69243
AFUB_009100	183.745	229.105	0.318302	0.197967	0.421259
AFUB_009110	1737.55	1902.66	0.130964	0.55166	0.779512
AFUB_009120	1211.88	716.029	-0.759155	0.00768202	0.039756
AFUB_009130	447.257	495.898	0.14894	0.511493	0.748613
AFUB_009140	367.017	386.734	0.0754947	0.761976	0.925024
AFUB_009150	357.842	508.417	0.50669	0.0328518	0.118436
AFUB_009160	51.7857	87.3021	0.753464	0.0153146	0.0676193
AFUB_009170	219.451	202.948	-0.11279	0.639837	0.845488
AFUB_009180	854.419	688.02	-0.312492	0.176504	0.388133
AFUB_009190	375.072	270.412	-0.472011	0.0505248	0.161716
AFUB_009199	42.5969	76.6497	0.847532	0.0076679	0.0397069
AFUB_009200	153.708	156.951	0.0301183	0.971824	1
AFUB_009210	322.892	306.974	-0.0729321	0.792635	0.941907
AFUB_009220	1798.03	1367.33	-0.395059	0.0835076	0.231775
AFUB_009230	1361.18	1104.61	-0.301328	0.177578	0.389458
AFUB_009240	551.833	503.543	-0.132117	0.630528	0.839466
AFUB_009250	3213.09	3771	0.230986	0.296493	0.544785
AFUB_009260	752.682	1446.24	0.942196	4.90469e-05	0.000695688
AFUB_009270	830.15	608.124	-0.449007	0.0504275	0.161594
AFUB_009280	1899.31	1836	-0.0489166	0.812305	0.951394
AFUB_009290	1314.24	1358.38	0.0476627	0.844734	0.96918
AFUB_009300	544.276	567.258	0.0596673	0.84622	0.970014
AFUB_009310	1069.17	980.988	-0.124183	0.568886	0.79297
AFUB_009320	200.215	91.9897	-1.12201	0.0120301	0.0563733
AFUB_009330	1751.65	1535.91	-0.189623	0.649591	0.852221
AFUB_009340	216.031	213.126	-0.0195355	0.987508	1
AFUB_009350	104.585	176.162	0.752222	0.0059475	0.0326347
AFUB_009360	168.524	178.625	0.0839788	0.754995	0.920443
AFUB_009370	513.947	392.273	-0.389762	0.100052	0.262111
AFUB_009380	4594.23	3884.62	-0.24205	0.259998	0.502338
AFUB_009390	514.728	750.282	0.543623	0.0189304	0.0788228
AFUB_009400	248.898	365.679	0.555019	0.0249314	0.0964695
AFUB_009410	2801.11	3249.42	0.214182	0.334346	0.58534
AFUB_009420	82.8543	46.2925	-0.8398	0.00827222	0.0419858
AFUB_009430	1307.81	744.959	-0.811917	0.00036606	0.00364282
AFUB_009440	128.528	60.3405	-1.09089	0.0164268	0.0713038
AFUB_009450	97.6037	106.991	0.132484	0.622576	0.833346
AFUB_009460	1651.75	1322.31	-0.320939	0.130918	0.317139
AFUB_009470	2279.04	2054.53	-0.149618	0.50524	0.743057
AFUB_009480	79.1425	118.375	0.580838	0.0460596	0.151475
AFUB_009490	635.308	735.027	0.21034	0.349472	0.602133
AFUB_009500	318.089	251.532	-0.338685	0.215683	0.443865
AFUB_009510	169.833	196.655	0.211548	0.461543	0.707035
AFUB_009520	100.452	57.3358	-0.808991	0.00856496	0.0431871
AFUB_009530	42.8418	30.2083	-0.504075	0.201582	0.425783
AFUB_009540	11386.5	12089.1	0.0863837	0.703156	0.888363
AFUB_009550	70.4426	56.9685	-0.306284	0.508151	0.74541
AFUB_009560	24.6658	21.446	-0.201806	0.932262	1
AFUB_009570	2.2796	1.4219	-0.680963	0.856768	0.975535
AFUB_009580	26.7244	36.6514	0.455714	0.247018	0.485028
AFUB_009590	17.2334	24.0367	0.480036	0.325127	0.575467
AFUB_009600	521.239	649.649	0.317715	0.178437	0.390245
AFUB_009610	790.564	991.081	0.32612	0.156207	0.357871
AFUB_009620	816.379	988.86	0.276527	0.230395	0.464407
AFUB_009630	2136.06	1755.82	-0.282813	0.338891	0.5902
AFUB_009640	81.7381	152.568	0.900369	0.00184002	0.0129852
AFUB_009650	22.0146	22.6577	0.0415415	0.971316	1
AFUB_009660	2.10516	4.47119	1.08673	0.369372	0.622394
AFUB_009670	7.2554	3.21747	-1.17313	0.244922	0.482883
AFUB_009680	269.218	201.613	-0.41719	0.0916818	0.247267
AFUB_009690	423.552	441.671	0.0604327	0.790971	0.940934
AFUB_009700	1887.56	1315.54	-0.520869	0.022482	0.0894812
AFUB_009710	34.8104	24.5572	-0.503372	0.210706	0.437819
AFUB_009720	2933.97	3305.55	0.172038	0.433129	0.681874
AFUB_009730	644.826	759.494	0.236129	0.297946	0.54626
AFUB_009740	443.344	557.572	0.330732	0.169085	0.377613
AFUB_009750	877.356	449.032	-0.966342	3.86694e-05	0.000576243
AFUB_009760	15824.9	11799.9	-0.423415	0.048663	0.15735
AFUB_009770	810.63	863.601	0.091321	0.723544	0.901704
AFUB_009780	732.523	622.826	-0.234044	0.339713	0.5913
AFUB_009790	342.342	303.324	-0.174576	0.618662	0.830685
AFUB_009800	9071.18	8972.72	-0.0157449	0.934433	1
AFUB_009810	571.842	1014.1	0.826516	0.00418583	0.0247006
AFUB_009820	1463.56	921.464	-0.667486	0.00335758	0.0207573
AFUB_009830	555.842	756.822	0.445279	0.0529915	0.167031
AFUB_009840	26.9754	26.2954	-0.0368359	0.931201	1
AFUB_009850	334.359	354.408	0.0840135	0.796016	0.943587
AFUB_009860	763.541	1103.7	0.531568	0.0228068	0.0904504
AFUB_009870	305.561	330.509	0.113227	0.578825	0.801487
AFUB_009880	100.984	152.303	0.592815	0.0321028	0.116435
AFUB_009890	0.160311	0.308076	0.942407	1	1
AFUB_009900	800.283	864.614	0.111547	0.656775	0.857155
AFUB_009910	113.615	172.061	0.598772	0.0208374	0.0846514
AFUB_009920	461.405	515.618	0.16027	0.523166	0.756388
AFUB_009930	544.565	575.271	0.0791367	0.78732	0.938821
AFUB_009940	7671.92	13740.6	0.840786	0.000162045	0.00187814
AFUB_009950	840.484	748.443	-0.167327	0.451965	0.697864
AFUB_009960	476.846	499.175	0.0660199	0.739549	0.912397
AFUB_009970	222.889	261.454	0.230236	0.380673	0.633021
AFUB_009980	1103.89	1897.25	0.78132	0.000585503	0.00526795
AFUB_009990	195.916	311.743	0.670117	0.00829123	0.042061
AFUB_010000	3616.66	2372.71	-0.608123	0.00762255	0.0395299
AFUB_010010	28.3143	42.9351	0.600629	0.121389	0.300288
AFUB_010020	578.151	554.608	-0.0599792	0.867695	0.980601
AFUB_010030	686.877	531.521	-0.369925	0.225239	0.456322
AFUB_010040	606.075	692.79	0.192922	0.376713	0.629468
AFUB_010050	15126	15962	0.0776163	0.758361	0.923074
AFUB_010060	207.591	325.151	0.647367	0.00922524	0.0457334
AFUB_010070	233.792	453.121	0.954667	0.000119381	0.00145969
AFUB_010080	504.373	801.191	0.667655	0.00410848	0.0243878
AFUB_010090	360.549	516.278	0.517949	0.0321847	0.116665
AFUB_010100	1173.93	986.142	-0.251485	0.261054	0.503602
AFUB_010110	976.713	759.006	-0.363824	0.123871	0.304568
AFUB_010120	410.28	439.36	0.0987939	0.674091	0.868771
AFUB_010130	650.225	700.297	0.107027	0.642549	0.846964
AFUB_010140	313.935	526.645	0.746367	0.00154568	0.0113812
AFUB_010150	27.2317	19.1932	-0.504693	0.270914	0.514788
AFUB_010160	260.365	308.139	0.243043	0.351234	0.603488
AFUB_010170	433.216	321.351	-0.430937	0.0639635	0.190748
AFUB_010180	916.003	996.627	0.121702	0.592059	0.812293
AFUB_010190	94.2734	179.897	0.93225	0.000931889	0.00763661
AFUB_010200	1008.26	901.967	-0.160721	0.475055	0.718176
AFUB_010210	145.99	63.7412	-1.19558	4.16578e-05	0.000610672
AFUB_010220	441.956	423.076	-0.0629852	0.808417	0.949942
AFUB_010230	1023.44	1201.04	0.230855	0.33	0.580804
AFUB_010240	1153.42	1083.5	-0.0902114	0.689422	0.879097
AFUB_010250	146.012	103.442	-0.497264	0.0731302	0.211716
AFUB_010260	302.406	418.894	0.470098	0.0596242	0.181869
AFUB_010270	664.048	867.686	0.385886	0.105789	0.272123
AFUB_010280	1261.3	1412.68	0.163515	0.474399	0.717715
AFUB_010290	33.2997	19.895	-0.743101	0.0813252	0.227801
AFUB_010300	2114.95	579.978	-1.86656	1.32832e-11	1.12727e-09
AFUB_010310	110.182	139.077	0.335996	0.224377	0.455302
AFUB_010320	563.004	739.402	0.393213	0.0825943	0.229942
AFUB_010330	13573	9846.41	-0.463075	0.0339224	0.120999
AFUB_010340	510.073	546.728	0.100118	0.70601	0.890538
AFUB_010350	9026.54	6855.47	-0.396918	0.0812474	0.227711
AFUB_010360	975.871	541.061	-0.8509	0.000292221	0.00303558
AFUB_010370	660.142	638.533	-0.048016	0.877443	0.985475
AFUB_010380	358.256	495.666	0.468379	0.0524911	0.166
AFUB_010390	4269.35	2871.16	-0.572382	0.00915638	0.0454705
AFUB_010400	187.395	180.193	-0.0565383	0.823641	0.958285
AFUB_010410	331.33	600.91	0.858882	0.000444342	0.00424843
AFUB_010420	131.529	179.401	0.44781	0.090285	0.244752
AFUB_010430	38.191	24.0664	-0.666214	0.129789	0.315462
AFUB_010440	0.9601	0.864987	-0.150507	1	1
AFUB_010450	10.9117	6.43678	-0.761467	0.331972	0.582916
AFUB_010460	7.62623	12.2934	0.688841	0.233546	0.468816
AFUB_010470	42.1583	47.157	0.161655	0.70984	0.893231
AFUB_010480	0	0	NA	NA	NA
AFUB_010490	133.32	195.027	0.548773	0.0324068	0.117325
AFUB_010500	691.264	611.909	-0.17592	0.427581	0.677382
AFUB_010510	1270.67	1278.41	0.00875961	0.981343	1
AFUB_010520	283.34	219.683	-0.36711	0.141651	0.334415
AFUB_010530	102.393	25.0713	-2.03001	3.71502e-07	1.06597e-05
AFUB_010540	1592.36	2883.27	0.856535	0.000128833	0.00155251
AFUB_010550	1361.05	1753.12	0.365205	0.107595	0.274995
AFUB_010560	11736.8	19194.9	0.709688	0.00123396	0.009498
AFUB_010570	240.33	234.303	-0.0366408	0.883101	0.987442
AFUB_010580	313.008	416.919	0.413568	0.086294	0.237013
AFUB_010590	751.592	866.129	0.204632	0.399173	0.650288
AFUB_010600	11.0174	8.55549	-0.364861	0.638727	0.84492
AFUB_010610	4087.72	2202.8	-0.891962	0.296124	0.544207
AFUB_010620	11192.3	16052.5	0.520289	0.0192772	0.0799015
AFUB_010630	301.525	385.944	0.356116	0.141718	0.334415
AFUB_010640	5.45939	4.58833	-0.25077	0.889123	0.990398
AFUB_010650	6646.78	14629.3	1.13814	0.00130931	0.00991791
AFUB_010660	6.83874	5.51256	-0.311009	0.758461	0.923074
AFUB_010670	0.348811	0.359115	0.0419988	1	1
AFUB_010680	393.534	404.751	0.0405475	0.862137	0.97785
AFUB_010690	0.667666	0.924227	0.46912	0.973392	1
AFUB_010700	3.0785	2.88798	-0.0921703	1	1
AFUB_010710	3.87564	3.06435	-0.338852	0.865524	0.979698
AFUB_010720	13.0988	16.488	0.33198	0.485572	0.725857
AFUB_010730	5.64435	3.65089	-0.628561	0.548117	0.776576
AFUB_010740	1.46834	0.586531	-1.32391	0.576187	0.799161
AFUB_010750	0.318855	1.61284	2.33863	0.407623	0.65944
AFUB_010760	1.75989	2.9919	0.765575	0.557115	0.783992
AFUB_010770	0.666782	2.03805	1.6119	0.576433	0.799218
AFUB_010780	0.856166	1.5536	0.859649	0.65839	0.858478
AFUB_010790	8.64094	5.35124	-0.691316	0.413916	0.665429
AFUB_010800	23.1491	15.4289	-0.585325	0.23507	0.470421
AFUB_010810	1050.49	528.117	-0.992132	0.00449608	0.0260705
AFUB_010820	1386.74	1365.21	-0.022567	0.963281	1
AFUB_010830	135.67	236.063	0.799071	0.00196034	0.013661
AFUB_010840	165.28	256.044	0.631478	0.013298	0.060755
AFUB_010850	5615.38	4693.99	-0.258568	0.233838	0.469062
AFUB_010860	79.2781	59.805	-0.406658	0.196875	0.419737
AFUB_010870	395.995	421.036	0.0884612	0.693802	0.882028
AFUB_010880	2837.63	1360.25	-1.06082	2.93887e-06	6.28843e-05
AFUB_010890	3090.29	3316.27	0.101821	0.655123	0.85578
AFUB_010900	977.458	1329.44	0.443715	0.0500329	0.160741
AFUB_010910	1051.34	1582.54	0.590009	0.00957509	0.0469851
AFUB_010920	841.405	574.663	-0.550085	0.0188963	0.0787398
AFUB_010930	577.63	362.023	-0.674062	0.00466763	0.0268322
AFUB_010940	258.56	157.625	-0.714006	0.0595755	0.181825
AFUB_010950	157.414	135.405	-0.217279	0.448414	0.695502
AFUB_010960	177.98	241.171	0.438342	0.203739	0.428621
AFUB_010970	136.525	142.104	0.0577815	0.77754	0.933271
AFUB_010980	841.008	920.12	0.129702	0.579442	0.801935
AFUB_010990	1651.11	2830.44	0.777591	0.000567067	0.00513437
AFUB_011000	17.4686	28.1999	0.690928	0.126032	0.308126
AFUB_011010	23.1799	20.5326	-0.174955	0.768115	0.929066
AFUB_011020	51.2537	55.4099	0.112489	0.76087	0.924679
AFUB_011030	14.0122	21.2289	0.599345	0.302647	0.550467
AFUB_011040	4.44468	3.73154	-0.252306	0.863007	0.978283
AFUB_011050	22.9967	44.7804	0.961441	0.018432	0.0775288
AFUB_011060	132.814	159.849	0.267302	0.318733	0.568238
AFUB_011070	180.28	194.575	0.110088	0.598455	0.815935
AFUB_011080	16.0038	18.3547	0.197737	0.721702	0.900913
AFUB_011090	20.7673	36.9741	0.832201	0.0470623	0.153855
AFUB_011100	882.87	830.745	-0.0877962	0.739657	0.912397
AFUB_011110	109.753	153.063	0.479861	0.0886848	0.241751
AFUB_011120	986.347	1148.48	0.219558	0.326497	0.577147
AFUB_011130	534.752	491.182	-0.122613	0.581616	0.803574
AFUB_011140	15326.7	18316.3	0.257082	0.246056	0.483993
AFUB_011150	5.85576	6.18795	0.079606	0.96933	1
AFUB_011160	77.1385	47.8529	-0.688844	0.0588235	0.180121
AFUB_011170	5848	7269.01	0.313815	0.165523	0.372272
AFUB_011180	208.817	440.613	1.07727	0.00414974	0.0245455
AFUB_011190	35.3018	28.0039	-0.334114	0.412855	0.664577
AFUB_011200	881.298	825.594	-0.0941977	0.727048	0.904654
AFUB_011210	1209.96	1030.95	-0.23099	0.315283	0.563976
AFUB_011220	1068.47	771.919	-0.469028	0.0435917	0.145122
AFUB_011230	330.182	461.696	0.48368	0.0432057	0.144173
AFUB_011240	239.98	293.555	0.290715	0.247513	0.485714
AFUB_011250	55.0219	24.6296	-1.15961	0.00108862	0.00856356
AFUB_011260	109.945	132.81	0.272585	0.313546	0.562789
AFUB_011270	19.1087	12.1025	-0.658932	0.730235	0.906367
AFUB_011280	71.7858	65.5563	-0.130965	0.67921	0.872962
AFUB_011290	3.18067	3.32139	0.0624562	0.992404	1
AFUB_011300	110.827	174.794	0.657349	0.0130383	0.0599752
AFUB_011310	844.917	745.751	-0.180115	0.436935	0.68538
AFUB_011320	1144.68	1010.58	-0.179751	0.431239	0.680331
AFUB_011330	490.527	194.361	-1.33559	4.72856e-08	1.78686e-06
AFUB_011340	1009.26	1075.06	0.0911254	0.645697	0.849785
AFUB_011350	1580.68	532.136	-1.57068	0.00688575	0.0365222
AFUB_011360	57.9648	113.103	0.964384	0.445509	0.69243
AFUB_011370	654.047	394.224	-0.730378	0.0020509	0.0141444
AFUB_011380	1214.06	1052.87	-0.205514	0.376826	0.629552
AFUB_011390	931.226	1304.3	0.486077	0.0326903	0.118016
AFUB_011400	2785.74	1501.54	-0.891612	0.00122707	0.00945947
AFUB_011410	4233.53	2830.9	-0.5806	0.00955217	0.0469129
AFUB_011420	2101.18	1510.62	-0.476052	0.0345045	0.122615
AFUB_011430	402.361	283.298	-0.506171	0.036044	0.126558
AFUB_011440	214.944	254.034	0.241058	0.323232	0.5734
AFUB_011450	1117.98	1163.74	0.0578748	0.77973	0.934481
AFUB_011460	228.779	246.554	0.107946	0.716276	0.897686
AFUB_011470	1273.65	584.709	-1.12318	6.63072e-05	0.000891276
AFUB_011480	33.4099	41.2707	0.304845	0.385841	0.637698
AFUB_011490	673.674	241.51	-1.47997	4.46292e-07	1.25514e-05
AFUB_011500	710.264	1141.49	0.684484	0.0030721	0.0193972
AFUB_011510	93.8356	113.051	0.268761	0.338231	0.589462
AFUB_011520	103.032	88.0654	-0.226452	0.425439	0.675067
AFUB_011530	610.404	1000.65	0.713096	0.00216308	0.0147857
AFUB_011540	1739.07	2106.79	0.27673	0.24659	0.484471
AFUB_011550	301.452	293.027	-0.0408953	0.904855	0.994602
AFUB_011560	321.128	357.365	0.154251	0.502825	0.740952
AFUB_011570	5.11411	7.78438	0.606099	0.431524	0.680331
AFUB_011580	873.081	1288.01	0.560953	0.0156732	0.0687924
AFUB_011590	221.854	266.524	0.264656	0.380667	0.633021
AFUB_011600	122.808	122.766	-0.000491363	0.972362	1
AFUB_011610	218.093	227.433	0.0604986	0.801082	0.946804
AFUB_011620	1507.06	1064.1	-0.502099	0.0266352	0.101493
AFUB_011630	397.867	391.182	-0.0244454	0.884453	0.988015
AFUB_011640	6034.54	7143.82	0.243452	0.298915	0.547088
AFUB_011650	1751.39	1250.6	-0.485883	0.029428	0.109429
AFUB_011660	46.1624	63.542	0.460991	0.150338	0.348653
AFUB_011670	204.977	132.864	-0.625515	0.0219967	0.0880747
AFUB_011680	64.0926	100.193	0.644552	0.0387644	0.133765
AFUB_011690	82.1761	101.308	0.301959	0.315305	0.563976
AFUB_011700	179.693	230.992	0.362307	0.163391	0.369262
AFUB_011710	94.7543	224.518	1.24457	2.44339e-06	5.35407e-05
AFUB_011720	6145.59	4523.49	-0.442116	0.405465	0.657011
AFUB_011730	906.737	907.902	0.00185173	0.9873	1
AFUB_011740	185.244	284.313	0.618058	0.0159976	0.070048
AFUB_011750	964.005	1085.03	0.170617	0.492357	0.731849
AFUB_011760	1013.31	1179.29	0.21884	0.349717	0.602133
AFUB_011770	176.524	222.426	0.333461	0.210697	0.437819
AFUB_011780	194.205	361.353	0.895829	0.000259531	0.00277073
AFUB_011790	31.6016	32.1424	0.0244832	0.952194	1
AFUB_011800	1816.49	1379.64	-0.396855	0.0838287	0.232409
AFUB_011810	925.966	1067.66	0.205425	0.379884	0.632446
AFUB_011820	1533.59	2309.54	0.590688	0.00963811	0.0471615
AFUB_011830	2.00477	2.80732	0.485759	0.782928	0.93559
AFUB_011840	1110.97	651.811	-0.769291	0.00080376	0.00676374
AFUB_011850	572.18	775.391	0.438455	0.0582549	0.179001
AFUB_011860	1477.49	1787.28	0.27462	0.218285	0.447949
AFUB_011870	41.4033	43.6301	0.0755761	0.915014	0.996254
AFUB_011880	29.8223	33.9531	0.187152	0.620319	0.83191
AFUB_011890	3.42643	2.73486	-0.32524	0.876527	0.984944
AFUB_011900	3.51365	1.97195	-0.833346	0.488455	0.72897
AFUB_011910	37.0952	65.0186	0.809621	0.0185896	0.078068
AFUB_011920	117.118	156.157	0.415039	0.120873	0.299314
AFUB_011930	67.9164	78.0311	0.200289	0.783533	0.935728
AFUB_011940	4.77936	12.6462	1.40381	0.0231501	0.0915218
AFUB_011950	237.813	211.009	-0.172523	0.531257	0.762507
AFUB_011960	1260.13	1483.4	0.235332	0.264568	0.508031
AFUB_011970	2.45663	3.77438	0.619562	0.588504	0.808809
AFUB_011980	33.7164	41.4471	0.297822	0.431383	0.680331
AFUB_011990	344.942	357.501	0.0515943	0.854807	0.974393
AFUB_012000	2299.43	1598.64	-0.52443	0.0238752	0.0937593
AFUB_012010	859.135	551.886	-0.638515	0.00612636	0.0334419
AFUB_012020	3525.15	1995.57	-0.820884	0.000268335	0.0028435
AFUB_012030	277.351	220.465	-0.331163	0.443655	0.690728
AFUB_012040	360.178	463.692	0.364457	0.120288	0.298382
AFUB_012050	90.7368	138.885	0.614132	0.039477	0.135418
AFUB_012060	1205.66	1738.32	0.527872	0.0205752	0.0837902
AFUB_012070	70.1157	62.9235	-0.156139	0.623769	0.834261
AFUB_012080	8414.31	6781.85	-0.311166	0.3398	0.5913
AFUB_012090	275.789	355.49	0.366245	0.370585	0.623494
AFUB_012100	216.944	234.793	0.114072	0.644091	0.848116
AFUB_012110	252.747	338.321	0.420696	0.387126	0.638547
AFUB_012120	387.246	355.426	-0.123703	0.752411	0.918971
AFUB_012130	836.337	997.945	0.254874	0.254422	0.494524
AFUB_012140	328.756	412.215	0.326378	0.166144	0.373124
AFUB_012150	908.421	798.568	-0.185945	0.443153	0.690268
AFUB_012160	935.86	279.145	-1.74528	5.72479e-08	2.0771e-06
AFUB_012170	907.304	559.899	-0.696421	0.00259668	0.0170638
AFUB_012180	7.59539	10.6295	0.484881	0.530238	0.761697
AFUB_012190	280.728	298.014	0.086205	0.708335	0.892459
AFUB_012200	1247.18	1308.59	0.0693432	0.769968	0.92982
AFUB_012210	664.196	844.62	0.346694	0.148829	0.346437
AFUB_012220	466.285	685.564	0.556079	0.0198913	0.0816693
AFUB_012230	1360.77	904.474	-0.589267	0.00877028	0.0440229
AFUB_012240	780.466	437.955	-0.833553	0.00217936	0.0148107
AFUB_012250	193.278	199.333	0.0445087	0.76122	0.924712
AFUB_012260	873.75	771.314	-0.179902	0.443416	0.690494
AFUB_012270	3870.4	4004.34	0.0490822	0.831004	0.961479
AFUB_012280	50.5322	56.4645	0.160141	0.630815	0.839466
AFUB_012290	207.183	173.471	-0.256211	0.357625	0.610511
AFUB_012300	24990.6	9481.49	-1.3982	3.31369e-10	2.1251e-08
AFUB_012310	44299.8	17192.7	-1.36551	7.61286e-10	4.51648e-08
AFUB_012320	4053.93	3297.5	-0.297946	0.41658	0.667461
AFUB_012330	16.3323	16.2095	-0.0108875	1	1
AFUB_012340	410.538	524.887	0.35449	0.136596	0.326072
AFUB_012350	132.368	191.919	0.53595	0.0398458	0.136229
AFUB_012360	34.702	30.6353	-0.179823	0.687275	0.877472
AFUB_012370	16188.8	19008.2	0.231622	0.299141	0.547088
AFUB_012380	1415	950.163	-0.574555	0.010745	0.0515823
AFUB_012390	668.239	592.598	-0.17331	0.466002	0.710497
AFUB_012400	1200.6	1335.44	0.153556	0.492898	0.732109
AFUB_012410	665.153	318.632	-1.06179	0.000315452	0.00323662
AFUB_012420	2081.75	1058.5	-0.97578	0.000969403	0.0078423
AFUB_012430	733.411	565.838	-0.374232	0.117915	0.294098
AFUB_012440	2602.8	1568.86	-0.730347	0.000901642	0.0074252
AFUB_012450	201.679	117.666	-0.777367	0.0028389	0.0182939
AFUB_012460	297.713	182.523	-0.705845	0.00561342	0.0311677
AFUB_012470	348.394	256.21	-0.443391	0.0662691	0.195931
AFUB_012480	54.9259	74.5548	0.440814	0.182497	0.396337
AFUB_012490	462.528	462.658	0.000404275	0.971534	1
AFUB_012500	691.759	743.361	0.103793	0.670662	0.866086
AFUB_012510	34.613	57.6484	0.735966	0.0377194	0.130926
AFUB_012520	90.7201	95.0583	0.0673899	0.807947	0.949622
AFUB_012530	716.207	681.958	-0.0706938	0.774979	0.931732
AFUB_012540	1634.72	1284.16	-0.348216	0.123576	0.304382
AFUB_012550	308.707	525.083	0.766306	0.00147765	0.0109653
AFUB_012560	4.92208	10.4846	1.09093	0.0947556	0.252833
AFUB_012570	3316.59	1762.06	-0.912438	3.90705e-05	0.000581355
AFUB_012580	2160.67	1364.96	-0.662617	0.00297187	0.0188835
AFUB_012590	19.5438	27.3472	0.484683	0.267647	0.511296
AFUB_012600	23.5481	452.265	4.26349	8.95858e-36	1.28159e-32
AFUB_012610	462.483	625.191	0.434896	0.0598355	0.182236
AFUB_012620	2364.65	2004.02	-0.238729	0.297306	0.545778
AFUB_012630	556.401	306.162	-0.861832	0.000605878	0.00542204
AFUB_012640	436.065	725.798	0.735025	0.00130237	0.00987278
AFUB_012650	173.248	548.49	1.66262	6.68686e-09	3.21934e-07
AFUB_012660	253.151	336.008	0.408497	0.10219	0.265811
AFUB_012670	243.368	233.05	-0.0625	0.912677	0.996254
AFUB_012680	866.041	1325.95	0.61452	0.0079028	0.0406048
AFUB_012690	713.333	545.667	-0.386554	0.101303	0.264454
AFUB_012700	424.872	771.15	0.859983	0.000155828	0.00181239
AFUB_012710	357.353	338.839	-0.0767511	0.774301	0.931603
AFUB_012720	162.439	121.839	-0.414923	0.107166	0.274326
AFUB_012730	150.779	211.361	0.487272	0.0597186	0.181991
AFUB_012740	479.354	225.332	-1.08904	0.00725646	0.0380053
AFUB_012750	1102.6	1353.56	0.295844	0.203585	0.428568
AFUB_012760	30.3754	26.8504	-0.17796	0.739007	0.912167
AFUB_012770	1368.17	1221.61	-0.163463	0.466773	0.710907
AFUB_012780	303.567	320.568	0.0786151	0.761295	0.924712
AFUB_012790	1109.59	874.05	-0.344234	0.463686	0.708887
AFUB_012800	751.177	846.136	0.171737	0.416979	0.667886
AFUB_012810	1414.45	993.251	-0.51001	0.0557286	0.173313
AFUB_012820	2079.49	2090.98	0.00794688	0.975255	1
AFUB_012830	437.123	926.427	1.08364	0.000181394	0.00206418
AFUB_012840	152.682	327.966	1.10302	1.46826e-05	0.000257049
AFUB_012850	66.7423	52.8131	-0.337706	0.274865	0.518948
AFUB_012860	112.49	151.435	0.428906	0.115443	0.289847
AFUB_012870	235.585	341.885	0.537266	0.0290942	0.10851
AFUB_012880	500.541	528.231	0.0776801	0.737987	0.911695
AFUB_012890	1059.18	525.988	-1.00985	0.0123741	0.0576076
AFUB_012900	55.7917	120.796	1.11445	0.000191487	0.00216184
AFUB_012910	704.032	604.801	-0.219181	0.347087	0.59978
AFUB_012920	703.134	940.227	0.41921	0.0694433	0.203335
AFUB_012930	86.8058	203.657	1.23028	8.40113e-06	0.000158734
AFUB_012940	2185.7	2174.5	-0.00741354	0.99197	1
AFUB_012950	244.231	290.24	0.249	0.307272	0.55558
AFUB_012960	1982.26	2130.93	0.104336	0.658199	0.858341
AFUB_012970	1802.4	2971.25	0.721149	0.00165513	0.0120279
AFUB_012980	4820.77	6607.54	0.454848	0.0399965	0.136558
AFUB_012990	16925.6	8768.39	-0.948825	1.72192e-05	0.000294757
AFUB_013000	1577.1	884.379	-0.834539	0.000249224	0.0026778
AFUB_013010	245.805	313.351	0.350267	0.160212	0.364373
AFUB_013020	48.1638	38.7501	-0.313749	0.41883	0.669588
AFUB_013030	394.134	626.665	0.669009	0.0047672	0.0273105
AFUB_013040	688.399	327.439	-1.07202	0.0394406	0.135352
AFUB_013050	31.4271	26.7119	-0.234529	0.563609	0.788926
AFUB_013060	1616.89	1839.76	0.186299	0.41435	0.665735
AFUB_013070	727.752	575.18	-0.339435	0.1411	0.333327
AFUB_013080	1572.12	1082.12	-0.538855	0.0171243	0.0736294
AFUB_013090	136.428	193.648	0.505295	0.0571802	0.176566
AFUB_013100	2106.62	2373.44	0.172053	0.432013	0.680859
AFUB_013110	594.038	344.844	-0.784609	0.00108735	0.00856028
AFUB_013120	201.349	187.548	-0.102438	0.794619	0.943146
AFUB_013130	2.06291	2.16975	0.0728453	1	1
AFUB_013140	2.61606	2.69704	0.0439833	1	1
AFUB_013150	333.76	190.069	-0.812292	0.0634788	0.189756
AFUB_013160	52.0517	64.5728	0.310981	0.462156	0.70765
AFUB_013170	13.718	12.529	-0.1308	0.859646	0.976795
AFUB_013180	1049.13	574.637	-0.868477	0.000177186	0.0020255
AFUB_013190	744.095	549.193	-0.438175	0.0673536	0.198376
AFUB_013200	5876.89	3635.2	-0.693017	0.00174388	0.0124648
AFUB_013210	1555.86	1113.45	-0.482667	0.0294946	0.109447
AFUB_013220	917.732	829.88	-0.145171	0.544638	0.773398
AFUB_013230	5866.14	3230.22	-0.860778	0.000110099	0.00136621
AFUB_013240	6131.69	2897.94	-1.08125	0.0676657	0.199167
AFUB_013250	319.987	387.9	0.277671	0.242282	0.479813
AFUB_013260	10344.3	10976	0.0855197	0.672169	0.867075
AFUB_013270	13417.7	8224.92	-0.70606	0.00131813	0.00995458
AFUB_013280	636.565	223.2	-1.51197	0.0121057	0.0566481
AFUB_013290	2.1184	1.3558	-0.643833	0.70017	0.885604
AFUB_013300	6.53136	5.26372	-0.3113	0.738951	0.912167
AFUB_013310	15.4656	12.2921	-0.331338	0.695286	0.882717
AFUB_013320	0	0	NA	NA	NA
AFUB_013330	168.703	103.382	-0.706506	0.0111352	0.0529982
AFUB_013340	311.522	230.109	-0.437013	0.0734486	0.212576
AFUB_013350	42.3176	54.3481	0.36097	0.280828	0.526533
AFUB_013360	214.602	220.335	0.0380392	0.849996	0.971673
AFUB_013370	364.046	429.099	0.237188	0.33498	0.586245
AFUB_013380	524.757	651.984	0.313186	0.186848	0.403441
AFUB_013390	2668.11	2246.26	-0.248288	0.272912	0.517451
AFUB_013400	589.336	655.76	0.154079	0.494889	0.733711
AFUB_013410	910.039	673.877	-0.433443	0.0613403	0.185354
AFUB_013420	576.32	630.737	0.130168	0.557476	0.784068
AFUB_013430	1212.95	1215.07	0.0025102	0.945306	1
AFUB_013440	26.0126	37.8692	0.541811	0.462906	0.708473
AFUB_013450	215.679	387.66	0.845905	0.000555883	0.00506056
AFUB_013460	999.225	837.122	-0.255372	0.265366	0.508805
AFUB_013470	816.616	979.462	0.262332	0.242443	0.479998
AFUB_013480	2014.03	2268.1	0.171399	0.427996	0.67762
AFUB_013490	29.7526	36.5407	0.296486	0.512316	0.749064
AFUB_013500	220.571	273.277	0.309121	0.214017	0.441658
AFUB_013510	577.006	831.336	0.526845	0.024373	0.0950063
AFUB_013520	297.233	409.964	0.463903	0.0517184	0.164103
AFUB_013530	15.5898	15.5045	-0.007913	1	1
AFUB_013540	68.1058	79.0611	0.215191	0.455906	0.701348
AFUB_013550	274.667	242.252	-0.181177	0.527065	0.75921
AFUB_013560	833.312	562.165	-0.567862	0.014216	0.0637238
AFUB_013570	0.1885	0.278456	0.562882	1	1
AFUB_013580	0.1885	0.945646	2.32674	0.710805	0.893548
AFUB_013590	0	0.278456	Inf	0.878366	0.985707
AFUB_013600	1.87353	1.86167	-0.00915815	1	1
AFUB_013610	0	0.637571	Inf	0.711443	0.894014
AFUB_013620	134.005	141.879	0.0823787	0.827812	0.959457
AFUB_013630	1969.2	1476.18	-0.415744	0.0615245	0.185854
AFUB_013640	937.551	789.138	-0.24862	0.266522	0.510217
AFUB_013650	473.791	646.051	0.447396	0.058654	0.179841
AFUB_013660	3582.5	3035.53	-0.239016	0.265829	0.509183
AFUB_013670	47.7252	19.088	-1.32209	0.00177087	0.0126037
AFUB_013680	15.3617	17.5061	0.18852	0.71531	0.896734
AFUB_013690	541.299	455.839	-0.247902	0.274214	0.518825
AFUB_013700	131.691	132.833	0.0124529	0.916697	0.996517
AFUB_013710	156.734	76.8299	-1.02858	0.000629655	0.00559482
AFUB_013720	1573.12	1635.1	0.0557492	0.800241	0.946229
AFUB_013730	101.051	33.1915	-1.6062	0.0017488	0.0124732
AFUB_013740	10905.2	10623.1	-0.0378168	0.820392	0.955835
AFUB_013750	32.6373	34.9598	0.0991727	0.863198	0.978283
AFUB_013760	2570.24	4358.48	0.761923	0.000544604	0.00497597
AFUB_013770	12.7941	34.1741	1.41743	0.0620625	0.187253
AFUB_013780	0.160311	0.359115	1.16357	1	1
AFUB_013790	495.799	481.492	-0.0422447	0.890467	0.991013
AFUB_013800	107.761	80.8421	-0.414653	0.168121	0.376169
AFUB_013810	686.989	520.831	-0.399471	0.0930748	0.249478
AFUB_013820	215.665	423.159	0.972409	9.19485e-05	0.00117147
AFUB_013830	1139.52	669.879	-0.766457	0.0574844	0.177228
AFUB_013840	336.607	447.195	0.40984	0.0927593	0.249071
AFUB_013850	568.074	388.938	-0.546539	0.0954784	0.254231
AFUB_013860	754.167	634.587	-0.249066	0.283539	0.529533
AFUB_013870	637.866	504.838	-0.337433	0.14974	0.347993
AFUB_013880	3063.31	2076.75	-0.560766	0.0755176	0.217121
AFUB_013890	496.454	1056.33	1.08932	1.64458e-06	3.89333e-05
AFUB_013900	156.099	209.321	0.423261	0.109375	0.278486
AFUB_013910	115.749	105.817	-0.12943	0.696481	0.883654
AFUB_013920	76.2225	83.9607	0.139498	0.674588	0.869215
AFUB_013930	29.1246	41.5319	0.511985	0.165541	0.372272
AFUB_013940	146.319	130.467	-0.165426	0.539357	0.769391
AFUB_013950	9549.88	15601.3	0.708114	0.00134998	0.0101469
AFUB_013960	773.331	865.58	0.16258	0.456009	0.701348
AFUB_013970	132.851	90.6468	-0.551483	0.0758846	0.217926
AFUB_013980	505.582	322.367	-0.649242	0.00761788	0.0395299
AFUB_013990	151.955	302.964	0.995501	0.000170117	0.00196488
AFUB_014000	110.194	94.0269	-0.228906	0.442145	0.689019
AFUB_014010	13.3727	12.4843	-0.0991768	0.848278	0.970706
AFUB_014020	214.916	193.006	-0.155128	0.519817	0.753736
AFUB_014030	1345.21	1533.28	0.188786	0.410296	0.662161
AFUB_014040	345.199	719.873	1.06031	7.11445e-06	0.000137008
AFUB_014050	20.0644	34.6663	0.788893	0.0494803	0.159221
AFUB_014060	58.7442	64.6408	0.137998	0.712131	0.894093
AFUB_014070	70.3967	72.4963	0.0423986	0.901544	0.994529
AFUB_014080	22.7985	23.5737	0.048238	0.944655	1
AFUB_014090	1358.64	418.182	-1.69996	5.70581e-05	0.000787024
AFUB_014100	2618.83	2081.21	-0.331501	0.143471	0.337698
AFUB_014110	220.381	326.495	0.567064	0.025137	0.0968862
AFUB_014120	302.928	349.831	0.207686	0.430408	0.679622
AFUB_014130	199.008	353.882	0.830439	0.00116516	0.00907824
AFUB_014140	1762.27	1219.51	-0.531128	0.0199402	0.0818032
AFUB_014150	1552.47	972.394	-0.67495	0.00293161	0.0186974
AFUB_014160	167.345	177.276	0.0831684	0.745412	0.916009
AFUB_014170	217.346	296.291	0.447021	0.0798194	0.225145
AFUB_014180	0.159427	0	-Inf	1	1
AFUB_014190	184.844	223.385	0.273223	0.301488	0.549327
AFUB_014200	208.469	292.082	0.486538	0.0509328	0.16233
AFUB_014210	350.377	424.359	0.276379	0.242099	0.479711
AFUB_014220	4249.89	2338.63	-0.86176	0.000114376	0.00141055
AFUB_014230	1065.43	964.23	-0.143992	0.538821	0.769174
AFUB_014240	58.0855	53.5569	-0.117105	0.816857	0.953826
AFUB_014250	66.2207	134.181	1.01882	0.000633337	0.00560268
AFUB_014260	221.07	310.375	0.489508	0.129138	0.314185
AFUB_014270	317.12	224.082	-0.501005	0.051963	0.16467
AFUB_014280	2563.14	1975.58	-0.375638	0.0846584	0.233738
AFUB_014290	672.32	811.48	0.271407	0.254507	0.494592
AFUB_014300	877.882	549.253	-0.676558	0.00330825	0.0205132
AFUB_014310	465.31	526.069	0.177059	0.439896	0.687728
AFUB_014320	1624.12	1126.65	-0.527618	0.0170461	0.0734155
AFUB_014330	262.586	266.04	0.0188547	0.901747	0.994529
AFUB_014340	1542.72	343.655	-2.16644	1.87465e-15	3.35228e-13
AFUB_014350	1548.32	1232.01	-0.329697	0.146831	0.342867
AFUB_014360	125.296	98.9781	-0.340162	0.253073	0.492994
AFUB_014370	797.333	1071.4	0.426237	0.0629795	0.188882
AFUB_014380	43.5199	46.0272	0.0808117	0.879788	0.986161
AFUB_014390	645.33	545.913	-0.241366	0.334115	0.585094
AFUB_014400	64.8924	66.5995	0.0374622	0.935229	1
AFUB_014410	249.601	142.379	-0.809891	0.00231499	0.0154862
AFUB_014420	183.72	58.1302	-1.66015	0.000129483	0.0015526
AFUB_014430	76.5784	71.6919	-0.0951276	0.782634	0.935527
AFUB_014440	1.17679	3.47451	1.56195	0.266646	0.510246
AFUB_014450	935.996	930.659	-0.0082499	0.994236	1
AFUB_014460	594.551	589.095	-0.0133	0.97178	1
AFUB_014470	4647.83	3232.7	-0.523817	0.154265	0.354559
AFUB_014480	1790.12	1456.08	-0.29797	0.188374	0.405674
AFUB_014490	43.0769	56.2006	0.38367	0.694654	0.882356
AFUB_014500	2.72969	4.16312	0.608926	0.632717	0.840767
AFUB_014510	807.647	1097.73	0.442723	0.0537804	0.168627
AFUB_014520	1626.92	1238.42	-0.393643	0.0826778	0.230085
AFUB_014530	62.8841	86.1122	0.453521	0.152552	0.35159
AFUB_014540	29.6276	34.1969	0.206921	0.571837	0.794888
AFUB_014550	816.872	956.726	0.227996	0.31887	0.56831
AFUB_014560	3364.35	2042.34	-0.720103	0.00110956	0.00870096
AFUB_014570	2032.45	1163.93	-0.804218	0.000384434	0.00379034
AFUB_014580	16033.5	25107.7	0.647038	0.00343596	0.0211609
AFUB_014590	732.25	1032.49	0.495714	0.0314597	0.114559
AFUB_014600	117.474	136.142	0.212779	0.418844	0.669588
AFUB_014610	1245.17	837.589	-0.572024	0.0126817	0.0587125
AFUB_014620	365.809	411.352	0.169282	0.485146	0.725857
AFUB_014630	496.503	406.357	-0.289055	0.235389	0.470966
AFUB_014640	281.657	324.749	0.205384	0.404143	0.655605
AFUB_014650	55.4658	57.9137	0.0623046	0.880998	0.986725
AFUB_014660	752.359	429.757	-0.807901	0.00055895	0.00507924
AFUB_014670	248.102	264.475	0.0921992	0.709657	0.893226
AFUB_014680	541.372	444.418	-0.284701	0.233283	0.46853
AFUB_014690	10263.8	6102.73	-0.750034	0.000662579	0.00579617
AFUB_014700	203.937	462.932	1.18268	1.68059e-06	3.95985e-05
AFUB_014710	1410.14	3320.63	1.23562	3.1594e-07	9.25093e-06
AFUB_014720	89.3021	119.464	0.419812	0.41354	0.665079
AFUB_014730	521.126	459.992	-0.180024	0.681679	0.874274
AFUB_014740	2.43814	3.89286	0.675049	0.559622	0.786423
AFUB_014750	1650.85	1928.13	0.223996	0.336493	0.587967
AFUB_014760	189.436	221.596	0.226219	0.397876	0.64902
AFUB_014770	104.454	105.097	0.00885494	0.977018	1
AFUB_014780	643.205	907.742	0.497002	0.0317612	0.115489
AFUB_014790	331.792	430.302	0.375067	0.128337	0.31239
AFUB_014800	601.668	558.496	-0.107422	0.68352	0.875346
AFUB_014810	496.745	1015.28	1.0313	2.50246e-05	0.000404255
AFUB_014820	17678.9	8344.6	-1.08311	0.145318	0.34048
AFUB_014830	433.948	519.464	0.2595	0.294934	0.542818
AFUB_014840	36.476	34.3217	-0.0878272	0.794361	0.943063
AFUB_014850	90.2831	337.782	1.90357	3.26383e-12	3.1427e-10
AFUB_014860	620.397	669.267	0.10939	0.60265	0.819489
AFUB_014870	49.3352	37.9622	-0.378055	0.533262	0.764071
AFUB_014880	747.973	863.565	0.207319	0.367961	0.620643
AFUB_014890	97.4329	79.0834	-0.301035	0.429091	0.678699
AFUB_014900	159.672	95.9743	-0.734394	0.00960349	0.0470726
AFUB_014910	715.456	392.496	-0.866184	0.00281548	0.0181547
AFUB_014920	835.557	610.561	-0.452602	0.0464436	0.152497
AFUB_014930	648.519	903.425	0.478257	0.0372595	0.129825
AFUB_014940	250.248	291.459	0.219935	0.361143	0.61286
AFUB_014950	46.5606	40.0011	-0.21907	0.579717	0.802057
AFUB_014960	31.0413	27.704	-0.164092	0.709163	0.892941
AFUB_014970	0	0	NA	NA	NA
AFUB_014980	192.615	317.114	0.719279	0.0029021	0.0185697
AFUB_014990	581.349	1110.83	0.93416	0.00879592	0.0441219
AFUB_015000	2519.09	3510.82	0.478905	0.0297974	0.110108
AFUB_015010	715.608	695.482	-0.0411564	0.890862	0.991124
AFUB_015020	211.13	239.106	0.179519	0.430048	0.679488
AFUB_015030	1987.5	299.551	-2.73008	1.2818e-15	2.33381e-13
AFUB_015040	488.508	447.337	-0.127021	0.604852	0.820357
AFUB_015050	180.301	169.661	-0.0877526	0.795546	0.943463
AFUB_015060	89.3037	104.057	0.220577	0.585487	0.80592
AFUB_015070	32.9879	34.3714	0.0592722	0.918926	0.996892
AFUB_015080	141.526	170.459	0.268353	0.413489	0.665079
AFUB_015090	1626.43	1044.69	-0.638638	0.160171	0.364368
AFUB_015100	119.868	368.851	1.62159	7.64507e-09	3.61121e-07
AFUB_015110	147.867	169.597	0.197804	0.466258	0.7106
AFUB_015120	306.13	652.38	1.09157	6.12668e-06	0.000119829
AFUB_015130	2317.11	2788.8	0.267314	0.252397	0.492116
AFUB_015140	89.4253	80.7201	-0.147756	0.716913	0.897733
AFUB_015150	842.543	718.314	-0.230137	0.326069	0.576492
AFUB_015160	44.7153	32.4222	-0.463786	0.504623	0.742722
AFUB_015170	150.889	103.698	-0.541105	0.0831982	0.231237
AFUB_015180	6.49258	6.10545	-0.0886943	0.902928	0.994602
AFUB_015190	15.5766	4.78613	-1.70245	0.0335157	0.120081
AFUB_015200	925.905	83.2528	-3.47529	5.47801e-07	1.51538e-05
AFUB_015210	93.4313	97.2066	0.0571481	0.844418	0.969058
AFUB_015220	22.4171	41.469	0.887434	0.0198528	0.0815781
AFUB_015230	355.717	408.942	0.201166	0.3734	0.626136
AFUB_015240	353.006	337.199	-0.0660928	0.797149	0.943984
AFUB_015250	2150.6	2205.96	0.0366636	0.838094	0.965364
AFUB_015260	8759.46	17203.1	0.973751	1.29936e-05	0.000231938
AFUB_015270	110.773	170.691	0.623781	0.0291962	0.108809
AFUB_015280	322.37	286.963	-0.167852	0.513396	0.749527
AFUB_015290	1558.83	1445.28	-0.10912	0.634426	0.842084
AFUB_015300	158.214	217.539	0.459404	0.0794257	0.224554
AFUB_015310	2303.16	1961.96	-0.231322	0.304925	0.553373
AFUB_015320	314.098	234.954	-0.418834	0.0943133	0.251854
AFUB_015330	319.99	341.875	0.0954431	0.666866	0.864184
AFUB_015340	938.996	1607.13	0.775296	0.000826792	0.00689958
AFUB_015350	2624.13	1264.73	-1.05301	7.15979e-05	0.000952167
AFUB_015360	888.022	566.173	-0.649352	0.00518119	0.0292593
AFUB_015370	94.9225	94.1436	-0.0118873	0.953356	1
AFUB_015380	35.4648	45.6403	0.363923	0.298086	0.546264
AFUB_015390	1959.1	1911.53	-0.0354615	0.864143	0.978901
AFUB_015400	930.152	1262.4	0.440629	0.050877	0.162204
AFUB_015410	449.149	772.054	0.781507	0.000788578	0.00665837
AFUB_015420	776.86	552.764	-0.490991	0.0334839	0.120081
AFUB_015430	1057.56	1216.77	0.202311	0.356483	0.609289
AFUB_015440	65.7978	332.408	2.33684	7.8554e-14	1.06303e-11
AFUB_015450	443.964	635.331	0.517065	0.0329559	0.118712
AFUB_015460	614.523	872.647	0.50593	0.0294413	0.109438
AFUB_015470	919.79	720.455	-0.352396	0.138947	0.32972
AFUB_015480	1072.25	1173.55	0.130248	0.509862	0.747008
AFUB_015490	2281.18	2320.7	0.0247803	0.922859	0.99865
AFUB_015500	0	0.667191	Inf	0.847561	0.970339
AFUB_015510	24.0017	22.4663	-0.095376	0.771731	0.930469
AFUB_015520	0.640362	0.894607	0.482367	0.969114	1
AFUB_015530	2753.49	9212.44	1.74232	2.57514e-12	2.57875e-10
AFUB_015540	79.3292	81.8739	0.0455524	0.84573	0.969628
AFUB_015550	619.12	626.413	0.0168956	0.949965	1
AFUB_015560	578.634	689.065	0.251989	0.289138	0.536213
AFUB_015570	279.996	350.615	0.324482	0.175881	0.387263
AFUB_015580	106.995	95.6019	-0.162433	0.593906	0.813344
AFUB_015590	12663.7	1389.39	-3.18817	2.1719e-07	6.57083e-06
AFUB_015600	2.86093	0.556911	-2.36097	0.313653	0.562789
AFUB_015610	73.8312	35.6251	-1.05134	0.00186488	0.0131052
AFUB_015620	3535.73	3507.27	-0.0116597	0.918564	0.996892
AFUB_015630	471.16	562.135	0.2547	0.268904	0.512531
AFUB_015640	158.177	113.052	-0.484553	0.0650581	0.193149
AFUB_015650	81.3788	153.33	0.913918	0.00607535	0.0332548
AFUB_015660	204.261	336.883	0.721836	0.00401297	0.0239202
AFUB_015670	1102.89	1461.36	0.406015	0.075516	0.217121
AFUB_015680	991.449	1149	0.212768	0.336707	0.588135
AFUB_015690	200.159	269.877	0.431158	0.0833256	0.231463
AFUB_015700	32.3115	44.2322	0.453049	0.179414	0.391683
AFUB_015710	190.008	259.56	0.450012	0.0772859	0.221411
AFUB_015720	464.962	505.455	0.12047	0.557787	0.784285
AFUB_015730	26.8389	43.5066	0.696908	0.0675832	0.198994
AFUB_015740	32.9325	25.913	-0.345836	0.371143	0.624223
AFUB_015750	50.1078	35.0386	-0.516089	0.156598	0.358213
AFUB_015760	5.02601	4.39053	-0.195017	0.87175	0.98219
AFUB_015770	9.14476	9.11056	-0.00540491	1	1
AFUB_015780	17.9099	15.7037	-0.189656	0.666038	0.863728
AFUB_015790	65.7045	95.3106	0.536644	0.301472	0.549327
AFUB_015800	2504.54	1310.25	-0.934709	5.15766e-05	0.000725405
AFUB_015810	883.016	905.521	0.0363085	0.871978	0.982228
AFUB_015820	1433.42	1325.16	-0.113294	0.579469	0.801935
AFUB_015830	124.617	95.0974	-0.390024	0.16865	0.376977
AFUB_015840	467.027	449.318	-0.0557696	0.826329	0.958979
AFUB_015850	244.051	382.574	0.648553	0.0072488	0.0379851
AFUB_015860	5777.89	9735.14	0.752659	0.00062656	0.00558129
AFUB_015870	162.034	192.951	0.251941	0.343928	0.596586
AFUB_015880	252.849	330.689	0.387199	0.106318	0.272985
AFUB_015890	140.141	146.188	0.0609444	0.770593	0.92982
AFUB_015900	14.3919	12.4238	-0.212154	0.722371	0.901074
AFUB_015910	9.5385	17.4696	0.873013	0.0679056	0.19965
AFUB_015920	65.7891	74.8118	0.185416	0.704923	0.889504
AFUB_015930	0.1885	0.308076	0.70872	1	1
AFUB_015940	176.231	236.688	0.425521	0.0965394	0.256363
AFUB_015950	280.313	140.106	-1.00052	0.000122017	0.00148828
AFUB_015960	831.957	143.505	-2.53541	2.5332e-05	0.000407837
AFUB_015970	224.431	140.743	-0.673211	0.0119554	0.0560493
AFUB_015980	263.178	276.398	0.0707047	0.790778	0.940816
AFUB_015990	127.754	125.979	-0.020184	1	1
AFUB_016000	69.4296	57.5167	-0.271569	0.398438	0.649618
AFUB_016010	85.547	86.2976	0.0126033	1	1
AFUB_016020	33.9313	20.1357	-0.752862	0.0852734	0.234854
AFUB_016030	564.463	801.898	0.506541	0.0262742	0.100309
AFUB_016040	712.947	1015.33	0.510081	0.0265679	0.101276
AFUB_016050	1.52472	5.77596	1.92152	0.0932941	0.249932
AFUB_016060	1494.9	926.384	-0.690367	0.00260829	0.017105
AFUB_016070	309.935	225.214	-0.460667	0.282185	0.527796
AFUB_016080	442.239	355.231	-0.31607	0.194962	0.41708
AFUB_016090	2098.26	957.063	-1.13251	6.62521e-07	1.7692e-05
AFUB_016100	306.972	232.635	-0.40004	0.112626	0.284232
AFUB_016110	465.868	587.775	0.335344	0.152234	0.351202
AFUB_016120	2.51477	5.75454	1.19427	0.247495	0.485714
AFUB_016130	949.267	689.9	-0.460427	0.0515628	0.163793
AFUB_016140	769.565	696.533	-0.143852	0.54187	0.770999
AFUB_016150	152.149	62.0932	-1.29298	0.0032113	0.0200611
AFUB_016160	33.1526	42.6352	0.362923	0.620435	0.83191
AFUB_016170	1161.06	882.257	-0.396166	0.0856748	0.235789
AFUB_016180	682.101	710.887	0.059635	0.797305	0.943984
AFUB_016190	1049.87	1062.7	0.0175248	0.959938	1
AFUB_016200	306.187	219.607	-0.479485	0.0512034	0.162907
AFUB_016210	381.649	418.264	0.13217	0.567229	0.792282
AFUB_016220	422.875	341.061	-0.310203	0.204147	0.42923
AFUB_016230	8730.15	14360	0.717974	0.0012498	0.00958309
AFUB_016240	2804.11	1778.38	-0.656974	0.0195864	0.0807484
AFUB_016250	17.9134	13.6346	-0.393765	0.480128	0.721979
AFUB_016260	33.6918	22.1468	-0.605299	0.731313	0.906853
AFUB_016270	210.705	202.033	-0.0606324	0.837507	0.965184
AFUB_016280	1.36617	2.7859	1.028	0.435792	0.684446
AFUB_016290	0.697623	0.667191	-0.0643482	1	1
AFUB_016300	1.12041	1.30476	0.219757	1	1
AFUB_016310	4.96875	3.10034	-0.680458	0.382597	0.634884
AFUB_016320	1.90083	0.864987	-1.13588	0.758088	0.923074
AFUB_016330	319.116	353.266	0.146675	0.519447	0.753736
AFUB_016340	222.709	329.889	0.566824	0.0202886	0.0828805
AFUB_016350	12.7764	21.3775	0.742613	0.211234	0.438222
AFUB_016360	532.029	646.514	0.281176	0.214095	0.441687
AFUB_016370	459.766	622.233	0.436553	0.0589315	0.180361
AFUB_016380	237.08	216.751	-0.129335	0.628858	0.838645
AFUB_016390	347.852	504.924	0.537589	0.0240999	0.0943385
AFUB_016400	32.2656	26.33	-0.293291	0.625876	0.836227
AFUB_016410	134.561	69.6324	-0.950428	0.00300394	0.0190389
AFUB_016420	176.023	110.821	-0.667527	0.0727598	0.210949
AFUB_016430	935.358	665.113	-0.491919	0.214037	0.441658
AFUB_016440	11.501	17.6738	0.619851	0.356816	0.609442
AFUB_016450	3.04855	3.6723	0.268563	0.789658	0.940126
AFUB_016460	921.832	972.165	0.0766963	0.696876	0.883803
AFUB_016470	110.562	154.695	0.484571	0.0821271	0.229023
AFUB_016480	300.868	498.428	0.728255	0.00256283	0.0168802
AFUB_016490	326.177	334.321	0.0355806	0.908473	0.994602
AFUB_016500	290.128	201.97	-0.522551	0.0303284	0.111289
AFUB_016510	334.197	138.518	-1.27062	0.249847	0.488837
AFUB_016520	36.2091	21.2376	-0.769731	0.0660753	0.195647
AFUB_016530	104.071	78.2699	-0.411037	0.152005	0.351056
AFUB_016540	45.2218	29.1214	-0.634938	0.400167	0.65132
AFUB_016550	3.90648	3.06435	-0.350287	0.842414	0.968149
AFUB_016560	85.8657	148.562	0.790912	0.131386	0.317951
AFUB_016570	795.613	191.069	-2.05798	2.54448e-05	0.000408995
AFUB_016580	174.967	66.5452	-1.39468	0.00570795	0.0315636
AFUB_016590	1444.56	677.45	-1.09245	2.10478e-06	4.72585e-05
AFUB_016600	0	0.667191	Inf	0.505785	0.743421
AFUB_016610	4.57415	4.42015	-0.0494062	1	1
AFUB_016620	109.359	44.9097	-1.28398	3.74412e-05	0.000562967
AFUB_016630	141.463	58.3293	-1.27813	1.93631e-05	0.000326435
AFUB_016640	47292.3	2557.46	-4.20882	6.06395e-07	1.65914e-05
AFUB_016650	71.5772	21.918	-1.70738	0.00134557	0.0101236
AFUB_016660	250.062	90.7921	-1.46165	1.50362e-07	4.78006e-06
AFUB_016670	307.759	425.879	0.468643	0.0464921	0.152497
AFUB_016680	101.682	75.3856	-0.431704	0.260712	0.50333
AFUB_016690	86.0976	91.937	0.0946721	0.687232	0.877472
AFUB_016700	1.46569	19.7547	3.75254	1.85188e-07	5.75924e-06
AFUB_016710	0.377	1.58322	2.07022	0.32304	0.573162
AFUB_016720	849.116	984.367	0.213235	0.361469	0.61331
AFUB_016730	101.754	71.5575	-0.507915	0.374265	0.626806
AFUB_016740	13.2257	3.44489	-1.94081	0.000204463	0.00228001
AFUB_016750	5.5193	2.22079	-1.31341	0.0969094	0.257108
AFUB_016760	80.2021	74.3237	-0.109819	0.680716	0.873675
AFUB_016770	392.96	260.742	-0.591758	0.0140391	0.0632136
AFUB_016780	67.8547	45.0187	-0.591925	0.0650103	0.193122
AFUB_016790	18.2032	8.78927	-1.05038	0.0834488	0.231741
AFUB_016800	3.9505	8.56185	1.11589	0.254174	0.494329
AFUB_016810	10.9399	3.09397	-1.82207	0.0355046	0.125059
AFUB_016820	270.211	144.897	-0.899058	0.00663043	0.0355083
AFUB_016830	2895.72	2076.08	-0.480061	0.0375177	0.130316
AFUB_016840	60.7657	57	-0.0922967	0.806095	0.948558
AFUB_016850	117.387	84.0783	-0.481469	0.0969752	0.257131
AFUB_016870	167.403	77.8511	-1.10454	0.000324603	0.00330679
AFUB_016880	50.4274	57.4393	0.18783	0.631447	0.840083
AFUB_016890	0.318855	0.359115	0.171547	1	1
AFUB_016900	69.3943	64.4808	-0.105947	0.747453	0.916389
AFUB_016910	5.31844	6.84694	0.364455	0.666994	0.864184
AFUB_016920	0	0	NA	NA	NA
AFUB_016930	106.588	143.076	0.424738	0.279255	0.524763
AFUB_016940	1.84534	2.14833	0.219329	0.951922	1
AFUB_016950	0.1885	0.924227	2.29368	0.528183	0.760055
AFUB_016960	5.43031	2.75628	-0.978314	0.356752	0.609436
AFUB_016970	3.5286	1.91271	-0.883476	0.47046	0.713989
AFUB_016980	0.347927	0	-Inf	0.978545	1
AFUB_016990	0.724927	1.2241	0.755815	0.791269	0.941065
AFUB_017000	10.9681	11.824	0.108405	0.867484	0.980472
AFUB_017010	22.3625	13.636	-0.713663	0.364286	0.61673
AFUB_017020	1.30626	0.308076	-2.08409	0.492052	0.731503
AFUB_017030	1.01736	0.359115	-1.50231	0.603076	0.819865
AFUB_017040	1.68414	3.24709	0.947134	0.467773	0.71168
AFUB_017050	0.1885	0.894607	2.24669	0.541693	0.770999
AFUB_017060	1.626	0.864987	-0.910576	0.672549	0.867342
AFUB_017070	1.65772	2.80732	0.75999	0.607255	0.82132
AFUB_017080	2.22234	1.38542	-0.681755	0.60815	0.822331
AFUB_017180	1497.74	1146.15	-0.385988	0.0955409	0.254319
AFUB_017190	11.3451	13.6278	0.264481	0.690991	0.880339
AFUB_017200	1.52648	0.864987	-0.819463	0.770097	0.92982
AFUB_017210	0.536427	0.556911	0.0540642	1	1
AFUB_017220	1.17767	0.308076	-1.93458	0.617246	0.829853
AFUB_017230	1.3644	0.308076	-2.14692	0.523106	0.756388
AFUB_017240	0	0	NA	NA	NA
AFUB_017250	0.509123	1.07735	1.08139	0.840713	0.96669
AFUB_017260	258.493	484.572	0.906583	0.00776602	0.0400458
AFUB_017270	0.160311	0.308076	0.942407	1	1
AFUB_017280	0.160311	0.359115	1.16357	1	1
AFUB_017290	278.554	75.6969	-1.87965	0.0996207	0.26166
AFUB_017300	836.481	508.695	-0.717533	0.00223959	0.0151331
AFUB_017310	58.4888	16.1849	-1.85351	4.22832e-06	8.7304e-05
AFUB_017320	31.8588	12.982	-1.29518	0.00381217	0.0230386
AFUB_017330	1.36529	0.864987	-0.658456	0.961698	1
AFUB_017340	7.05631	4.78747	-0.559651	0.528456	0.760258
AFUB_017350	3.88006	3.08577	-0.330447	0.809733	0.950605
AFUB_017360	23.0266	17.9956	-0.355663	0.47544	0.718263
AFUB_017370	506.925	533.494	0.0737001	0.714493	0.896356
AFUB_017380	1297.98	507.943	-1.35353	0.000111084	0.00137502
AFUB_017390	75.9266	54.1657	-0.487225	0.112049	0.283207
AFUB_017400	51.0678	53.0469	0.0548539	0.910639	0.995287
AFUB_017410	289.804	185.323	-0.645036	0.00925925	0.0458567
AFUB_017420	728.375	1394.84	0.937345	3.36098e-05	0.000516672
AFUB_017430	5.07885	11.9115	1.22978	0.0705614	0.205766
AFUB_017440	0.1885	0.996686	2.40257	0.554343	0.781968
AFUB_017450	1.5256	1.86167	0.287222	0.94694	1
AFUB_017460	44.5523	61.5532	0.466335	0.219639	0.44988
AFUB_017470	0	0	NA	NA	NA
AFUB_017480	22.1564	46.0883	1.05668	0.00953968	0.0468745
AFUB_017490	2.48393	5.5636	1.16339	0.241052	0.478568
AFUB_017500	20.4018	32.7959	0.684822	0.271553	0.515738
AFUB_017510	42.7308	40.3565	-0.0824753	0.955601	1
AFUB_017520	1.84445	2.16975	0.234333	0.950553	1
AFUB_017530	7.18932	12.7911	0.83121	0.186897	0.403446
AFUB_017540	0.697623	0.359115	-0.958001	0.89331	0.991423
AFUB_017550	0.856166	0.835367	-0.0354812	1	1
AFUB_017560	250.67	1907.41	2.92775	6.51699e-05	0.000877166
AFUB_017570	0	0.278456	Inf	0.761985	0.925024
AFUB_017580	2.19327	2.22899	0.0233078	1	1
AFUB_017590	8.32474	7.39565	-0.170728	0.868648	0.980681
AFUB_017600	1.97658	2.47782	0.326069	0.823794	0.958285
AFUB_017610	0.827977	0.637571	-0.377007	1	1
AFUB_017620	0.319739	0.308076	-0.0536092	1	1
AFUB_017630	169.79	99.7987	-0.766663	0.00314171	0.0197372
AFUB_017640	5.50518	9.1539	0.733598	0.622635	0.833346
AFUB_017650	40.8803	66.6843	0.705943	0.281625	0.527534
AFUB_017660	0.348811	0.308076	-0.179163	1	1
AFUB_017670	0.319739	0.278456	-0.199447	1	1
AFUB_017680	0.320623	2.22899	2.79744	0.115544	0.289847
AFUB_017690	1.81361	2.03805	0.168321	0.932494	1
AFUB_017700	4.35834	4.46483	0.0348261	0.972966	1
AFUB_017710	19.7791	16.7218	-0.242247	0.63079	0.839466
AFUB_017720	0	0	NA	NA	NA
AFUB_017730	3.20798	4.17818	0.38121	0.709511	0.893226
AFUB_017740	868.036	1030.32	0.247266	0.501632	0.739742
AFUB_017750	29.3457	44.1309	0.588639	0.115188	0.289459
AFUB_017760	500.642	121.5	-2.04282	2.3598e-07	7.05406e-06
AFUB_017770	121.417	45.222	-1.42488	0.597624	0.81558
AFUB_017780	1.52472	0.916026	-0.73508	0.875941	0.984586
AFUB_017790	74.6388	70.2563	-0.0872993	0.895744	0.992145
AFUB_017800	4036.31	4905.49	0.281359	0.259754	0.502061
AFUB_017810	238.509	748.271	1.64952	1.06751e-11	9.29566e-10
AFUB_017820	660.574	2269.42	1.78053	1.27248e-14	1.9604e-12
AFUB_017830	86.751	161.222	0.894091	0.00160624	0.0117408
AFUB_017840	69.3097	482.55	2.79955	2.13777e-11	1.75472e-09
AFUB_017850	892.036	940.846	0.0768578	0.731725	0.906853
AFUB_017860	369.447	393.619	0.0914342	0.639638	0.845411
AFUB_017870	327.02	79.2589	-2.04473	4.26428e-05	0.000619775
AFUB_017880	10.5012	9.91765	-0.0824873	0.866553	0.980195
AFUB_017890	17.4448	7.30813	-1.25522	0.0518938	0.164554
AFUB_017900	5.50694	3.55517	-0.631334	0.485568	0.725857
AFUB_017910	36.1105	11.1864	-1.69067	0.08167	0.228257
AFUB_017920	33.4285	3.70192	-3.17473	0.000624712	0.00557067
AFUB_017930	57.8678	66.4583	0.199687	0.517755	0.752909
AFUB_017940	20.9602	30.165	0.525221	0.237872	0.474135
AFUB_017950	11.6419	45.5227	1.96726	1.43525e-07	4.59188e-06
AFUB_017960	67.4362	140.911	1.06319	0.000328552	0.00332672
AFUB_017970	21.1672	24.5773	0.215495	0.651828	0.85359
AFUB_017980	2.45574	3.89972	0.667211	0.5509	0.779086
AFUB_017990	23.8071	17.651	-0.43164	0.487514	0.727892
AFUB_018000	1.3644	0.359115	-1.92575	0.383902	0.636341
AFUB_018010	3.12164	3.01968	-0.0479108	0.945889	1
AFUB_018020	65.1822	52.2799	-0.31822	0.347513	0.600414
AFUB_018030	66.4207	62.9081	-0.0783868	0.965507	1
AFUB_018050	205.704	55.2399	-1.89679	0.0055463	0.0308903
AFUB_018060	170.2	168.266	-0.0164879	0.971129	1
AFUB_018070	32.7634	18.3269	-0.838123	0.233565	0.468816
AFUB_018080	15.7941	27.0929	0.778528	0.121479	0.300369
AFUB_018090	230.425	125.985	-0.871044	0.0104419	0.0503685
AFUB_018100	58105	18294.4	-1.66726	1.55262e-13	1.9195e-11
AFUB_018110	53.358	50.1129	-0.0905229	0.889973	0.990747
AFUB_018120	1616.38	2115.91	0.38851	0.0827892	0.230292
AFUB_018130	507.793	740.345	0.543956	0.020794	0.0845336
AFUB_018140	766.465	804.038	0.0690436	0.742062	0.913798
AFUB_018150	275.671	580.729	1.07492	9.56277e-06	0.000177426
AFUB_018160	211.321	324.888	0.620505	0.0122669	0.057233
AFUB_018170	431.055	483.399	0.165345	0.504938	0.742831
AFUB_018180	141.853	96.728	-0.552392	0.0475591	0.155082
AFUB_018190	115.613	145.176	0.328498	0.240987	0.478568
AFUB_018200	206.956	185.863	-0.155084	0.530481	0.76183
AFUB_018210	451.543	641.089	0.505661	0.0349452	0.123762
AFUB_018220	1726.16	2562.77	0.570142	0.0578625	0.178123
AFUB_018230	98.172	199.082	1.01998	0.000155655	0.00181239
AFUB_018240	128.175	275.602	1.10447	1.65631e-05	0.000284988
AFUB_018250	4154.55	5095.09	0.294415	0.205578	0.430953
AFUB_018260	116.037	133.442	0.201624	0.459773	0.705512
AFUB_018270	352.391	448.771	0.348803	0.253262	0.493178
AFUB_018280	740.873	998.563	0.430628	0.0602298	0.182745
AFUB_018290	1488.76	1924.66	0.370493	0.107322	0.274515
AFUB_018300	1336.25	697.509	-0.9379	3.14493e-05	0.000488268
AFUB_018310	54.156	59.3406	0.131898	0.684676	0.875763
AFUB_018320	177.833	196.64	0.145035	0.863136	0.978283
AFUB_018330	571.492	278.639	-1.03634	0.00485524	0.0277355
AFUB_018340	3036.09	1118.1	-1.44116	2.30257e-10	1.60125e-08
AFUB_018350	22.0031	23.1043	0.0704554	0.903138	0.994602
AFUB_018360	12.2171	13.137	0.104731	0.903003	0.994602
AFUB_018370	171.872	102.859	-0.740673	0.00677051	0.0361022
AFUB_018380	37.7488	62.0831	0.717771	0.0503779	0.161487
AFUB_018390	87.52	77.8912	-0.168153	0.563043	0.788926
AFUB_018400	586.711	776.673	0.404659	0.658753	0.858729
AFUB_018410	194.363	247.054	0.346071	0.164808	0.3712
AFUB_018420	1.65684	2.30145	0.474108	0.88621	0.989023
AFUB_018430	320.609	299.817	-0.0967334	0.79273	0.941907
AFUB_018440	123.828	253.555	1.03397	0.000104931	0.00130856
AFUB_018450	14.6914	10.4039	-0.49784	0.452427	0.698273
AFUB_018460	31.9212	36.6446	0.199084	0.793395	0.942372
AFUB_018470	98.3668	59.9504	-0.714402	0.023482	0.0926148
AFUB_018480	73.3617	111.316	0.601557	0.0363178	0.127341
AFUB_018490	14.0158	21.4865	0.616378	0.18707	0.403733
AFUB_018500	404.921	853.55	1.07584	3.92266e-06	8.14969e-05
AFUB_018510	2390.9	2040.74	-0.228465	0.480443	0.722135
AFUB_018520	573.061	811.13	0.501245	0.0305555	0.111877
AFUB_018530	444.365	415.822	-0.0957778	0.74337	0.91436
AFUB_018540	532.713	733.021	0.460497	0.0470546	0.153855
AFUB_018550	76.3442	79.2607	0.0540879	0.847494	0.970339
AFUB_018560	387.318	698.171	0.850061	0.000401414	0.00392172
AFUB_018570	1.7141	2.19937	0.359637	0.878546	0.985707
AFUB_018580	271.556	198.163	-0.454559	0.0831399	0.231139
AFUB_018590	102.808	91.8435	-0.162699	0.56835	0.79297
AFUB_018600	1083.39	582.469	-0.895297	0.000122487	0.00149038
AFUB_018610	631.065	684.827	0.117951	0.605315	0.820357
AFUB_018620	638.019	511.624	-0.318517	0.176687	0.388291
AFUB_018630	647.064	555.234	-0.220813	0.3249	0.575239
AFUB_018640	367.646	621.401	0.757205	0.00135823	0.0101883
AFUB_018650	77.9534	82.892	0.0886217	0.772314	0.930904
AFUB_018660	90.115	33.846	-1.41278	2.3484e-05	0.000384262
AFUB_018670	163.239	225.372	0.465328	0.0744664	0.21453
AFUB_018680	313.01	333.146	0.0899494	0.678005	0.872131
AFUB_018690	84.809	75.8756	-0.160581	0.664496	0.862661
AFUB_018700	322.524	250.755	-0.363126	0.145274	0.34048
AFUB_018710	1824.92	1990.77	0.125487	0.56297	0.788926
AFUB_018720	189.883	248.933	0.390648	0.136052	0.325472
AFUB_018730	3153.45	1984.03	-0.668497	0.00251472	0.016633
AFUB_018740	555.755	255.948	-1.1186	3.83082e-06	7.97543e-05
AFUB_018750	4.63318	3.06435	-0.596419	0.737749	0.911605
AFUB_018760	30.7664	27.488	-0.162556	0.679348	0.872962
AFUB_018770	1308.73	1058.65	-0.305946	0.22475	0.455965
AFUB_018780	224.401	513.143	1.19328	3.34486e-05	0.000515315
AFUB_018790	1177.24	507.056	-1.21519	8.35783e-06	0.000158214
AFUB_018800	42.4788	84.8621	0.998377	0.0024796	0.0164551
AFUB_018810	115.447	143.402	0.31284	0.254716	0.494657
AFUB_018820	10298.3	10114	-0.0260493	0.837958	0.965364
AFUB_018830	147.468	137.083	-0.105358	0.892197	0.991423
AFUB_018840	11.2094	30.1686	1.42834	0.00172692	0.0124043
AFUB_018850	657.209	1401.98	1.09304	2.55692e-06	5.55422e-05
AFUB_018860	1496.06	2247.01	0.586837	0.00866458	0.0435797
AFUB_018870	45.7969	47.6647	0.0576694	0.919744	0.997111
AFUB_018880	482.248	319.768	-0.592749	0.0163048	0.0709588
AFUB_018890	1547.6	704.959	-1.13442	8.01536e-07	2.07943e-05
AFUB_018900	1778.94	1712.36	-0.055032	0.804138	0.947805
AFUB_018910	120.446	124.55	0.0483371	0.847583	0.970339
AFUB_018920	383.545	488.306	0.34839	0.144598	0.339429
AFUB_018930	0	0	NA	NA	NA
AFUB_018940	236.111	241.677	0.0336142	0.865291	0.979653
AFUB_018950	0.160311	0.586531	1.87133	0.79212	0.941515
AFUB_018960	970.671	1154.39	0.250082	0.258503	0.500416
AFUB_018970	400.199	701.922	0.810592	0.00065736	0.00576825
AFUB_018980	963.039	565.585	-0.76785	0.00270796	0.0176317
AFUB_018990	761.831	503.029	-0.598828	0.00881782	0.044195
AFUB_019000	970.911	758.089	-0.356972	0.130932	0.317139
AFUB_019010	2347.54	2163.04	-0.118088	0.60636	0.82084
AFUB_019020	845.492	882.619	0.0619996	0.806835	0.948872
AFUB_019030	44.4854	56.8678	0.354281	0.312531	0.561402
AFUB_019040	17.4255	23.3558	0.422585	0.413357	0.665079
AFUB_019050	69.1301	69.6466	0.01074	0.920448	0.997299
AFUB_019060	359.571	435.737	0.277182	0.238578	0.475068
AFUB_019070	410.69	485.05	0.240084	0.327965	0.578421
AFUB_019080	653.701	382.826	-0.771941	0.00127226	0.00971808
AFUB_019090	1105.22	964.075	-0.197115	0.393907	0.64544
AFUB_019100	44.2986	54.5463	0.300218	0.843027	0.968349
AFUB_019110	96.6456	37.1076	-1.38099	3.53928e-05	0.000537821
AFUB_019120	13.6379	19.0301	0.480661	0.337961	0.589219
AFUB_019130	2038.18	1811.43	-0.170159	0.661856	0.860533
AFUB_019140	171.06	263.217	0.621746	0.0170526	0.0734155
AFUB_019150	759.18	678.211	-0.162706	0.475305	0.718263
AFUB_019160	1652.39	739.021	-1.16087	0.000734535	0.00628687
AFUB_019170	49.1882	81.7563	0.733018	0.0187067	0.0783149
AFUB_019180	6941.43	4484.07	-0.630425	0.00396289	0.0237317
AFUB_019190	81.9514	114.754	0.485699	0.0914156	0.246848
AFUB_019200	693.2	536.679	-0.369213	0.0951851	0.253709
AFUB_019210	589.435	396.426	-0.572283	0.0163673	0.0711689
AFUB_019220	166.011	221.664	0.417099	0.0998263	0.26176
AFUB_019230	7079.08	11204.6	0.662458	0.00292638	0.0186774
AFUB_019240	440.773	337.584	-0.384787	0.104012	0.269211
AFUB_019250	358.569	326.981	-0.133042	0.615245	0.828664
AFUB_019260	2891.49	1766.65	-0.710799	0.00119258	0.00924341
AFUB_019270	460.96	235.572	-0.968475	0.0110606	0.0526972
AFUB_019280	282.826	312.98	0.146155	0.535985	0.766655
AFUB_019290	306.097	517.246	0.75686	0.00195394	0.0136354
AFUB_019300	1401	832.103	-0.751626	0.000989811	0.00795683
AFUB_019310	344.507	427.198	0.31037	0.216387	0.445131
AFUB_019320	259.787	404.351	0.638278	0.0104314	0.0503421
AFUB_019330	1004.41	1032.63	0.0399725	0.8506	0.972031
AFUB_019340	42.0861	31.2505	-0.429463	0.230281	0.464291
AFUB_019350	550.267	868.889	0.659039	0.00465573	0.0267791
AFUB_019360	1045.87	1420.3	0.44149	0.055593	0.173052
AFUB_019370	164.57	176.899	0.104225	0.750272	0.917701
AFUB_019380	779.046	644.414	-0.273721	0.262214	0.505061
AFUB_019390	105.726	98.6517	-0.0999137	0.766314	0.927805
AFUB_019400	4012.93	1650.46	-1.28178	2.15272e-07	6.53251e-06
AFUB_019410	3067.1	4647.49	0.599575	0.00747695	0.0389361
AFUB_019420	72.8173	64.4689	-0.175677	0.627584	0.837496
AFUB_019430	304.054	478.541	0.654316	0.00751685	0.0391032
AFUB_019440	524.285	449.718	-0.22133	0.371392	0.624432
AFUB_019450	1241.98	723.181	-0.780218	0.00067747	0.00588775
AFUB_019460	8.5493	14.4713	0.75932	0.207486	0.433771
AFUB_019470	825.584	985.388	0.255278	0.253934	0.49415
AFUB_019480	36.0144	57.087	0.664586	0.0584829	0.179591
AFUB_019490	171.069	235.689	0.462303	0.0793494	0.224401
AFUB_019500	12.5888	31.8143	1.33753	0.006095	0.0333162
AFUB_019510	1324.04	1065.39	-0.313557	0.172917	0.383435
AFUB_019520	432.308	571.732	0.403279	0.0954825	0.254231
AFUB_019530	754.352	808.678	0.100327	0.640044	0.845568
AFUB_019540	566.917	621.188	0.131892	0.556751	0.783992
AFUB_019550	4.51689	2.35249	-0.941143	0.476773	0.719419
AFUB_019560	2881.32	2205.48	-0.385641	0.111273	0.282098
AFUB_019570	306.021	149.127	-1.03709	0.000631339	0.00559613
AFUB_019580	4.00865	4.22236	0.0749333	1	1
AFUB_019590	174.678	107.77	-0.69675	0.0216691	0.0871462
AFUB_019600	77.1123	146.166	0.922571	0.0214399	0.0863982
AFUB_019610	710.179	378.85	-0.906556	0.00012922	0.0015526
AFUB_019620	1646.94	1278.02	-0.365872	0.108817	0.277373
AFUB_019630	4511.63	4555.94	0.0140983	0.970929	1
AFUB_019640	328.937	369.271	0.166871	0.498404	0.737008
AFUB_019650	514.392	542.236	0.0760535	0.759967	0.924142
AFUB_019660	4213.64	3223.22	-0.386563	0.0789504	0.223821
AFUB_019670	198.471	153.76	-0.368252	0.188796	0.406494
AFUB_019680	833.302	597.319	-0.480339	0.0337685	0.120727
AFUB_019690	2495.8	2531.1	0.0202601	0.915056	0.996254
AFUB_019700	242.725	282.214	0.21747	0.337507	0.588984
AFUB_019710	782.795	656.557	-0.253715	0.251206	0.490461
AFUB_019720	786.288	926.94	0.237418	0.51251	0.749237
AFUB_019730	608.377	640.338	0.0738663	0.879428	0.986111
AFUB_019740	9.89613	9.31656	-0.0870667	0.942894	1
AFUB_019750	138.594	175.652	0.341854	0.209714	0.436816
AFUB_019760	165.438	170.879	0.0466846	0.847762	0.970339
AFUB_019770	666.695	669.499	0.00605544	0.992727	1
AFUB_019780	3720.07	2190.62	-0.76399	0.000519866	0.00480696
AFUB_019790	986.578	814.354	-0.276777	0.22488	0.456138
AFUB_019800	371.679	469.721	0.337747	0.171855	0.381756
AFUB_019810	630.134	1031.51	0.711029	0.00221919	0.0150256
AFUB_019820	194.861	159.384	-0.289934	0.28539	0.531701
AFUB_019830	1929.43	1418.18	-0.444136	0.17204	0.382082
AFUB_019840	215.945	132.614	-0.703429	0.138238	0.328866
AFUB_019850	438.953	724.984	0.723882	0.00229189	0.0153724
AFUB_019860	1876.43	2636.02	0.490375	0.0239359	0.093924
AFUB_019870	650.251	472.52	-0.46062	0.0469821	0.153762
AFUB_019880	1478.49	1481.61	0.00304538	0.983118	1
AFUB_019890	102.652	69.5655	-0.561316	0.0880063	0.240331
AFUB_019900	281.217	327.056	0.217852	0.374793	0.627307
AFUB_019910	344.266	390.928	0.183378	0.468111	0.711977
AFUB_019920	800.279	684.378	-0.22571	0.32366	0.573754
AFUB_019930	1108.05	749.185	-0.564627	0.013111	0.0601989
AFUB_019940	1123.96	1090.77	-0.0432439	0.839704	0.966457
AFUB_019950	164.831	393.351	1.25483	8.04418e-07	2.08151e-05
AFUB_019960	591.705	602.601	0.0263246	0.875088	0.983944
AFUB_019970	450.731	543.166	0.269126	0.25277	0.49265
AFUB_019980	234.603	223.9	-0.0673669	0.825632	0.958673
AFUB_019990	149.52	250.333	0.743513	0.0038921	0.0234118
AFUB_020000	212.841	257.692	0.275875	0.260312	0.502752
AFUB_020010	33.1245	43.5886	0.396053	0.331887	0.582869
AFUB_020020	491.29	711.379	0.534044	0.0250128	0.0967099
AFUB_020030	86.3002	169.501	0.973859	0.000405655	0.00395159
AFUB_020040	336.395	405.514	0.269595	0.269193	0.512782
AFUB_020050	322.615	475.664	0.56013	0.0189889	0.0789679
[truncated: 8,161 more rows]

## Sheet: WT.0_WT.1
Transcript-ID	mean(A)	mean(B)	log2(FoldChange)	p-value	FDR-adjusted p-value
AFUB_000010	4.34923	7.61051	0.807231	0.0381422	0.0854317
AFUB_000020	16.5581	18.0763	0.126559	0.536355	0.675215
AFUB_000030	3.91919	6.04386	0.624915	0.167798	0.286982
AFUB_000040	106.326	71.217	-0.578204	0.000320273	0.00131148
AFUB_000050	0.409222	0.731128	0.837241	0.756674	0.854963
AFUB_000060	0	0.654964	Inf	0.0752806	0.150699
AFUB_000070	0.280235	0.192933	-0.538532	1	1
AFUB_000080	2.86407	2.36156	-0.278326	0.745934	0.84761
AFUB_000090	0.946951	0.269097	-1.81516	0.296783	0.439948
AFUB_000100	8.86884	15.9854	0.84994	0.00291536	0.00937636
AFUB_000110	465.658	365.765	-0.348353	0.00991071	0.0272001
AFUB_000120	15.9099	21.3959	0.427415	0.104828	0.196507
AFUB_000130	2.32682	2.59005	0.154621	1	1
AFUB_000140	8.26699	10.0888	0.287327	0.351061	0.496303
AFUB_000150	6.4305	13.9127	1.1134	0.00069567	0.00264922
AFUB_000160	1.22767	5.23499	2.09227	0.000291582	0.00120533
AFUB_000170	0.280714	0.462031	0.718888	0.710436	0.820497
AFUB_000180	0	0.449654	Inf	0.169101	0.287985
AFUB_000190	2.63123	0.525817	-2.32311	0.0102391	0.0279255
AFUB_000200	1.07642	0	-Inf	0.0233399	0.0564714
AFUB_000210	0.409222	3.37764	3.04506	6.09451e-05	0.000291674
AFUB_000220	0.923253	1.32073	0.516539	0.802788	0.889794
AFUB_000230	0.643977	0.462031	-0.479021	1	1
AFUB_000240	206.866	216.44	0.0652677	0.679636	0.796622
AFUB_000250	13.9293	21.5003	0.626234	0.0186586	0.0467026
AFUB_000260	97.282	76.8234	-0.340626	0.0451335	0.0981486
AFUB_000270	1.37987	1.91191	0.470481	0.54489	0.682841
AFUB_000280	29.6884	64.2421	1.11362	3.91556e-08	2.94314e-07
AFUB_000290	25.8379	11.9516	-1.11229	3.65222e-05	0.000180662
AFUB_000300	1485.49	375.635	-1.98353	5.98151e-48	2.8023e-46
AFUB_000310	206.28	142.101	-0.537686	0.000297584	0.0012261
AFUB_000320	8.2902	4.19731	-0.981943	0.0178857	0.0451289
AFUB_000330	27.1203	28.7729	0.0853354	0.838312	0.915287
AFUB_000340	121.258	171.043	0.496282	0.000986063	0.00361761
AFUB_000350	101.646	123.203	0.277484	0.0681169	0.138587
AFUB_000360	18.5258	10.1983	-0.86121	0.00984885	0.0270591
AFUB_000370	23.5461	21.9883	-0.0987505	0.963503	1
AFUB_000380	94.5908	70.3974	-0.426177	0.0283156	0.0665171
AFUB_000390	512.869	524.927	0.0335284	0.605743	0.734847
AFUB_000400	267.561	255.101	-0.0687967	0.816652	0.899486
AFUB_000410	2232.34	1195.05	-0.901483	7.05182e-13	8.22876e-12
AFUB_000420	1317.11	905.315	-0.540882	1.01646e-05	5.57632e-05
AFUB_000430	832.301	753.099	-0.144266	0.207121	0.337735
AFUB_000440	440.95	575.912	0.385233	0.00242213	0.00799023
AFUB_000450	900.926	1209.48	0.424905	0.00026047	0.00108879
AFUB_000460	244.441	189.99	-0.363563	0.008352	0.0233968
AFUB_000470	697.786	793.006	0.184546	0.0579966	0.12127
AFUB_000480	52.8408	64.9548	0.297783	0.035228	0.080087
AFUB_000490	251.048	173.348	-0.534294	0.000256922	0.00107583
AFUB_000500	586.33	409.617	-0.517438	2.9525e-05	0.000149371
AFUB_000510	478.443	441.673	-0.115367	0.330441	0.474319
AFUB_000520	240.072	185.588	-0.371365	0.00825408	0.0231744
AFUB_000530	2018.76	2067.04	0.034098	0.793588	0.882481
AFUB_000540	459.379	543.367	0.242242	0.0424326	0.0933909
AFUB_000550	307.669	429.17	0.480172	0.000127579	0.000572792
AFUB_000560	161.463	154.979	-0.0591319	0.781962	0.875123
AFUB_000570	260.489	239.655	-0.120262	0.35045	0.49565
AFUB_000580	494.026	539.554	0.127181	0.386904	0.533418
AFUB_000590	73.4748	55.848	-0.395745	0.0312479	0.0725038
AFUB_000600	99.139	87.5863	-0.178748	0.273527	0.414869
AFUB_000610	77.1414	155.513	1.01146	1.84994e-10	1.7724e-09
AFUB_000620	395.567	481.334	0.283116	0.0214927	0.0526124
AFUB_000630	5018.24	14790.7	1.55944	5.37821e-40	2.0092e-38
AFUB_000640	24.3463	32.5399	0.418509	0.0647189	0.133271
AFUB_000650	394.539	366.601	-0.10596	0.403926	0.550593
AFUB_000660	4298.88	6033.67	0.489074	3.8704e-05	0.000190814
AFUB_000670	15.678	65.7614	2.0685	6.72454e-23	1.38817e-21
AFUB_000680	0.128508	0.449654	1.80696	0.267825	0.409345
AFUB_000690	720.431	1942.52	1.431	2.72756e-35	8.7247e-34
AFUB_000700	133.435	362.527	1.44195	7.67019e-27	1.86846e-25
AFUB_000710	29.3957	35.1017	0.255933	0.253677	0.394259
AFUB_000720	3.50709	6.19619	0.821105	0.0897806	0.173563
AFUB_000730	19.4246	12.233	-0.667103	0.0138569	0.0362328
AFUB_000740	0.386482	2.16863	2.48831	0.0104078	0.0282947
AFUB_000750	295.516	76.4876	-1.94994	1.19796e-32	3.55904e-31
AFUB_000760	412.542	72.9973	-2.49863	5.07588e-52	2.63315e-50
AFUB_000770	1492.4	605.237	-1.30206	8.47946e-22	1.65813e-20
AFUB_000780	742.394	255.136	-1.54092	1.0139e-27	2.53779e-26
AFUB_000790	298.531	56.8228	-2.39334	6.48165e-45	2.77326e-43
AFUB_000800	1547.01	181.277	-3.09321	2.20478e-91	2.37358e-89
AFUB_000810	1243.5	134.151	-3.21248	7.80002e-95	9.1875e-93
AFUB_000820	1406.58	195.265	-2.84868	4.57794e-81	4.05614e-79
AFUB_000830	6972.69	944.625	-2.8839	6.21663e-82	5.71018e-80
AFUB_000840	78.8528	96.7225	0.29469	0.0877237	0.17043
AFUB_000850	158.2	159.557	0.0123241	0.92934	0.979145
AFUB_000860	71.1168	82.9371	0.221826	0.212136	0.343341
AFUB_000870	16.3371	10.8482	-0.590694	0.0708017	0.143061
AFUB_000880	421.038	268.755	-0.647657	6.93992e-07	4.47697e-06
AFUB_000890	27.2568	34.2283	0.328577	0.107466	0.200325
AFUB_000900	61.8438	33.1511	-0.899572	3.99143e-06	2.32744e-05
AFUB_000910	91.8543	20.0831	-2.19337	6.43824e-23	1.33181e-21
AFUB_000920	19.9659	40.5819	1.0233	2.97242e-06	1.76407e-05
AFUB_000930	173.537	322.106	0.892295	2.57963e-11	2.6544e-10
AFUB_000940	389.858	571.891	0.552791	6.20462e-06	3.5336e-05
AFUB_000950	46.0764	76.4762	0.730984	3.03384e-05	0.000152791
AFUB_000960	149.322	98.6956	-0.597372	0.000186801	0.000809982
AFUB_000970	25.3042	19.0185	-0.411972	0.066254	0.135679
AFUB_000980	294.552	68.3212	-2.10812	1.51009e-37	5.17776e-36
AFUB_000990	47.5138	243.314	2.3564	2.47064e-52	1.30879e-50
AFUB_001000	25.9767	1531.12	5.88122	0	0
AFUB_001010	0.257016	9.26917	5.17251	1.35552e-14	1.7928e-13
AFUB_001020	1.40261	1.38609	-0.0170916	1	1
AFUB_001030	5.09706	5.79219	0.184442	0.505219	0.64966
AFUB_001040	16.8473	14.0735	-0.259533	0.477302	0.622314
AFUB_001050	2191.55	2253.08	0.0399451	0.86231	0.931533
AFUB_001060	99.3487	116.886	0.234534	0.0939601	0.180147
AFUB_001070	1574.49	1447.95	-0.120868	0.347203	0.49214
AFUB_001080	1832.78	2067.16	0.173615	0.157187	0.271477
AFUB_001090	0	0
AFUB_001100	680.365	636.349	-0.0964898	0.407372	0.55446
AFUB_001110	249.712	214.887	-0.216685	0.106503	0.198976
AFUB_001120	229.803	28.0236	-3.03568	2.8303e-56	1.60096e-54
AFUB_001130	3.71863	2.875	-0.371207	0.388751	0.535155
AFUB_001140	252.286	218.546	-0.207122	0.140787	0.248218
AFUB_001150	166.079	63.4839	-1.38741	2.98769e-16	4.43809e-15
AFUB_001160	28.1415	36.402	0.371319	0.052236	0.111108
AFUB_001170	67.8603	71.6719	0.0788399	0.640678	0.765128
AFUB_001180	392.156	380.394	-0.0439346	0.42124	0.568927
AFUB_001190	9955.31	12694	0.350612	0.00489811	0.0146606
AFUB_001200	3631.51	3390.67	-0.0989988	0.380216	0.526664
AFUB_001210	425.9	416.531	-0.032091	0.928366	0.978606
AFUB_001220	1173.72	809.404	-0.536157	2.57652e-05	0.000131546
AFUB_001230	486.555	354.332	-0.457502	0.00042486	0.00169741
AFUB_001240	0	0
AFUB_001250	1750.58	1945.11	0.152019	0.171545	0.291005
AFUB_001260	5356.47	7504.62	0.486495	4.91981e-05	0.000238303
AFUB_001270	3.12301	3.92821	0.330937	0.473928	0.619044
AFUB_001280	23.3748	43.8718	0.908337	6.66654e-05	0.000317231
AFUB_001290	430.761	542.054	0.331548	0.00730091	0.0208134
AFUB_001300	250.745	250.669	-0.00043968	0.945098	0.989983
AFUB_001310	803.388	438.843	-0.872391	8.3941e-12	9.00768e-11
AFUB_001320	862.422	676.761	-0.349747	0.003583	0.0111998
AFUB_001330	1416.63	1859.53	0.392471	0.000878985	0.00325699
AFUB_001340	2628.33	2061.38	-0.350537	0.00454158	0.0137664
AFUB_001350	121.19	135.43	0.160274	0.224179	0.357973
AFUB_001360	150.527	202.501	0.427904	0.00263508	0.00859572
AFUB_001370	326.765	505.429	0.629257	3.19288e-07	2.15994e-06
AFUB_001380	0.280714	0.269097	-0.0609727	1	1
AFUB_001390	0.151727	0.449654	1.56734	0.268088	0.409411
AFUB_001400	1625.93	1315.88	-0.305236	0.00951047	0.0262528
AFUB_001410	522.694	537.162	0.0393897	0.788073	0.878542
AFUB_001420	268.952	137.047	-0.972683	2.23293e-10	2.12107e-09
AFUB_001430	361.983	467.319	0.368486	0.00282789	0.00912435
AFUB_001440	2347.39	2062.84	-0.186424	0.302136	0.445571
AFUB_001450	26.8904	17.8992	-0.587192	0.0240497	0.057895
AFUB_001460	469.632	355.938	-0.399906	0.0021894	0.00728604
AFUB_001470	5291.03	6567.96	0.311895	0.010604	0.0287638
AFUB_001480	507.573	290.421	-0.805469	2.25661e-09	1.95782e-08
AFUB_001490	235.897	316.629	0.424637	0.00144209	0.00505939
AFUB_001500	190.314	48.1506	-1.98275	5.82227e-29	1.52999e-27
AFUB_001510	1075.25	914.675	-0.233336	0.0399075	0.0885733
AFUB_001520	3855.65	5060.03	0.39217	0.000553984	0.00215733
AFUB_001530	447.852	299.365	-0.581117	1.61256e-05	8.58316e-05
AFUB_001540	309.656	342.617	0.145928	0.280152	0.420837
AFUB_001550	1289.23	1290.21	0.00110496	0.879028	0.943384
AFUB_001560	1233.12	1209.06	-0.0284205	0.77845	0.873357
AFUB_001570	419.998	1191.17	1.50392	3.44004e-37	1.16752e-35
AFUB_001580	378.482	1071.58	1.50145	1.73214e-36	5.81954e-35
AFUB_001590	266.365	285.891	0.102062	0.558276	0.695466
AFUB_001600	199.826	334.657	0.743938	2.8271e-08	2.15575e-07
AFUB_001610	227.407	199.574	-0.18835	0.202455	0.331911
AFUB_001620	511.844	560.035	0.129812	0.269622	0.410626
AFUB_001630	202.25	161.012	-0.328971	0.0275321	0.0650736
AFUB_001640	2357.65	2002.5	-0.235541	0.0433192	0.0949457
AFUB_001650	109.081	123.289	0.176644	0.228804	0.363831
AFUB_001660	166.415	137.141	-0.279123	0.0587712	0.122561
AFUB_001670	86.0252	158.283	0.879676	1.81566e-09	1.5932e-08
AFUB_001680	22.9849	26.6086	0.211209	0.227786	0.362575
AFUB_001690	533.404	429.04	-0.314116	0.0161152	0.0411701
AFUB_001700	1225.18	1163.18	-0.0749174	0.566573	0.702828
AFUB_001710	140.919	154.189	0.129827	0.340963	0.485997
AFUB_001720	775.367	668.726	-0.213464	0.0824547	0.162252
AFUB_001730	103.277	108.931	0.0768867	0.5397	0.678147
AFUB_001740	113.866	108.883	-0.0645556	0.826156	0.905574
AFUB_001750	11218.5	13813.1	0.300158	0.0228937	0.0555396
AFUB_001760	1148.51	1133.38	-0.0191278	0.893445	0.953643
AFUB_001770	317.535	271.711	-0.224843	0.0667651	0.136452
AFUB_001780	719.657	762.985	0.0843451	0.471425	0.617062
AFUB_001790	1125.38	1050.8	-0.0989206	0.430497	0.577975
AFUB_001800	98.9266	98.568	-0.00523847	0.948282	0.99202
AFUB_001810	23647.9	22013.4	-0.10333	0.467605	0.613908
AFUB_001820	296.706	332.183	0.162941	0.169872	0.288878
AFUB_001830	496.862	674.904	0.441837	0.000172884	0.000754538
AFUB_001840	416.797	549.54	0.398878	0.00162519	0.00562053
AFUB_001850	828.475	563.234	-0.556724	2.06515e-05	0.000107131
AFUB_001860	70.856	86.138	0.28176	0.105901	0.198221
AFUB_001870	902.189	620.986	-0.538868	1.78402e-05	9.38112e-05
AFUB_001880	632.583	677.137	0.0981947	0.424429	0.572848
AFUB_001890	414.935	292.919	-0.502381	0.0001172	0.000529276
AFUB_001900	2398.54	3201.55	0.41661	0.000635624	0.00244764
AFUB_001910	299.238	736.256	1.29891	2.50845e-27	6.2319e-26
AFUB_001920	56.8676	113.459	0.996489	1.05848e-09	9.44515e-09
AFUB_001930	92.0099	110.534	0.264635	0.0781856	0.155255
AFUB_001940	750.173	682.451	-0.136499	0.284132	0.42554
AFUB_001950	174.652	221.59	0.343414	0.0109876	0.0296836
AFUB_001960	211.776	288.172	0.444393	0.000575844	0.00223723
AFUB_001970	55.1176	40.7415	-0.436013	0.035919	0.0812335
AFUB_001980	8.68509	10.4766	0.270558	0.318327	0.464252
AFUB_001990	154.048	105.924	-0.540354	0.000412778	0.00165508
AFUB_002000	739.234	998.831	0.43421	3.58497e-05	0.000177687
AFUB_002010	560.834	381.652	-0.555315	4.52592e-05	0.000220182
AFUB_002020	60.0139	243.607	2.02119	8.03637e-43	3.21841e-41
AFUB_002030	51.8072	248.906	2.26438	1.86998e-51	9.45568e-50
AFUB_002040	695.461	1124.85	0.693686	3.4176e-09	2.88995e-08
AFUB_002050	74.9967	59.8343	-0.325854	0.0585566	0.122216
AFUB_002060	109.106	169.056	0.631777	3.57398e-05	0.00017723
AFUB_002070	48.0945	75.557	0.651694	0.000335746	0.00136757
AFUB_002080	447.558	756.815	0.757866	3.4237e-10	3.20057e-09
AFUB_002090	273.381	581.404	1.08863	8.13089e-19	1.36818e-17
AFUB_002100	135.609	187.539	0.467743	0.00102037	0.00372982
AFUB_002110	0.51499	1.24457	1.27303	0.428677	0.576194
AFUB_002120	1485.13	1732.56	0.222316	0.0683055	0.138801
AFUB_002130	61.0003	61.6117	0.0143867	0.944174	0.989539
AFUB_002140	2191.73	2465.33	0.169707	0.162792	0.280098
AFUB_002150	380.765	284.166	-0.422168	0.00107807	0.00393069
AFUB_002160	709.177	617.882	-0.198815	0.0987078	0.187277
AFUB_002170	131.538	199.267	0.599223	3.14588e-05	0.000158036
AFUB_002180	182.124	208.521	0.195271	0.150153	0.262088
AFUB_002190	289.323	360.574	0.317613	0.00689489	0.0197685
AFUB_002200	62.6929	29.5852	-1.08343	1.2976e-07	9.21387e-07
AFUB_002210	21.2444	5.64909	-1.91099	8.01224e-09	6.50069e-08
AFUB_002220	1.74457	1.88716	0.11334	1	1
AFUB_002230	106.992	98.5785	-0.118153	0.474687	0.619689
AFUB_002240	250.487	335.97	0.423595	0.00127939	0.00455357
AFUB_002250	134.933	188.26	0.480489	0.000725346	0.00274978
AFUB_002260	660.287	676.046	0.0340283	0.754565	0.854672
AFUB_002270	19.1973	15.4955	-0.309056	0.290875	0.433434
AFUB_002280	4.91114	15.134	1.62367	6.26489e-07	4.06771e-06
AFUB_002290	189.511	214.902	0.181396	0.220709	0.353899
AFUB_002300	30.7	321.956	3.39055	1.85748e-106	2.61931e-104
AFUB_002310	16.6763	12.3727	-0.430645	0.107529	0.200407
AFUB_002320	248.983	288.119	0.21062	0.0904782	0.174575
AFUB_002330	105.447	81.4748	-0.372092	0.0285934	0.0670282
AFUB_002340	556.722	258.337	-1.1077	8.3685e-16	1.21077e-14
AFUB_002350	208.937	296.867	0.50675	0.000209473	0.000898562
AFUB_002360	7.59979	5.96769	-0.348786	0.325346	0.470377
AFUB_002370	253.536	191.944	-0.401504	0.00486068	0.0145704
AFUB_002380	31.6944	18.2039	-0.799981	0.00168257	0.00578302
AFUB_002390	1006.16	1003.25	-0.00417738	0.958293	0.999212
AFUB_002400	250.073	245.971	-0.0238596	0.909287	0.965099
AFUB_002410	4781.23	5514.15	0.205757	0.104254	0.195723
AFUB_002420	111.125	267.635	1.26808	1.74849e-20	3.17711e-19
AFUB_002430	478.206	523.75	0.131246	0.340464	0.485642
AFUB_002440	30.9264	31.1106	0.00856611	0.792719	0.881856
AFUB_002450	4374.22	4676.44	0.0963856	0.466386	0.612789
AFUB_002460	492.704	610.806	0.309995	0.0117643	0.0315098
AFUB_002470	225.357	295.573	0.391304	0.00280862	0.00907386
AFUB_002480	43.287	93.5168	1.11129	7.31866e-11	7.28374e-10
AFUB_002490	1772.49	1518.55	-0.223087	0.0562092	0.11798
AFUB_002500	267.904	334.151	0.318788	0.0114409	0.0307588
AFUB_002510	701.597	563.152	-0.317118	0.0115853	0.0310638
AFUB_002520	1391.24	997.907	-0.479389	0.000363357	0.00147106
AFUB_002530	1206.72	1196.74	-0.0119764	0.786637	0.878212
AFUB_002540	192.519	150.977	-0.350674	0.0246991	0.0592589
AFUB_002550	252.936	229.171	-0.142349	0.264808	0.406635
AFUB_002560	168.545	127.436	-0.403364	0.0084499	0.0236314
AFUB_002570	1278.91	1386.96	0.117012	0.332589	0.47631
AFUB_002580	207.66	180.281	-0.203978	0.204647	0.334519
AFUB_002590	580.185	555.959	-0.061533	0.578756	0.713083
AFUB_002600	17.9232	20.9513	0.225212	0.312633	0.457748
AFUB_002610	1.76492	3.00415	0.767358	0.145495	0.255069
AFUB_002620	0.431961	0	-Inf	0.674141	0.792888
AFUB_002630	0	0.25672	Inf	0.325045	0.470078
AFUB_002640	0.128987	0.25672	0.992969	1	1
AFUB_002650	0.431961	0.987848	1.19339	0.323789	0.469759
AFUB_002660	490.779	548.535	0.160509	0.236544	0.372911
AFUB_002670	144.695	159.654	0.141927	0.32835	0.471878
AFUB_002680	8799.13	9461.19	0.104661	0.379744	0.526205
AFUB_002690	2.32682	8.60026	1.88602	1.50808e-05	8.06995e-05
AFUB_002700	21.6426	7.16433	-1.59497	6.54908e-07	4.23849e-06
AFUB_002710	49.4268	43.2395	-0.192942	0.365188	0.511222
AFUB_002720	253.561	327.733	0.370184	0.00288691	0.00929974
AFUB_002730	805.543	782.294	-0.0422514	0.804429	0.890824
AFUB_002740	115	110.245	-0.0609144	0.61977	0.747868
AFUB_002750	31.6232	48.5875	0.619602	0.0021581	0.00719511
AFUB_002760	30.3096	24.1468	-0.327943	0.164648	0.282706
AFUB_002770	9.79906	9.11527	-0.104358	0.872755	0.938664
AFUB_002780	260.239	254.874	-0.0300506	0.888305	0.950703
AFUB_002790	300.157	193.41	-0.634049	5.92898e-06	3.38625e-05
AFUB_002800	1155.48	1047.64	-0.141343	0.235428	0.371833
AFUB_002810	342.716	277.057	-0.306831	0.0240314	0.0578788
AFUB_002820	504.721	535.057	0.084208	0.406782	0.553808
AFUB_002830	31.7187	58.1854	0.875321	3.22286e-06	1.90592e-05
AFUB_002840	82.1218	144.261	0.812846	1.53221e-07	1.07804e-06
AFUB_002850	592.942	400.193	-0.567196	6.19269e-06	3.52881e-05
AFUB_002860	5.79131	3.51916	-0.718657	0.151657	0.263838
AFUB_002870	165.746	191.429	0.20784	0.0970019	0.184604
AFUB_002880	285.834	336.607	0.235885	0.0703938	0.14238
AFUB_002890	1353.32	969.821	-0.480711	8.14662e-05	0.000380784
AFUB_002900	0.431961	0.963094	1.15677	0.323784	0.469759
AFUB_002910	163.296	135.928	-0.264653	0.0604948	0.125711
AFUB_002920	2354.97	2229.71	-0.0788538	0.474582	0.619689
AFUB_002930	13091.5	11892.1	-0.138631	0.242707	0.380541
AFUB_002940	174.848	114.536	-0.610299	0.000101589	0.000464223
AFUB_002950	6747.34	5165.56	-0.385396	0.00431728	0.0131702
AFUB_002960	928.774	793.23	-0.227588	0.0676076	0.137691
AFUB_002970	330.068	171.665	-0.943166	5.37368e-11	5.41261e-10
AFUB_002980	681.161	602.115	-0.177956	0.168892	0.287985
AFUB_002990	317.501	227.981	-0.477849	0.000798618	0.00299243
AFUB_003000	187.504	134.64	-0.477817	0.0016511	0.00570029
AFUB_003010	641.672	447.487	-0.51999	6.12108e-05	0.000292666
AFUB_003020	0	0.192933	Inf	0.275322	0.415577
AFUB_003030	0.538209	0.449654	-0.259352	1	1
AFUB_003040	191.52	139.755	-0.454595	0.00337298	0.0106162
AFUB_003050	56.9612	60.0738	0.0767548	0.514152	0.65584
AFUB_003060	2.22105	3.10854	0.484994	0.235911	0.372487
AFUB_003070	1568.69	1625.64	0.0514498	0.653957	0.775852
AFUB_003080	214.183	130.608	-0.713605	2.01173e-06	1.21996e-05
AFUB_003090	86.1092	143.574	0.737554	2.7621e-06	1.64316e-05
AFUB_003100	285.861	262.463	-0.1232	0.429965	0.577508
AFUB_003110	340.49	331.751	-0.0375117	0.744093	0.845999
AFUB_003120	90.8279	124.733	0.457638	0.00624678	0.0181231
AFUB_003130	0.795704	1.19316	0.584482	0.607155	0.735779
AFUB_003140	0	0.385867	Inf	0.168788	0.287937
AFUB_003150	850.31	982.253	0.208106	0.104144	0.195627
AFUB_003160	97.2609	72.5538	-0.422809	0.0138329	0.0361796
AFUB_003170	103.675	132.387	0.352685	0.0341654	0.0780791
AFUB_003180	30.1687	28.4984	-0.0821742	0.725017	0.830629
AFUB_003190	119.492	94.1982	-0.343139	0.0332912	0.0763775
AFUB_003200	76.8913	99.4296	0.370854	0.0167399	0.0426355
AFUB_003210	808.183	885.124	0.131197	0.287	0.428936
AFUB_003220	524.765	471.208	-0.155308	0.192291	0.318639
AFUB_003230	100.22	117.844	0.233714	0.0983193	0.186717
AFUB_003240	8.07218	14.1926	0.814105	0.0126503	0.0334976
AFUB_003250	372.942	588.084	0.657069	9.68246e-08	6.98421e-07
AFUB_003260	217.148	253.118	0.22113	0.0835232	0.164
AFUB_003270	720.444	1173.74	0.704158	2.34614e-09	2.03021e-08
AFUB_003280	181.838	234.818	0.368894	0.00916101	0.0253791
AFUB_003290	1810.62	2211.36	0.288449	0.0170804	0.0433044
AFUB_003300	302.3	272.637	-0.149003	0.272434	0.413776
AFUB_003310	215.282	297.255	0.465472	0.000624404	0.00241093
AFUB_003320	165.581	180.374	0.123454	0.474129	0.619225
AFUB_003330	835.497	1265.99	0.599564	7.98169e-08	5.8243e-07
AFUB_003340	63.6114	74.8734	0.235167	0.128504	0.230901
AFUB_003350	365.413	1529.29	2.06526	2.39834e-72	1.86141e-70
AFUB_003360	2160.91	2969.07	0.45837	5.606e-05	0.00026945
AFUB_003370	374.599	445.013	0.2485	0.052691	0.11191
AFUB_003380	1338.67	1220.17	-0.133712	0.295065	0.438047
AFUB_003390	219.318	235.074	0.100088	0.456757	0.603305
AFUB_003400	665.937	563.522	-0.240914	0.0430424	0.0944425
AFUB_003410	214.589	242.983	0.179281	0.181094	0.303806
AFUB_003420	832.777	832.058	-0.00124628	0.922147	0.973896
AFUB_003430	183.66	261.724	0.511014	0.000213825	0.000914489
AFUB_003440	6702.45	12036.2	0.844623	1.49332e-12	1.70481e-11
AFUB_003450	673.278	1207	0.842154	9.3273e-13	1.07835e-11
AFUB_003460	1229.84	1233.7	0.00451563	0.99896	1
AFUB_003470	286.605	319.54	0.156933	0.187055	0.311562
AFUB_003480	756.218	656.786	-0.203379	0.102572	0.193114
AFUB_003490	191.072	171.59	-0.155147	0.236026	0.372524
AFUB_003500	883.476	972.398	0.138355	0.0941945	0.180493
AFUB_003510	2064.69	1917.47	-0.106722	0.362534	0.508217
AFUB_003520	2227.78	2680.75	0.267026	0.0154652	0.0398963
AFUB_003530	297.17	291.419	-0.0281942	0.864625	0.932725
AFUB_003540	364.064	413.896	0.185078	0.140534	0.247978
AFUB_003550	79.7792	78.5592	-0.0222333	0.938418	0.985157
AFUB_003560	427.84	497.29	0.217015	0.050985	0.10884
AFUB_003570	4.71298	10.2535	1.12141	0.00241466	0.00797084
AFUB_003580	20.3326	46.0177	1.1784	8.27428e-09	6.70786e-08
AFUB_003590	0	0
AFUB_003600	24.8399	68.9653	1.47321	7.75982e-15	1.04564e-13
AFUB_003610	50.7635	190.388	1.90708	2.37858e-35	7.65735e-34
AFUB_003620	2.1277	9.98635	2.23066	3.31504e-07	2.23503e-06
AFUB_003629	0.817964	3.1333	1.93757	0.00476295	0.0143117
AFUB_003630	56.8356	40.714	-0.48127	0.0108602	0.0293792
AFUB_003640	0	0.192933	Inf	0.275322	0.415577
AFUB_003650	0.257016	3.06794	3.57734	8.67464e-05	0.000402832
AFUB_003660	0.128508	0.718751	2.48363	0.208055	0.338129
AFUB_003670	0.280714	1.71898	2.61438	0.012186	0.0324484
AFUB_003680	0.128508	0.987848	2.94243	0.0490991	0.10523
AFUB_003690	0.303453	0.538194	0.826653	0.710194	0.820497
AFUB_003700	0.970649	0.525817	-0.884389	0.591044	0.724039
AFUB_003710	0.409701	0.192933	-1.08647	1	1
AFUB_003720	1.09868	3.82729	1.80056	0.00174456	0.00597759
AFUB_003730	0	0
AFUB_003740	1.10012	1.63044	0.567602	0.509237	0.652823
AFUB_003750	0	0
AFUB_003760	509.3	234.98	-1.11598	7.35807e-17	1.15108e-15
AFUB_003770	54.529	24.3835	-1.16112	1.74866e-07	1.22345e-06
AFUB_003780	185.597	176.16	-0.0752858	0.621124	0.74818
AFUB_003790	1173.31	2366.04	1.01189	2.82158e-18	4.66937e-17
AFUB_003800	6785.41	8885.8	0.389065	0.00133079	0.00471845
AFUB_003810	2420.52	2572.97	0.0881172	0.538771	0.67732
AFUB_003820	335.399	473.652	0.497946	8.66235e-05	0.000402634
AFUB_003830	327.89	252.425	-0.377355	0.00486597	0.0145775
AFUB_003840	225.603	237.542	0.0743941	0.543919	0.682336
AFUB_003850	199.548	130.267	-0.615265	5.2889e-05	0.000255222
AFUB_003860	294.078	238.04	-0.304997	0.0208365	0.0511939
AFUB_003870	469.096	496.823	0.0828482	0.519171	0.660333
AFUB_003880	1.48612	1.63044	0.133708	0.836869	0.914054
AFUB_003890	3.40372	4.41847	0.376435	0.274594	0.415577
AFUB_003900	444.206	335.848	-0.40342	0.00123334	0.00441217
AFUB_003910	1714.3	1601.68	-0.0980336	0.392544	0.539029
AFUB_003920	4539.35	4304.07	-0.076784	0.496573	0.640516
AFUB_003930	3.37763	3.49094	0.0476042	0.888413	0.950703
AFUB_003940	56.5817	78.7473	0.476895	0.00409901	0.0125926
AFUB_003950	383.369	291.625	-0.39462	0.00211564	0.00706768
AFUB_003960	343.331	348.632	0.0221034	0.986663	1
AFUB_003970	180.505	181.657	0.00917636	1	1
AFUB_003980	6.58462	10.7863	0.71203	0.0284769	0.0668176
AFUB_003990	26.8545	22.5551	-0.251711	0.335642	0.479859
AFUB_004000	464.365	342.924	-0.43737	0.000892831	0.00330341
AFUB_004010	80.2089	165.994	1.04929	6.30138e-12	6.84267e-11
AFUB_004020	9109.95	10852.6	0.25253	0.0268209	0.0635126
AFUB_004030	319.29	269.594	-0.24408	0.0615367	0.127664
AFUB_004040	5808.87	7409.17	0.351055	0.00610194	0.0177647
AFUB_004050	88.7606	72.2885	-0.296153	0.0886843	0.171908
AFUB_004060	819.404	880.694	0.104066	0.401843	0.548426
AFUB_004070	1936.56	1207.27	-0.681741	1.14635e-07	8.20389e-07
AFUB_004080	4.2923	2.61828	-0.713129	0.196306	0.324111
AFUB_004090	1164.32	1059.77	-0.135736	0.279732	0.420459
AFUB_004100	123.212	100.472	-0.29436	0.0993508	0.188337
AFUB_004110	75.06	47.2748	-0.666974	0.000231809	0.000982587
AFUB_004120	638.888	870.134	0.445674	0.000206556	0.000887571
AFUB_004130	1263.62	1210.88	-0.0615083	0.748147	0.849546
AFUB_004140	280.575	286.46	0.029947	0.790089	0.879807
AFUB_004150	773.34	363.192	-1.09037	1.18957e-16	1.83795e-15
AFUB_004160	178.271	190.936	0.0990144	0.502391	0.646272
AFUB_004170	1233.74	1115.18	-0.145755	0.195556	0.323087
AFUB_004180	69.736	69.8616	0.00259468	1	1
AFUB_004190	63.4441	56.6007	-0.164667	0.358126	0.503519
AFUB_004200	236.469	307.481	0.378846	0.00312148	0.00996247
AFUB_004210	923.512	1288.38	0.480359	7.07391e-05	0.000334707
AFUB_004220	255.902	274.712	0.102331	0.466282	0.612733
AFUB_004230	174.938	127.611	-0.455093	0.00247892	0.0081534
AFUB_004240	186.025	162.736	-0.192968	0.220455	0.353605
AFUB_004250	682.882	731.142	0.0985165	0.444017	0.59155
AFUB_004260	11.3412	10.2694	-0.143217	0.656861	0.778468
AFUB_004270	73.3811	73.7232	0.00670889	0.983683	1
AFUB_004280	163.632	182.049	0.153876	0.321872	0.467722
AFUB_004290	1216.44	1468.62	0.271799	0.0176835	0.0446864
AFUB_004300	15.0218	11.6698	-0.364278	0.239994	0.37709
AFUB_004310	505.181	421.814	-0.260192	0.0620275	0.128522
AFUB_004320	767.859	840.934	0.131151	0.314043	0.459208
AFUB_004330	747.312	571.686	-0.386486	0.00270576	0.00878691
AFUB_004340	1354.47	1521.19	0.167472	0.134206	0.239336
AFUB_004350	3488.17	1591.77	-1.13184	8.55823e-19	1.43767e-17
AFUB_004360	462.403	471.059	0.0267555	0.853491	0.925
AFUB_004370	3692.36	3709.79	0.00679396	0.971007	1
AFUB_004380	473.208	605.537	0.355743	0.00221271	0.00735515
AFUB_004390	240.732	225.466	-0.0945136	0.497936	0.641943
AFUB_004400	435.675	475.304	0.1256	0.274326	0.415577
AFUB_004410	6724.73	8176.95	0.282088	0.0170172	0.0432097
AFUB_004420	302.771	291.764	-0.0534251	0.764944	0.861908
AFUB_004430	10624.7	12680.8	0.255235	0.0377343	0.0845939
AFUB_004440	851.798	823.402	-0.0489133	0.696149	0.810542
AFUB_004450	120.307	83.5336	-0.526295	0.00182302	0.00621665
AFUB_004460	52.0451	47.5169	-0.131322	0.481249	0.62583
AFUB_004470	151.145	118.904	-0.346134	0.0250137	0.0598846
AFUB_004480	433.739	261.789	-0.728423	2.23584e-07	1.54066e-06
AFUB_004489	198.468	476.054	1.26222	2.56735e-23	5.37747e-22
AFUB_004490	76.3882	77.0148	0.0117858	0.952806	0.995045
AFUB_004500	850.616	1463.24	0.782585	1.08327e-11	1.1538e-10
AFUB_004510	32.524	33.2513	0.0319045	0.799698	0.887647
AFUB_004520	45.6317	30.6759	-0.572931	0.00529572	0.0156588
AFUB_004530	3214.17	2788.59	-0.204912	0.0895787	0.173248
AFUB_004540	811.95	736.412	-0.140879	0.244545	0.38238
AFUB_004550	77.4118	83.553	0.110139	0.51232	0.654646
AFUB_004560	336.863	236.392	-0.510981	0.000232534	0.000985243
AFUB_004570	628.824	428.439	-0.553568	2.04603e-05	0.000106304
AFUB_004580	126.074	111.981	-0.171023	0.334999	0.479282
AFUB_004590	388.584	644.829	0.730692	2.26395e-09	1.96248e-08
AFUB_004600	1165.19	1203.85	0.047088	0.638926	0.764086
AFUB_004610	881.711	1053.65	0.257024	0.0297489	0.0693633
AFUB_004620	1294.82	1337.78	0.0470887	0.65391	0.775852
AFUB_004630	194.155	158.797	-0.290023	0.110323	0.204806
AFUB_004640	41.5893	44.9518	0.112166	0.436062	0.58328
AFUB_004650	317.175	545.38	0.781981	9.85001e-11	9.69698e-10
AFUB_004660	9865.09	11627.3	0.237116	0.0641185	0.132253
AFUB_004670	101.941	96.8196	-0.0743678	0.653226	0.775445
AFUB_004680	973.755	783.556	-0.313522	0.0108478	0.0293535
AFUB_004690	42.6179	60.9394	0.515916	0.002582	0.00844802
AFUB_004700	1136.25	982.319	-0.210011	0.0872553	0.16973
AFUB_004710	624.653	381.351	-0.711936	5.90916e-08	4.36946e-07
AFUB_004720	201.672	210.09	0.0589988	0.596039	0.728549
AFUB_004730	147.482	153.628	0.0588934	0.707999	0.820237
AFUB_004740	302.156	257.428	-0.231124	0.0922251	0.1775
AFUB_004750	338.962	392.816	0.212728	0.106798	0.199451
AFUB_004760	45.2845	41.3581	-0.130847	0.473705	0.618913
AFUB_004770	840.584	227.238	-1.88719	1.17227e-40	4.41232e-39
AFUB_004780	336.742	585.827	0.798828	1.23472e-10	1.20136e-09
AFUB_004790	697.546	717.282	0.0402529	0.600868	0.732111
AFUB_004800	9.12995	9.8762	0.113349	0.517067	0.658496
AFUB_004810	291.315	274.667	-0.0848962	0.544359	0.682768
AFUB_004820	500.299	542.324	0.116365	0.372414	0.518438
AFUB_004830	411.148	223.796	-0.877474	2.5499e-10	2.41072e-09
AFUB_004840	419.662	360.954	-0.217412	0.11105	0.205819
AFUB_004850	74.2081	59.3567	-0.322165	0.0667678	0.136452
AFUB_004860	296.752	264.512	-0.165924	0.178452	0.300077
AFUB_004870	6483.15	8874.09	0.452904	0.000232917	0.00098603
AFUB_004880	2079.88	1901.93	-0.129038	0.266732	0.408774
AFUB_004890	1081.01	1178.02	0.123979	0.222493	0.356074
AFUB_004900	1122.79	1053.78	-0.0915238	0.400366	0.547231
AFUB_004910	88.6007	61.6174	-0.523981	0.00263572	0.00859572
AFUB_004920	160.677	75.199	-1.09538	4.63605e-11	4.70752e-10
AFUB_004930	283.436	246.282	-0.202713	0.118616	0.216832
AFUB_004940	284.499	286.082	0.00800718	1	1
AFUB_004950	389.448	128.465	-1.60005	4.16736e-26	9.86374e-25
AFUB_004960	228.712	252.751	0.144186	0.229918	0.365111
AFUB_004970	12213.2	5397.04	-1.17819	1.83628e-17	2.93688e-16
AFUB_004980	71.5737	82.1478	0.198792	0.188268	0.313061
AFUB_004990	885.219	1005.06	0.18318	0.112475	0.207921
AFUB_005000	9241.02	10525.5	0.18776	0.124224	0.224785
AFUB_005010	1099.41	819.06	-0.424688	0.0011808	0.00425717
AFUB_005020	1438.74	1509.52	0.0692817	0.483151	0.627489
AFUB_005030	225.368	217.356	-0.0522201	0.794786	0.88337
AFUB_005040	1227.78	1379.37	0.16795	0.1342	0.239336
AFUB_005050	140.217	129.978	-0.109399	0.472271	0.617847
AFUB_005060	747.536	446.876	-0.742267	3.50713e-09	2.95567e-08
AFUB_005070	22.0625	27.7437	0.330564	0.123633	0.223999
AFUB_005080	6.16202	5.49329	-0.165735	0.670185	0.789826
AFUB_005090	246.051	185.699	-0.405991	0.00819008	0.0230399
AFUB_005100	276.695	295.558	0.0951457	0.48797	0.632353
AFUB_005110	158.947	115.312	-0.463003	0.00290881	0.0093613
AFUB_005120	636.398	603.238	-0.0772017	0.498907	0.642699
AFUB_005130	865.201	430.813	-1.00597	7.31141e-15	9.89214e-14
AFUB_005140	345.037	438.007	0.344203	0.0060652	0.017668
AFUB_005150	171.28	196.88	0.200961	0.176643	0.297835
AFUB_005160	590.931	513.687	-0.202101	0.10356	0.194602
AFUB_005170	58.2921	44.2734	-0.396858	0.0439635	0.0960633
AFUB_005180	980.281	829.997	-0.240089	0.048759	0.104759
AFUB_005190	307.545	307.901	0.00166823	0.90689	0.963877
AFUB_005200	136.156	167.232	0.296593	0.0243252	0.0584479
AFUB_005210	622.321	525.31	-0.244491	0.0227897	0.0553408
AFUB_005220	0	0
AFUB_005230	0	0
AFUB_005240	620.331	542.288	-0.193981	0.124137	0.224736
AFUB_005250	713.76	649.897	-0.135228	0.253888	0.394454
AFUB_005260	0.128987	0	-Inf	1	1
AFUB_005270	1171.72	1978.06	0.755465	8.31017e-11	8.22962e-10
AFUB_005280	362.2	303.105	-0.256968	0.0428666	0.0941598
AFUB_005290	231.734	214.761	-0.109737	0.367081	0.51337
AFUB_005300	1593.99	980.167	-0.701546	9.13249e-09	7.35004e-08
AFUB_005310	1293.15	1318.13	0.0276	0.815653	0.89878
AFUB_005320	1149.81	1105.36	-0.0568791	0.606025	0.735012
AFUB_005330	1069.42	1268.28	0.246051	0.0387375	0.0864941
AFUB_005340	675.142	739.164	0.130704	0.252095	0.392208
AFUB_005350	289.381	178.559	-0.696569	8.87491e-07	5.6632e-06
AFUB_005360	1418.96	1126.25	-0.33331	0.00588753	0.0171954
AFUB_005370	263.777	272.055	0.0445824	0.721335	0.828592
AFUB_005380	44.3156	103.989	1.23055	2.39063e-13	2.90122e-12
AFUB_005390	590.342	252.322	-1.22629	3.45759e-19	5.9074e-18
AFUB_005400	3651.15	4792.58	0.39245	0.00147738	0.00517369
AFUB_005410	102.866	131.842	0.358039	0.017575	0.0444233
AFUB_005420	942.279	904.879	-0.0584301	0.657785	0.779285
AFUB_005430	288.879	225.447	-0.357678	0.0107125	0.0290031
AFUB_005440	5334.81	4579.28	-0.220316	0.0653731	0.134205
AFUB_005450	713.437	617.394	-0.208594	0.0835938	0.164074
AFUB_005460	640.272	696.744	0.121943	0.308321	0.452825
AFUB_005470	0	0.192933	Inf	0.275322	0.415577
AFUB_005480	441.95	523.914	0.24545	0.0672087	0.137046
AFUB_005490	3942.41	5839.32	0.566723	7.54425e-07	4.84808e-06
AFUB_005500	32.866	87.2584	1.4087	2.67818e-15	3.78193e-14
AFUB_005510	279.65	133.661	-1.06504	9.0983e-13	1.05431e-11
AFUB_005520	414.957	279.73	-0.568925	2.30685e-05	0.000118685
AFUB_005530	113.664	137.044	0.269867	0.085347	0.166828
AFUB_005540	162.59	130.548	-0.316661	0.0314253	0.0728168
AFUB_005550	1144.58	1099.99	-0.0573363	0.630811	0.757186
AFUB_005560	5045.33	6053.2	0.262749	0.0331705	0.0761529
AFUB_005570	393.831	224.174	-0.812958	2.94543e-09	2.51404e-08
AFUB_005580	301.147	389.629	0.371631	0.00240504	0.0079417
AFUB_005590	650.272	723.163	0.153278	0.236348	0.372766
AFUB_005600	1782.26	1434.35	-0.313304	0.00823399	0.0231309
AFUB_005610	380.805	409.527	0.104906	0.415853	0.563781
AFUB_005620	66.7313	84.6932	0.343881	0.0406691	0.0900782
AFUB_005630	1067.49	1091.41	0.0319713	0.844222	0.919133
AFUB_005640	177.819	71.4139	-1.31613	7.50199e-15	1.01363e-13
AFUB_005650	370.446	231.693	-0.677053	6.34184e-07	4.11234e-06
AFUB_005660	1021.68	755.424	-0.435586	0.00041507	0.00166294
AFUB_005670	770.222	856.172	0.152625	0.267903	0.409345
AFUB_005680	120.718	85.1216	-0.504044	0.0016736	0.00576008
AFUB_005690	3424	4598.44	0.42546	0.000566596	0.00220472
AFUB_005700	32.457	24.7786	-0.389436	0.114903	0.21194
AFUB_005710	46.4122	45.1495	-0.0397929	0.931434	0.980659
AFUB_005720	463.533	492.485	0.0874096	0.445406	0.59277
AFUB_005730	159.338	174.189	0.128566	0.356753	0.502364
AFUB_005740	37933.7	36432.4	-0.0582576	0.659277	0.7805
AFUB_005750	3385.75	2630.28	-0.36426	0.0030515	0.00975156
AFUB_005760	574.249	437.263	-0.393174	0.00194182	0.00656807
AFUB_005770	868.1	532.391	-0.705375	6.87105e-08	5.05088e-07
AFUB_005780	55.3776	52.4735	-0.0777132	0.628651	0.755317
AFUB_005790	176.435	174.926	-0.0123859	0.960523	1
AFUB_005800	214.731	216.598	0.0124891	0.815433	0.898721
AFUB_005810	146.757	168.161	0.196415	0.135912	0.241526
AFUB_005820	209.637	200.596	-0.0636015	0.71343	0.821868
AFUB_005830	3056.01	2335.2	-0.388104	0.00136483	0.00481828
AFUB_005840	6972.52	10253.9	0.556413	3.315e-06	1.95464e-05
AFUB_005850	363.414	378.199	0.0575296	0.600727	0.732045
AFUB_005860	245.675	137.814	-0.834025	2.42989e-08	1.86995e-07
AFUB_005870	163.808	153.512	-0.0936604	0.522957	0.663774
AFUB_005880	185.292	187.55	0.0174697	0.882315	0.945823
AFUB_005890	822.175	246.877	-1.73565	4.81509e-36	1.58581e-34
AFUB_005900	545.977	553.645	0.0201205	0.839895	0.915817
AFUB_005910	48.0921	32.016	-0.587009	0.00490219	0.0146661
AFUB_005920	426.545	344.957	-0.306282	0.0200123	0.0494968
AFUB_005930	264.241	303.881	0.201656	0.125059	0.225969
AFUB_005940	699.819	492.336	-0.507338	4.88326e-05	0.000236647
AFUB_005950	13.7396	17.6003	0.357267	0.173377	0.293318
AFUB_005960	0.128987	0.192933	0.580876	1	1
AFUB_005970	0	0.192933	Inf	0.275322	0.415577
AFUB_005980	2319.2	2331.78	0.0078047	0.976566	1
AFUB_005990	2089.95	2167.42	0.0525125	0.717437	0.825724
AFUB_006000	9634.57	12601.2	0.387269	0.00243703	0.00803145
AFUB_006010	661.206	530.438	-0.317915	0.0114094	0.0306824
AFUB_006020	415.19	346.055	-0.262772	0.0397357	0.0882702
AFUB_006029	295.699	217.592	-0.442507	0.00192883	0.00653296
AFUB_006030	93.8394	82.2687	-0.189849	0.286852	0.428907
AFUB_006040	33.8636	30.6775	-0.142558	0.510253	0.652823
AFUB_006050	180.715	788.057	2.12459	1.78622e-67	1.29592e-65
AFUB_006060	480.848	597.123	0.312448	0.00536084	0.015842
AFUB_006070	74.7817	51.9357	-0.525959	0.00357844	0.0111891
AFUB_006080	112.709	80.2786	-0.489523	0.00320415	0.0101744
AFUB_006090	1546.83	760.851	-1.02363	5.89157e-15	8.03629e-14
AFUB_006100	455.383	407.641	-0.159779	0.235293	0.371709
AFUB_006110	0	0
AFUB_006120	391.252	265.967	-0.556848	2.1286e-05	0.000110194
AFUB_006130	140.547	121.077	-0.215126	0.267949	0.409345
AFUB_006140	148.671	111.652	-0.413118	0.00738236	0.0209978
AFUB_006150	170.77	144.654	-0.239445	0.119337	0.217951
AFUB_006160	1047.67	325.048	-1.68846	5.15066e-34	1.59162e-32
AFUB_006170	27.3235	27.632	0.0162003	0.871669	0.938237
AFUB_006180	16268.2	24504.2	0.590975	8.69385e-06	4.82231e-05
AFUB_006190	1739.66	2156.95	0.310186	0.00658251	0.0189925
AFUB_006200	703.924	569.886	-0.304747	0.0159118	0.0407439
AFUB_006210	621.071	576.228	-0.108119	0.419782	0.567417
AFUB_006220	2576.74	2252.89	-0.193771	0.11317	0.20909
AFUB_006230	1083.84	1077.04	-0.00907263	0.847199	0.920947
AFUB_006240	130.956	131.636	0.00747177	0.948605	0.99202
AFUB_006250	18.9271	22.6189	0.257075	0.262296	0.404079
AFUB_006260	508.284	527.986	0.054866	0.506653	0.650668
AFUB_006270	4.50048	6.95902	0.628804	0.105539	0.197691
AFUB_006280	3.81246	5.93214	0.637829	0.100702	0.190263
AFUB_006290	1223.57	1267.47	0.0508589	0.80875	0.894324
AFUB_006300	179.131	179.809	0.00545093	0.810513	0.89547
AFUB_006310	888.792	779.713	-0.188903	0.128659	0.231138
AFUB_006320	1162.17	1104.13	-0.0739128	0.550561	0.687995
AFUB_006330	99.4187	64.4809	-0.624646	0.000521324	0.00203727
AFUB_006340	763.858	546.693	-0.482573	0.000124609	0.000561218
AFUB_006350	339.679	265.145	-0.35739	0.00894599	0.0248798
AFUB_006360	768.108	825.652	0.104224	0.467029	0.613312
AFUB_006370	180.564	112.807	-0.678654	1.68534e-05	8.95196e-05
AFUB_006380	10654.7	11698.4	0.134817	0.293112	0.435599
AFUB_006390	58.1264	84.3657	0.537464	0.00197654	0.00665853
AFUB_006400	2042.55	2573.79	0.333519	0.00312428	0.00996823
AFUB_006410	1340.28	1336.74	-0.00380822	0.899443	0.9579
AFUB_006420	856.643	907.432	0.0830955	0.40251	0.549261
AFUB_006430	604.079	558.275	-0.113762	0.357139	0.502626
AFUB_006440	2121.74	1830.82	-0.212754	0.086088	0.168047
AFUB_006450	738.447	697.69	-0.0819097	0.513305	0.655311
AFUB_006460	673.716	1033.55	0.617397	9.29222e-08	6.72209e-07
AFUB_006470	939.148	710.793	-0.401923	0.00109375	0.00397914
AFUB_006480	184.491	164.03	-0.169591	0.360016	0.505466
AFUB_006490	1071.71	1298.74	0.277201	0.0123787	0.0329002
AFUB_006500	5.9416	7.33061	0.303081	0.357847	0.503339
AFUB_006510	4.53899	4.77454	0.0729894	1	1
AFUB_006520	5.28377	5.91628	0.163124	0.658729	0.780034
AFUB_006530	150.799	392.054	1.37843	9.43671e-26	2.18704e-24
AFUB_006540	99.28	92.4046	-0.103539	0.489844	0.634042
AFUB_006550	3017.38	3817.28	0.339249	0.00378311	0.0117702
AFUB_006560	907.318	1073.05	0.242043	0.0455385	0.0989006
AFUB_006570	765.546	545.002	-0.490228	0.000114083	0.000516363
AFUB_006580	319.947	244.017	-0.390854	0.00407105	0.0125144
AFUB_006590	1673.4	1080.71	-0.630797	3.32202e-07	2.23823e-06
AFUB_006600	294.355	274.56	-0.100434	0.480157	0.624815
AFUB_006610	390.295	278.049	-0.489227	0.00029025	0.0012016
AFUB_006620	808.151	710.793	-0.185195	0.119162	0.21767
AFUB_006630	305.871	285.524	-0.0993147	0.460366	0.606951
AFUB_006640	215.761	158.346	-0.446353	0.00133412	0.00472654
AFUB_006650	127.567	108.129	-0.238501	0.115991	0.213357
AFUB_006660	360.989	375.607	0.0572679	0.651738	0.774309
AFUB_006670	394.669	373.617	-0.0790833	0.552735	0.689851
AFUB_006680	1434.34	1466.77	0.0322526	0.793001	0.882072
AFUB_006690	791.942	731.967	-0.113616	0.371903	0.517944
AFUB_006700	1057.84	881.206	-0.263569	0.0370924	0.08351
AFUB_006710	3908.22	2442.11	-0.678381	4.58232e-08	3.42374e-07
AFUB_006720	7468.56	7774.34	0.0578916	0.596459	0.728782
AFUB_006730	406.788	681.892	0.745265	1.6706e-09	1.47366e-08
AFUB_006740	70.5492	99.2706	0.492736	0.00260137	0.00849751
AFUB_006750	256.518	219.712	-0.223448	0.126998	0.228771
AFUB_006760	70.8553	56.225	-0.333665	0.0631023	0.130452
AFUB_006770	81974.5	102161	0.317603	0.0555855	0.116745
AFUB_006780	1946.68	2593.92	0.414116	0.000363517	0.00147111
AFUB_006790	802.198	1356.88	0.758262	6.25991e-11	6.24868e-10
AFUB_006800	488.978	459.003	-0.0912657	0.472832	0.618177
AFUB_006810	133.34	136.812	0.0370857	0.722143	0.829139
AFUB_006820	235.9	191.52	-0.300683	0.0364708	0.0822585
AFUB_006830	185.074	192.422	0.0561689	0.748791	0.849892
AFUB_006840	166.02	138.604	-0.260388	0.0945738	0.181012
AFUB_006850	110.428	78.1485	-0.498813	0.00505813	0.0150765
AFUB_006860	101.329	120.407	0.248861	0.0818137	0.16118
AFUB_006870	252.561	204.962	-0.301278	0.0356031	0.0807746
AFUB_006880	262.137	305.205	0.219459	0.0733836	0.147741
AFUB_006890	195.658	202.61	0.0503749	0.723042	0.829608
AFUB_006900	884.98	614.139	-0.52708	2.27269e-05	0.000117229
AFUB_006910	536.266	441.222	-0.281444	0.0233994	0.0565743
AFUB_006920	132.735	95.7533	-0.47115	0.00455368	0.0137938
AFUB_006930	79.6586	77.1717	-0.0457579	0.954154	0.995933
AFUB_006940	27.4543	32.0801	0.224646	0.295991	0.439162
AFUB_006950	982.001	812.117	-0.274038	0.0253218	0.060492
AFUB_006960	12491.2	32967.5	1.40014	1.41281e-28	3.64563e-27
AFUB_006970	650.201	716.845	0.140776	0.151906	0.264179
AFUB_006980	672.15	537.611	-0.322221	0.0106492	0.0288629
AFUB_006990	1273.21	1287.96	0.0166163	0.949929	0.992781
AFUB_007000	2374.83	2532.4	0.0926788	0.433367	0.580683
AFUB_007010	513.663	495.418	-0.0521746	0.648031	0.771289
AFUB_007020	16.6254	20.5879	0.308408	0.126499	0.228117
AFUB_007030	30.3982	28.7973	-0.0780541	0.787023	0.878252
AFUB_007040	16.0066	16.6512	0.0569612	0.684916	0.80147
AFUB_007050	825.925	817.702	-0.0144363	0.935812	0.983143
AFUB_007060	75.5471	239.582	1.66507	3.13959e-30	8.61194e-29
AFUB_007070	1317.28	2314.23	0.812971	1.88684e-12	2.13218e-11
AFUB_007080	277.443	385.635	0.475047	0.000246285	0.00103779
AFUB_007090	1358.37	4136.89	1.60667	4.11418e-45	1.78317e-43
AFUB_007100	2605.11	2836.61	0.122826	0.324801	0.470078
AFUB_007110	299.093	230.39	-0.376516	0.00647343	0.0187264
AFUB_007120	50.1162	62.3532	0.315185	0.072052	0.145323
AFUB_007130	300.268	213.108	-0.494667	0.000848969	0.00315394
AFUB_007140	206.4	469.087	1.18441	2.96663e-21	5.64675e-20
AFUB_007150	6687.35	8178.98	0.290487	0.0173929	0.0440297
AFUB_007160	3815.03	4497.02	0.237274	0.0419146	0.092393
AFUB_007170	3253.32	3794.51	0.222001	0.0752133	0.150698
AFUB_007180	33.4412	26.0375	-0.361039	0.116817	0.214561
AFUB_007190	2917.95	2374.67	-0.29723	0.012371	0.0328886
AFUB_007200	820.985	824.315	0.00584091	0.824667	0.904432
AFUB_007210	6170.47	6998.2	0.181605	0.141145	0.248629
AFUB_007220	149.785	119.637	-0.324224	0.0498142	0.106546
AFUB_007230	452.27	420.233	-0.105993	0.45454	0.601409
AFUB_007240	1150.23	1287.16	0.162269	0.211599	0.342637
AFUB_007250	88.1644	66.9514	-0.397083	0.0181882	0.0457769
AFUB_007260	163.542	101.642	-0.686161	1.04139e-05	5.70998e-05
AFUB_007270	457.74	448.276	-0.0301407	0.812178	0.896728
AFUB_007280	720.281	857.363	0.251346	0.0370884	0.08351
AFUB_007290	31.0796	36.588	0.235405	0.20194	0.331338
AFUB_007300	1336.13	1062.61	-0.33045	0.00605405	0.0176406
AFUB_007310	152.02	81.1705	-0.905231	2.35784e-08	1.8173e-07
AFUB_007320	2266.8	3170.85	0.484215	5.25122e-05	0.000253619
AFUB_007330	551.913	584.745	0.0833666	0.527237	0.667221
AFUB_007340	5585.26	5119.41	-0.125646	0.264078	0.406012
AFUB_007350	104.182	98.7658	-0.0770254	0.599586	0.731101
AFUB_007360	1290.74	1302.47	0.0130463	0.953766	0.995631
AFUB_007370	311.815	216.331	-0.527446	0.000160685	0.000705914
AFUB_007380	839.068	632.542	-0.407628	0.00123634	0.00441923
AFUB_007390	180.4	164.415	-0.133853	0.380438	0.526753
AFUB_007400	14.8174	19.3754	0.386936	0.0910772	0.175561
AFUB_007410	314.116	295.299	-0.0891196	0.810592	0.89547
AFUB_007420	536.211	482.682	-0.151728	0.169588	0.288516
AFUB_007430	576.439	671.801	0.220866	0.0878887	0.170597
AFUB_007440	129.879	108.962	-0.253348	0.102514	0.193073
AFUB_007450	2317.57	2110.79	-0.13483	0.254725	0.395274
AFUB_007460	299.033	305.92	0.0328481	0.694009	0.808801
AFUB_007470	834.527	734.646	-0.18391	0.17863	0.300326
AFUB_007480	224.623	231.049	0.0406961	0.732889	0.837922
AFUB_007490	712.401	282.884	-1.33248	3.62502e-23	7.57698e-22
AFUB_007500	828.263	751.044	-0.141191	0.223449	0.357091
AFUB_007510	1110.31	1120.27	0.0128766	0.980229	1
AFUB_007520	365.501	304.924	-0.261427	0.0470346	0.10173
AFUB_007530	341.076	314.031	-0.119184	0.329668	0.473278
AFUB_007540	9.64877	9.60205	-0.00700237	1	1
AFUB_007550	184.948	185.578	0.00491167	0.933427	0.981746
AFUB_007560	886.602	494.897	-0.841157	9.12513e-11	9.00994e-10
AFUB_007570	145.161	166.766	0.200174	0.147385	0.257885
AFUB_007580	2914.12	2973.46	0.0290856	0.857474	0.928614
AFUB_007590	135.857	129.487	-0.0692819	0.655512	0.777237
AFUB_007600	283.64	303.319	0.0967747	0.363157	0.508878
AFUB_007610	1013.86	1043.4	0.0414269	0.718295	0.826238
AFUB_007620	399.843	381.575	-0.0674689	0.654802	0.776671
AFUB_007630	94.4976	100.317	0.086214	0.530712	0.66988
AFUB_007640	1288.68	1563.23	0.278631	0.0220014	0.0536649
AFUB_007650	613.741	595.418	-0.0437292	0.725749	0.831182
AFUB_007660	296.882	241.784	-0.296171	0.0382626	0.0856631
AFUB_007670	584.265	831.57	0.509215	3.29477e-05	0.000164689
AFUB_007680	19.2789	23.6883	0.29715	0.176138	0.297135
AFUB_007690	105.598	74.8878	-0.495783	0.00279265	0.009031
AFUB_007700	601.053	478.41	-0.329245	0.0197024	0.0488632
AFUB_007710	260.527	257.506	-0.0168244	0.894822	0.954909
AFUB_007720	7.04869	6.19966	-0.185165	0.621257	0.74818
AFUB_007730	39778.9	27638	-0.52535	0.000222165	0.000946113
AFUB_007740	379.606	355.882	-0.0931026	0.593464	0.726147
AFUB_007750	246.434	253.001	0.037942	0.756919	0.855143
AFUB_007760	922.32	837.803	-0.138657	0.320994	0.46684
AFUB_007770	37958.3	42554.6	0.164897	0.264947	0.406786
AFUB_007780	1963.71	1725.05	-0.186948	0.147198	0.257647
AFUB_007790	2763.89	3524.57	0.350748	0.00123047	0.00440452
AFUB_007800	12905.1	17244.2	0.418167	0.000511514	0.00200442
AFUB_007810	711.859	681.936	-0.0619538	0.637115	0.762376
AFUB_007820	140.078	174.177	0.314321	0.0179896	0.0453226
AFUB_007830	261.564	325.995	0.317687	0.0224151	0.0545636
AFUB_007840	357.025	328.149	-0.121674	0.381972	0.528
AFUB_007850	1805.93	1326.27	-0.445363	0.000245217	0.00103374
AFUB_007860	1497.64	1649.75	0.139557	0.215547	0.347669
AFUB_007865	31.7539	34.8484	0.134161	0.558765	0.695988
AFUB_007870	23.6746	23.0473	-0.0387435	1	1
AFUB_007880	20.7489	25.9594	0.323219	0.142396	0.250601
AFUB_007890	91.8745	91.3961	-0.00753269	0.931783	0.98077
AFUB_007900	243.796	234.074	-0.0587123	0.706496	0.818969
AFUB_007910	532.098	544.277	0.0326487	0.823761	0.903835
AFUB_007920	111.393	118.313	0.0869478	0.601294	0.732468
AFUB_007930	255.796	246.055	-0.0560142	0.729358	0.834456
AFUB_007940	174.716	143.223	-0.286747	0.0426475	0.0937609
AFUB_007950	167.57	172.522	0.0420156	0.695003	0.809866
AFUB_007960	671.642	879.937	0.389708	0.00106558	0.00388939
AFUB_007970	564.246	534.806	-0.0773089	0.527933	0.667629
AFUB_007980	194.004	99.1205	-0.968834	1.03133e-09	9.21936e-09
AFUB_007990	291.997	220.14	-0.407528	0.00357595	0.0111848
AFUB_008000	631.675	774.595	0.29426	0.016762	0.0426808
AFUB_008010	430.842	567.418	0.397254	0.00125183	0.00446821
AFUB_008020	1060.17	974.779	-0.121149	0.326362	0.471643
AFUB_008030	633.463	412.04	-0.620477	1.47698e-06	9.1791e-06
AFUB_008040	164.625	160.661	-0.0351629	0.879771	0.943978
AFUB_008050	2429.79	3485.33	0.520463	6.64128e-06	3.76942e-05
AFUB_008060	80.4485	100.716	0.324156	0.0546457	0.115182
AFUB_008070	444.162	462.59	0.0586478	0.626353	0.752917
AFUB_008080	523.264	1068.1	1.02943	2.10512e-18	3.50107e-17
AFUB_008090	440.495	530.639	0.268603	0.0228039	0.0553619
AFUB_008100	1081.6	1255.1	0.21464	0.0763561	0.152165
AFUB_008110	244.877	310.78	0.343833	0.00965309	0.0265951
AFUB_008120	295.101	314.448	0.09161	0.455772	0.602481
AFUB_008130	2715.52	2305.31	-0.236267	0.0549739	0.115659
AFUB_008140	425.968	420.769	-0.0177162	0.916896	0.970173
AFUB_008150	598.334	559.741	-0.0961908	0.458009	0.60472
AFUB_008160	123.797	90.8389	-0.446598	0.0068264	0.0196073
AFUB_008170	3484.13	2911.46	-0.259057	0.029033	0.0679473
AFUB_008180	0.280714	0	-Inf	1	1
AFUB_008190	0	0.192933	Inf	0.275322	0.415577
AFUB_008200	0	0.192933	Inf	0.275322	0.415577
AFUB_008210	0	0
AFUB_008220	0	0.462031	Inf	0.169247	0.287985
AFUB_008230	433.349	387.619	-0.160889	0.295687	0.438776
AFUB_008240	412.898	367.818	-0.166794	0.242979	0.380706
AFUB_008250	1098.08	1206.16	0.135445	0.219811	0.352943
AFUB_008260	3025.78	2056.15	-0.557361	5.16336e-06	2.97272e-05
AFUB_008270	361.711	228.855	-0.660404	1.78818e-06	1.09366e-05
AFUB_008280	199.837	193.569	-0.0459731	0.703068	0.816793
AFUB_008290	376.163	364.918	-0.0437844	0.728535	0.83379
AFUB_008300	638.156	672.647	0.0759419	0.538551	0.677213
AFUB_008310	160.243	164.416	0.0370841	0.735513	0.840129
AFUB_008320	927.342	963.589	0.0553164	0.625951	0.752524
AFUB_008330	189.028	193.923	0.0368793	0.71119	0.82055
AFUB_008340	474.3	1138.79	1.26363	7.55099e-27	1.84392e-25
AFUB_008350	662.369	645.494	-0.0372323	0.812484	0.896966
AFUB_008360	667.885	610.1	-0.130554	0.26499	0.406789
AFUB_008370	116.461	110.201	-0.0797079	0.601774	0.732849
AFUB_008380	699.566	614.379	-0.187331	0.140919	0.248307
AFUB_008390	230.163	116.725	-0.979544	1.14611e-10	1.1195e-09
AFUB_008400	780.372	825.329	0.0808082	0.534419	0.673541
AFUB_008410	101.315	125.066	0.303845	0.0448707	0.097662
AFUB_008420	89.7138	93.1567	0.0543294	0.716167	0.824452
AFUB_008430	3003.11	3037.85	0.0165918	0.900523	0.958949
AFUB_008440	1184.62	1216.29	0.0380526	0.788984	0.879264
AFUB_008450	1755.82	2406.38	0.45472	7.47619e-05	0.000352077
AFUB_008460	778.815	735.637	-0.0822868	0.576363	0.711359
AFUB_008470	585.852	617.815	0.076638	0.581053	0.715032
AFUB_008480	382.138	377.569	-0.0173525	0.933326	0.981746
AFUB_008490	612.155	558.8	-0.131565	0.260641	0.402209
AFUB_008500	235.542	128.389	-0.875468	5.25838e-09	4.35459e-08
AFUB_008510	128.957	102.72	-0.328172	0.0391728	0.0871892
AFUB_008520	9039.38	11086.1	0.294454	0.0174485	0.0441595
AFUB_008530	111.191	128.61	0.209966	0.13646	0.242317
AFUB_008540	25.0263	20.567	-0.283115	0.271103	0.412254
AFUB_008550	779.105	1141.47	0.550998	6.63757e-06	3.76942e-05
AFUB_008560	264.043	356.87	0.434626	0.000715919	0.00271816
AFUB_008570	762.736	662.035	-0.204276	0.102858	0.193501
AFUB_008580	55.704	59.6007	0.0975503	0.553037	0.690141
AFUB_008590	519.297	352.859	-0.557467	2.02787e-05	0.000105635
AFUB_008600	712.404	732.875	0.0408704	0.7746	0.870276
AFUB_008610	160.023	196.328	0.294985	0.0355672	0.0807113
AFUB_008620	956.662	749.239	-0.352583	0.00440746	0.0133963
AFUB_008630	705.393	603.547	-0.224962	0.0701933	0.142032
AFUB_008640	207.545	163.293	-0.345958	0.0177168	0.0447551
AFUB_008650	128.396	132.09	0.0409145	0.916709	0.970173
AFUB_008660	258.672	207.869	-0.315451	0.0240207	0.057867
AFUB_008670	968.107	1071.5	0.146394	0.185558	0.309944
AFUB_008680	18.1242	10.1545	-0.835798	0.00562155	0.0165004
AFUB_008690	140.302	68.443	-1.03556	2.00143e-09	1.74855e-08
AFUB_008700	1715.66	1817.76	0.0833989	0.455767	0.602481
AFUB_008710	1256.31	1013.56	-0.309766	0.00800343	0.0225719
AFUB_008720	125.932	32.6957	-1.94548	1.60464e-23	3.37514e-22
AFUB_008730	380.118	117.559	-1.69306	3.25264e-29	8.63803e-28
AFUB_008740	367.692	329.332	-0.158958	0.250652	0.390344
AFUB_008750	1812.36	1876.29	0.0500158	0.722895	0.829608
AFUB_008760	10.3581	8.82109	-0.23173	0.636292	0.761766
AFUB_008770	0.280714	0.718751	1.35639	0.51025	0.652823
AFUB_008780	0.128508	0.385867	1.58625	0.26753	0.409345
AFUB_008790	0.128987	0	-Inf	1	1
AFUB_008800	258.249	219.182	-0.236635	0.0884344	0.171506
AFUB_008810	133.579	118.292	-0.175344	0.259561	0.401161
AFUB_008820	367.46	209.074	-0.813576	7.1502e-09	5.83914e-08
AFUB_008830	153.036	95.8139	-0.675564	2.99396e-05	0.000151162
AFUB_008840	290.743	306.026	0.073907	0.533994	0.67309
AFUB_008850	844.506	755.576	-0.160532	0.17767	0.299215
AFUB_008860	724.137	716.672	-0.0149497	1	1
AFUB_008870	126.259	134.649	0.0928245	0.348195	0.492987
AFUB_008880	33.8988	29.9482	-0.178763	0.397501	0.544478
AFUB_008890	8170.1	10472.7	0.358211	0.00315763	0.0100522
AFUB_008900	611.874	651.999	0.0916352	0.513952	0.655669
AFUB_008910	362.153	288.951	-0.325772	0.0129971	0.0343433
AFUB_008920	1378.69	1715.72	0.315509	0.00748553	0.021249
AFUB_008930	409.299	472.863	0.208267	0.107917	0.201016
AFUB_008940	614.938	576.536	-0.093031	0.529244	0.668955
AFUB_008950	1755.9	2035.26	0.213002	0.0785302	0.155846
AFUB_008960	3339.74	1037.15	-1.68711	2.77841e-36	9.21106e-35
AFUB_008970	79.2625	85.8583	0.115319	0.399636	0.54637
AFUB_008980	324.113	392.63	0.276673	0.0510982	0.109012
AFUB_008990	357.906	662.331	0.887971	6.77534e-13	7.93389e-12
AFUB_009000	492.521	494.296	0.00519039	0.973006	1
AFUB_009010	275.346	271.882	-0.0182647	0.950242	0.992781
AFUB_009020	167.166	167.154	-0.000107174	0.948906	0.99211
AFUB_009030	1240.8	1482.23	0.256499	0.0280769	0.0660958
AFUB_009040	2765.43	3359.51	0.280746	0.0167192	0.0426261
AFUB_009050	882.583	1037.65	0.233521	0.0401258	0.0889789
AFUB_009060	874.701	924.907	0.080518	0.517758	0.658943
AFUB_009070	373.352	330.652	-0.175223	0.147774	0.258475
AFUB_009080	2122.46	2004.49	-0.0825038	0.468065	0.614198
AFUB_009090	633.982	516.323	-0.296168	0.0193779	0.0481915
AFUB_009100	147.954	136.6	-0.115186	0.462129	0.608714
AFUB_009110	1399.12	1042.89	-0.423932	0.000650999	0.00250204
AFUB_009120	975.789	759.752	-0.361042	0.00340091	0.0106907
AFUB_009130	360.129	373.984	0.0544642	0.5777	0.712395
AFUB_009140	295.505	582.826	0.979884	5.50095e-15	7.52398e-14
AFUB_009150	288.146	348.533	0.274498	0.0278495	0.0656531
AFUB_009160	41.6982	60.8604	0.54552	0.0023224	0.00769419
AFUB_009170	176.691	173.168	-0.0290605	0.910288	0.965656
AFUB_009180	687.928	709.836	0.0452289	0.665291	0.78576
AFUB_009190	301.98	410.164	0.441746	0.000319207	0.00130857
AFUB_009199	34.298	80.143	1.22445	2.47221e-11	2.5491e-10
AFUB_009200	123.763	109.789	-0.172841	0.348436	0.49315
AFUB_009210	259.996	194.83	-0.416276	0.00318029	0.0101147
AFUB_009220	1447.82	918.964	-0.655797	1.85493e-07	1.29328e-06
AFUB_009230	1096	1163.54	0.0862749	0.52652	0.666745
AFUB_009240	444.348	441.101	-0.0105818	0.872342	0.938421
AFUB_009250	2587.2	2375.09	-0.123405	0.310797	0.455792
AFUB_009260	606.06	743.786	0.295428	0.0123353	0.0328111
AFUB_009270	668.437	486.933	-0.457068	0.000228612	0.000970678
AFUB_009280	1529.28	1800.27	0.23536	0.0472719	0.102177
AFUB_009290	1058.25	850.572	-0.31517	0.00729912	0.0208134
AFUB_009300	438.26	355.432	-0.30221	0.0182551	0.0459106
AFUB_009310	860.874	1031.55	0.260945	0.0340417	0.0778851
AFUB_009320	161.197	220.701	0.453269	0.00117819	0.00425237
AFUB_009330	1410.24	2291.98	0.700655	9.43759e-11	9.30011e-10
AFUB_009340	173.957	229.576	0.400242	0.00595107	0.017374
AFUB_009350	84.2065	98.4818	0.225925	0.183199	0.306413
AFUB_009360	135.689	112.138	-0.275038	0.090128	0.1741
AFUB_009370	413.811	320.147	-0.370238	0.00513934	0.015264
AFUB_009380	3699.01	6167.33	0.737505	2.147e-10	2.04138e-09
AFUB_009390	414.481	413.817	-0.00231396	0.907174	0.963981
AFUB_009400	200.412	183.812	-0.12474	0.398579	0.545458
AFUB_009410	2255.45	2319.37	0.0403153	0.799968	0.887849
AFUB_009420	66.7115	72.0853	0.11177	0.380945	0.527073
AFUB_009430	1052.99	723.932	-0.540561	1.99665e-05	0.000104166
AFUB_009440	103.476	44.5346	-1.2163	4.79443e-11	4.85357e-10
AFUB_009450	78.5941	82.092	0.0628205	0.688412	0.805011
AFUB_009460	1329.9	1364.77	0.0373399	0.666577	0.786723
AFUB_009470	1835.02	2269	0.306264	0.00734469	0.0209203
AFUB_009480	63.7239	75.0277	0.235587	0.168314	0.287636
AFUB_009490	511.567	423.158	-0.273729	0.0348243	0.0792951
AFUB_009500	256.115	298.682	0.221819	0.0664341	0.135937
AFUB_009510	136.753	115.729	-0.240811	0.138462	0.244927
AFUB_009520	80.8837	79.4308	-0.0261506	0.989438	1
AFUB_009530	34.4958	34.2036	-0.0122723	0.888248	0.950703
AFUB_009540	9168.67	11195.4	0.288119	0.0241333	0.0580545
AFUB_009550	56.7177	156.424	1.46359	2.47331e-21	4.75293e-20
AFUB_009560	19.8659	238.197	3.58379	2.98009e-100	3.87489e-98
AFUB_009570	1.83505	15.9835	3.12269	5.26666e-16	7.72032e-15
AFUB_009580	21.5193	21.0541	-0.0315304	1	1
AFUB_009590	13.8781	11.9671	-0.213735	0.50818	0.65196
AFUB_009600	419.702	418.506	-0.00411944	0.969726	1
AFUB_009610	636.56	616.487	-0.0462256	0.771704	0.867539
AFUB_009620	657.371	628.689	-0.0643606	0.570581	0.706225
AFUB_009630	1720	2681.86	0.640827	8.93892e-09	7.20004e-08
AFUB_009640	65.8235	73.1132	0.15153	0.437641	0.584846
AFUB_009650	17.7255	17.7031	-0.00182222	1	1
AFUB_009660	1.69574	3.20946	0.920417	0.101845	0.192029
AFUB_009670	5.84232	9.21933	0.65812	0.0289349	0.067785
AFUB_009680	216.774	145.765	-0.572542	0.000165918	0.000726671
AFUB_009690	341.057	339.127	-0.00818887	0.889278	0.950919
AFUB_009700	1519.85	1206.9	-0.332614	0.0051313	0.0152447
AFUB_009710	28.0293	21.3959	-0.389597	0.0962229	0.183459
AFUB_009720	2362.36	2362.34	-9.87908e-06	0.96235	1
AFUB_009730	519.221	400.275	-0.375359	0.00375217	0.0116776
AFUB_009740	356.978	309.392	-0.206398	0.114067	0.210515
AFUB_009750	706.458	506.616	-0.479711	0.000326147	0.00133118
AFUB_009760	12742.2	10732.7	-0.247599	0.0737808	0.148392
AFUB_009770	652.71	624.083	-0.0647035	0.711329	0.82055
AFUB_009780	589.827	788.202	0.418272	0.000538614	0.00210074
AFUB_009790	275.662	270.587	-0.0268075	0.83872	0.915614
AFUB_009800	7303.82	16992.6	1.21819	1.18987e-23	2.53468e-22
AFUB_009810	460.478	1125.35	1.28917	9.1953e-29	2.39126e-27
AFUB_009820	1178.42	986.2	-0.256908	0.0280423	0.0660301
AFUB_009830	447.549	861.235	0.94436	2.62355e-15	3.71002e-14
AFUB_009840	21.7193	26.6905	0.297348	0.182505	0.305559
AFUB_009850	269.232	250.744	-0.102634	0.550788	0.688055
AFUB_009860	614.799	518.94	-0.244548	0.0579643	0.121232
AFUB_009870	246.051	157.981	-0.639205	1.25573e-05	6.79588e-05
AFUB_009880	81.3138	81.5777	0.00467483	0.984923	1
AFUB_009890	0.128987	0.269097	1.0609	1	1
AFUB_009900	644.369	767.065	0.251462	0.0478422	0.103169
AFUB_009910	91.4788	143.904	0.653596	1.63808e-05	8.71436e-05
AFUB_009920	371.5	372.268	0.00298132	0.908111	0.964567
AFUB_009930	438.48	502.121	0.195524	0.104855	0.196519
AFUB_009940	6177.57	7262.4	0.233406	0.0515363	0.109783
AFUB_009950	676.741	578.13	-0.227211	0.051885	0.110409
AFUB_009960	383.966	296.673	-0.372104	0.00527104	0.0155951
AFUB_009970	179.467	244.704	0.447321	0.000535133	0.00208961
AFUB_009980	888.875	873.021	-0.0259643	0.85829	0.928994
AFUB_009990	157.762	159.099	0.0121744	0.946991	0.991246
AFUB_010000	2911.92	3282.53	0.172837	0.128209	0.230536
AFUB_010010	22.7967	26.5309	0.218846	0.263228	0.405203
AFUB_010020	465.535	410.173	-0.182655	0.15948	0.274964
AFUB_010030	553.077	587.157	0.0862666	0.335998	0.480299
AFUB_010040	487.994	517.936	0.0859112	0.48789	0.632353
AFUB_010050	12179.5	12650	0.0546807	0.681238	0.798193
AFUB_010060	167.157	176.997	0.0825201	0.584582	0.717646
AFUB_010070	188.242	262.665	0.480638	0.000399199	0.00160192
AFUB_010080	406.137	306.501	-0.406072	0.00331868	0.0104783
AFUB_010090	290.325	243.394	-0.254375	0.0625992	0.129546
AFUB_010100	945.252	1036.3	0.132674	0.268421	0.409733
AFUB_010110	786.47	814.53	0.0505761	0.662572	0.783566
AFUB_010120	330.359	296.5	-0.156002	0.307049	0.451554
AFUB_010130	523.569	486.35	-0.106387	0.391441	0.537896
AFUB_010140	252.776	196.465	-0.363585	0.0104955	0.0285138
AFUB_010150	21.9254	23.1431	0.0779788	0.705576	0.818544
AFUB_010160	209.647	195.417	-0.101406	0.578598	0.713083
AFUB_010170	348.812	290.912	-0.261864	0.0482674	0.103814
AFUB_010180	737.564	584.133	-0.336473	0.00602515	0.0175769
AFUB_010190	75.9077	111.876	0.559579	0.000273551	0.00113879
AFUB_010200	811.854	673.524	-0.269489	0.031922	0.0738284
AFUB_010210	117.551	46.3735	-1.34191	6.89847e-14	8.68774e-13
AFUB_010220	355.863	333.644	-0.0930093	0.456555	0.603197
AFUB_010230	824.053	895.226	0.119515	0.319848	0.465979
AFUB_010240	928.763	592.378	-0.648792	4.82668e-07	3.17943e-06
AFUB_010250	117.563	97.3241	-0.272565	0.0972713	0.185078
AFUB_010260	243.501	260.874	0.0994243	0.343352	0.488162
AFUB_010270	534.683	662.821	0.309937	0.0124592	0.0330791
AFUB_010280	1015.6	901.054	-0.17264	0.150385	0.262264
AFUB_010290	26.8113	18.6856	-0.520915	0.0242231	0.0582424
AFUB_010300	1702.79	1078.92	-0.658318	2.15377e-07	1.48817e-06
AFUB_010310	88.7182	84.4555	-0.0710383	0.68156	0.798476
AFUB_010320	453.352	396.93	-0.191746	0.115923	0.213271
AFUB_010330	10928.9	9107.12	-0.263075	0.0347252	0.0791236
AFUB_010340	410.69	500.624	0.285677	0.0156195	0.0401703
AFUB_010350	7268.18	7142.28	-0.0252092	0.723538	0.829608
AFUB_010360	785.776	561.114	-0.485824	5.54678e-05	0.000266992
AFUB_010370	531.559	407.528	-0.383328	0.00263985	0.00860637
AFUB_010380	288.463	342.136	0.246183	0.0415431	0.0916952
AFUB_010390	3437.57	3413.07	-0.0103159	0.894539	0.954709
AFUB_010400	150.886	151.906	0.00971547	0.94463	0.989706
AFUB_010410	266.797	309.159	0.212608	0.117904	0.216042
AFUB_010420	105.906	88.5411	-0.258365	0.128825	0.231354
AFUB_010430	30.751	22.4297	-0.455218	0.0621319	0.128659
AFUB_010440	0.772964	0.899307	0.218412	1	1
AFUB_010450	8.78485	6.5871	-0.415374	0.319761	0.465979
AFUB_010460	6.13976	8.57865	0.482567	0.115434	0.212528
AFUB_010470	33.9441	23.0406	-0.558981	0.0157394	0.0404162
AFUB_010480	0	0
AFUB_010490	107.353	122.604	0.191643	0.216504	0.348719
AFUB_010500	556.588	638.585	0.198268	0.0903567	0.174475
AFUB_010510	1023.15	1076.05	0.0727309	0.564013	0.700956
AFUB_010520	228.141	278.983	0.29025	0.0201421	0.049781
AFUB_010530	82.4459	20.2062	-2.02865	1.0671e-20	1.96394e-19
AFUB_010540	1282.2	2422.06	0.917612	1.62527e-15	2.32128e-14
AFUB_010550	1095.87	1468.13	0.421898	0.00029569	0.00121929
AFUB_010560	9450.67	12468.3	0.399777	0.00143243	0.00503211
AFUB_010570	193.507	185.679	-0.0595767	0.775059	0.870441
AFUB_010580	252.033	178.131	-0.500671	0.000538282	0.00210026
AFUB_010590	605.18	404.641	-0.580723	8.6785e-06	4.81914e-05
AFUB_010600	8.87197	9.10447	0.0373192	0.80411	0.890682
AFUB_010610	3291.03	5535.6	0.7502	2.99484e-10	2.81279e-09
AFUB_010620	9012.45	8645.1	-0.060038	0.622319	0.748877
AFUB_010630	242.775	226.514	-0.100016	0.535462	0.6746
AFUB_010640	4.39567	5.90391	0.425587	0.277703	0.418163
AFUB_010650	5351.83	15823.1	1.56393	1.16563e-39	4.27483e-38
AFUB_010660	5.50724	9.01088	0.710337	0.0528769	0.112138
AFUB_010670	0.280714	0.731128	1.38102	0.510251	0.652823
AFUB_010680	316.884	326.908	0.0449331	0.677745	0.796057
AFUB_010690	0.53773	1.02845	0.935524	0.42866	0.576194
AFUB_010700	2.47855	4.91606	0.988006	0.0329787	0.0757474
AFUB_010710	3.12109	2.00393	-0.639221	0.329654	0.473278
AFUB_010720	10.5474	27.4452	1.37967	1.25381e-07	8.9219e-07
AFUB_010730	4.54548	7.22811	0.669186	0.0663492	0.135791
AFUB_010740	1.18219	1.93856	0.713532	0.516842	0.658431
AFUB_010750	0.257016	0.782538	1.6063	0.510253	0.652823
AFUB_010760	1.41694	2.25717	0.671735	0.550249	0.687748
AFUB_010770	0.53725	1.1684	1.12087	0.428672	0.576194
AFUB_010780	0.689456	6.19043	3.16651	3.21961e-08	2.43833e-07
AFUB_010790	6.95725	6.56077	-0.0846512	0.922397	0.973966
AFUB_010800	18.6378	16.945	-0.137369	0.703327	0.816922
AFUB_010810	845.764	337.674	-1.32462	3.95663e-23	8.25286e-22
AFUB_010820	1116.57	695.7	-0.682539	6.71056e-08	4.94379e-07
AFUB_010830	109.236	138.069	0.337941	0.0223502	0.054432
AFUB_010840	133.088	202.496	0.605512	6.80875e-05	0.000323383
AFUB_010850	4521.41	3559.24	-0.345205	0.00405201	0.0124635
AFUB_010860	63.8342	41.043	-0.637193	0.000953191	0.00350858
AFUB_010870	318.848	246.351	-0.372156	0.00773621	0.0218861
AFUB_010880	2284.84	1495.06	-0.611893	6.36241e-07	4.12301e-06
AFUB_010890	2488.12	3516.25	0.498981	2.06112e-05	0.000107033
AFUB_010900	787.033	782.907	-0.00758307	0.973493	1
AFUB_010910	846.489	927.474	0.131815	0.235307	0.371709
AFUB_010920	677.469	440.559	-0.620818	2.32477e-06	1.39793e-05
AFUB_010930	465.065	240.387	-0.952071	3.84984e-12	4.25907e-11
AFUB_010940	208.21	183.325	-0.183633	0.260206	0.40174
AFUB_010950	126.745	86.0066	-0.559409	0.000692371	0.00264077
AFUB_010960	143.31	146.097	0.0277863	0.848359	0.921492
AFUB_010970	109.923	134.206	0.28796	0.053267	0.112836
AFUB_010980	677.159	736.618	0.12142	0.281754	0.42261
AFUB_010990	1329.54	1369.78	0.0430202	0.798368	0.88662
AFUB_011000	14.0674	16.628	0.241264	0.299742	0.442954
AFUB_011010	18.6667	18.0677	-0.047053	1	1
AFUB_011020	41.2713	20.3462	-1.02038	9.8997e-06	5.45191e-05
AFUB_011030	11.2828	8.47268	-0.413232	0.207743	0.338129
AFUB_011040	3.57819	3.37607	-0.083885	1	1
AFUB_011050	18.5179	16.6322	-0.15494	0.506063	0.650327
AFUB_011060	106.942	66.8876	-0.677018	6.53637e-05	0.000311333
AFUB_011070	145.166	125.068	-0.214993	0.151256	0.26337
AFUB_011080	12.8871	16.3383	0.342335	0.273343	0.414842
AFUB_011090	16.7223	18.6272	0.155639	0.577587	0.712395
AFUB_011100	710.904	540.964	-0.394121	0.00138705	0.00488984
AFUB_011110	88.3743	73.7319	-0.261338	0.189276	0.314401
AFUB_011120	794.195	1165.68	0.553601	3.67329e-06	2.15448e-05
AFUB_011130	430.569	522.033	0.277898	0.0251671	0.0602002
AFUB_011140	12341.3	15504.1	0.329155	0.00982934	0.0270212
AFUB_011150	4.71441	6.81907	0.532496	0.140819	0.248218
AFUB_011160	62.1144	47.2011	-0.396109	0.0395095	0.0878067
AFUB_011170	4708.84	5351.33	0.184526	0.111719	0.206638
AFUB_011180	168.137	227.494	0.436188	0.00159407	0.00552436
AFUB_011190	28.4267	23.4598	-0.277058	0.275085	0.415577
AFUB_011200	709.634	581.848	-0.286434	0.0167343	0.0426321
AFUB_011210	974.239	1044.56	0.100541	0.462595	0.609088
AFUB_011220	860.382	624.723	-0.46176	0.000121816	0.000549627
AFUB_011230	265.872	472.111	0.828398	1.11803e-10	1.09528e-09
AFUB_011240	193.229	291.043	0.590918	1.33465e-05	7.19188e-05
AFUB_011250	44.3022	26.5258	-0.739981	0.00129522	0.00460503
AFUB_011260	88.5306	75.3475	-0.232616	0.188916	0.314034
AFUB_011270	15.3853	9.44815	-0.703451	0.0281763	0.0662676
AFUB_011280	57.7995	51.1363	-0.176711	0.377408	0.523498
AFUB_011290	2.5611	3.28753	0.360239	0.535879	0.674844
AFUB_011300	89.2408	109.68	0.297529	0.0651338	0.134015
AFUB_011310	680.352	548.559	-0.310635	0.0125754	0.0333316
AFUB_011320	921.687	802.254	-0.200218	0.0942473	0.180559
AFUB_011330	394.959	274.544	-0.52467	8.43308e-05	0.000392707
AFUB_011340	812.687	604.638	-0.426628	0.0010543	0.00384961
AFUB_011350	1272.61	1635.88	0.362274	0.00179892	0.00614688
AFUB_011360	46.6705	198.029	2.08513	3.1336e-41	1.20205e-39
AFUB_011370	526.637	402.001	-0.38961	0.00195013	0.0065873
AFUB_011380	977.546	1049.36	0.102277	0.322555	0.468643
AFUB_011390	749.832	1022.58	0.447579	0.000141365	0.000629598
AFUB_011400	2243.11	1774.31	-0.338248	0.00421302	0.0128914
AFUB_011410	3409	1833.2	-0.894988	1.20358e-12	1.38191e-11
AFUB_011420	1691.83	1419.93	-0.252759	0.036051	0.0814035
AFUB_011430	323.973	255.966	-0.339918	0.0102055	0.0278566
AFUB_011440	173.077	123.67	-0.484914	0.00119959	0.00431249
AFUB_011450	900.234	628.265	-0.518928	1.98017e-05	0.000103419
AFUB_011460	184.209	182.914	-0.0101788	0.961017	1
AFUB_011470	1025.49	729.351	-0.491632	0.000187002	0.000810505
AFUB_011480	26.9014	38.2	0.505889	0.0073521	0.0209236
AFUB_011490	542.434	502.974	-0.108963	0.529177	0.668955
AFUB_011500	571.9	625.315	0.12882	0.273454	0.414869
AFUB_011510	75.5511	64.7477	-0.222623	0.263446	0.405352
AFUB_011520	82.9567	68.6014	-0.274121	0.163649	0.281279
AFUB_011530	491.508	491.463	-0.000132104	0.993046	1
AFUB_011540	1400.26	1382.46	-0.0184487	0.916531	0.970114
AFUB_011550	242.735	192.927	-0.331329	0.0188504	0.0471355
AFUB_011560	258.575	231.68	-0.158448	0.213582	0.345123
AFUB_011570	4.11687	5.43107	0.399688	0.262391	0.404164
AFUB_011580	702.998	739.107	0.0722628	0.483385	0.627711
AFUB_011590	178.648	121.158	-0.560229	0.000270709	0.0011279
AFUB_011600	98.8882	90.1058	-0.134178	0.464305	0.610857
AFUB_011610	175.615	152.213	-0.206317	0.185502	0.309931
AFUB_011620	1213.47	868.265	-0.482927	8.0138e-05	0.000375101
AFUB_011630	320.358	268.321	-0.255724	0.0736202	0.148158
AFUB_011640	4858.96	6057.74	0.318134	0.00969576	0.026698
AFUB_011650	1410.17	1427.74	0.0178697	0.906201	0.963561
AFUB_011660	37.1716	39.4808	0.0869482	0.57858	0.713083
AFUB_011670	165.045	120.265	-0.456644	0.00319558	0.0101569
AFUB_011680	51.608	70.0294	0.440367	0.0153738	0.0396889
AFUB_011690	66.1686	78.7245	0.250667	0.103174	0.193953
AFUB_011700	144.7	145.733	0.0102646	0.972169	1
AFUB_011710	76.2935	179.984	1.23824	5.41015e-16	7.91906e-15
AFUB_011720	4948.18	7591.28	0.617445	2.3055e-08	1.78244e-07
AFUB_011730	730.08	840.957	0.203978	0.0888653	0.172139
AFUB_011740	149.16	159.748	0.0989379	0.398564	0.545458
AFUB_011750	776.212	621.171	-0.32146	0.00862289	0.0240681
AFUB_011760	815.896	857.867	0.0723692	0.54508	0.682841
AFUB_011770	142.14	159.34	0.164792	0.273592	0.414904
AFUB_011780	156.38	174.437	0.15765	0.391996	0.538436
AFUB_011790	25.4433	44.2163	0.79729	7.94859e-05	0.000372572
AFUB_011800	1462.59	1579.41	0.110862	0.346929	0.491991
AFUB_011810	745.603	769.889	0.0462424	0.706801	0.819228
AFUB_011820	1234.95	1903.83	0.62445	1.37465e-07	9.72651e-07
AFUB_011830	1.61415	3.00415	0.896185	0.133145	0.238129
AFUB_011840	894.535	730.294	-0.292661	0.0173574	0.0439592
AFUB_011850	460.704	468.27	0.0235003	0.712408	0.821163
AFUB_011860	1189.69	1155.12	-0.0425488	0.640413	0.765128
AFUB_011870	33.3388	25.703	-0.375266	0.0978088	0.185939
AFUB_011880	24.0105	60.5983	1.33561	1.09667e-11	1.16559e-10
AFUB_011890	2.75878	10.0799	1.86938	1.87899e-06	1.1457e-05
AFUB_011900	2.82844	4.81514	0.767572	0.0773584	0.153827
AFUB_011910	29.8693	36.946	0.306755	0.149733	0.261399
AFUB_011920	94.303	84.922	-0.151165	0.320648	0.466633
AFUB_011930	54.6792	104.528	0.934828	2.12178e-08	1.64804e-07
AFUB_011940	3.84857	8.63739	1.16627	0.0052259	0.015489
AFUB_011950	191.489	169.689	-0.174367	0.220273	0.353368
AFUB_011960	1014.68	1673.6	0.721934	1.20265e-09	1.06746e-08
AFUB_011970	1.97789	5.30035	1.42213	0.00663444	0.0191093
AFUB_011980	27.1464	36.9638	0.44535	0.0437318	0.0957452
AFUB_011990	277.749	319.911	0.203891	0.116039	0.213406
AFUB_012000	1851.5	1054.92	-0.811561	1.289e-10	1.25174e-09
AFUB_012010	691.754	568.209	-0.283838	0.0198167	0.0490736
AFUB_012020	2838.36	2445.46	-0.214949	0.0714406	0.144206
AFUB_012030	223.332	179.997	-0.311215	0.0284381	0.0667735
AFUB_012040	290.017	232.882	-0.316538	0.0194992	0.0484504
AFUB_012050	73.0615	58.0229	-0.332488	0.0706296	0.142828
AFUB_012060	970.84	671.805	-0.531192	1.71376e-05	9.07358e-05
AFUB_012070	56.4584	35.6437	-0.663543	0.000758544	0.0028637
AFUB_012080	6774.98	7025.79	0.052444	0.750534	0.851291
AFUB_012090	222.077	524.333	1.23943	4.52659e-22	8.95656e-21
AFUB_012100	174.693	94.1398	-0.891946	1.86234e-08	1.4499e-07
AFUB_012110	203.483	527.498	1.37426	7.73593e-29	2.01865e-27
AFUB_012120	311.804	212.382	-0.553977	0.00012196	0.000550029
AFUB_012130	673.422	1320.44	0.971433	4.50896e-17	7.14298e-16
AFUB_012140	264.717	337.186	0.349095	0.0081976	0.0230546
AFUB_012150	731.413	521.636	-0.487644	0.000161419	0.000708515
AFUB_012160	753.63	185.161	-2.02508	3.51677e-45	1.54109e-43
AFUB_012170	730.543	518.31	-0.495153	7.04458e-05	0.000333477
AFUB_012180	6.11559	4.78691	-0.353395	0.372807	0.518841
AFUB_012190	226.038	288.554	0.352275	0.00780747	0.022069
AFUB_012200	1004.25	858.299	-0.226561	0.0568799	0.119238
AFUB_012210	534.817	553.206	0.0487719	0.643306	0.767075
AFUB_012220	375.438	433.938	0.208916	0.0940991	0.180345
AFUB_012230	1095.69	947.084	-0.210271	0.0731495	0.147329
AFUB_012240	628.395	702.27	0.160356	0.162196	0.279309
AFUB_012250	155.628	129.704	-0.262878	0.135165	0.240539
AFUB_012260	703.519	716.212	0.0257974	0.843265	0.918391
AFUB_012270	3116.46	3392.45	0.122422	0.362149	0.507821
AFUB_012280	40.6916	41.8496	0.0404845	0.853306	0.9249
AFUB_012290	166.815	184.147	0.142602	0.299669	0.442912
AFUB_012300	20121.9	23167.7	0.203347	0.151021	0.263131
AFUB_012310	35669.5	39613.2	0.151288	0.328437	0.471878
AFUB_012320	3264.33	2519.78	-0.37349	0.00143368	0.00503474
AFUB_012330	13.152	12.1835	-0.110353	0.685215	0.801727
AFUB_012340	330.575	289.766	-0.190089	0.166135	0.284671
AFUB_012350	106.58	159.942	0.585616	9.17385e-05	0.000424243
AFUB_012360	27.9407	23.4033	-0.255654	0.28741	0.429484
AFUB_012370	13035.2	16901.9	0.374774	0.00350581	0.0109894
AFUB_012380	1139.32	911.446	-0.32194	0.0105467	0.0286239
AFUB_012390	538.057	471.136	-0.191614	0.117002	0.214744
AFUB_012400	966.771	914.301	-0.0805059	0.51531	0.657066
AFUB_012410	535.547	459.298	-0.221584	0.118331	0.21648
AFUB_012420	1676.17	1120.17	-0.581448	8.85365e-06	4.90552e-05
AFUB_012430	590.571	398.53	-0.567423	1.52295e-05	8.14517e-05
AFUB_012440	2095.71	2276.33	0.119273	0.328458	0.471878
AFUB_012450	162.388	149.913	-0.11532	0.490075	0.634177
AFUB_012460	239.707	166.828	-0.522909	0.000514568	0.00201452
AFUB_012470	280.515	235.991	-0.249347	0.0940356	0.180257
AFUB_012480	44.2224	42.4164	-0.0601564	0.766518	0.863259
AFUB_012490	372.431	360.379	-0.0474587	0.706046	0.818581
AFUB_012500	557.003	602.337	0.112886	0.368728	0.515141
AFUB_012510	27.8701	39.1552	0.490487	0.0198651	0.0491569
AFUB_012520	73.0477	72.6883	-0.00711486	1	1
AFUB_012530	576.67	783.99	0.443089	0.000288037	0.00119463
AFUB_012540	1316.25	1243.45	-0.0820828	0.419896	0.567418
AFUB_012550	248.582	155.375	-0.67797	2.76212e-06	1.64316e-05
AFUB_012560	3.96323	3.78669	-0.0657404	1	1
AFUB_012570	2670.35	3092.25	0.211628	0.0889762	0.172274
AFUB_012580	1739.7	1470.26	-0.24277	0.0343539	0.078474
AFUB_012590	15.7373	16.4757	0.0661491	0.600928	0.732111
AFUB_012600	18.9606	812.931	5.42205	8.56994e-280	7.15018e-277
AFUB_012610	372.403	417.666	0.165486	0.207564	0.338129
AFUB_012620	1904.08	1348.06	-0.498208	3.96299e-05	0.000194593
AFUB_012630	448.012	251.18	-0.83482	7.33912e-10	6.64369e-09
AFUB_012640	351.134	762.234	1.11821	1.02192e-20	1.88773e-19
AFUB_012650	139.51	555.58	1.99363	3.69065e-55	2.05282e-53
AFUB_012660	203.845	214.536	0.0737476	0.611824	0.740252
AFUB_012670	195.973	112.66	-0.798683	2.47811e-07	1.69705e-06
AFUB_012680	697.337	698.646	0.00270737	0.895019	0.955017
AFUB_012690	574.346	447.575	-0.359788	0.00464058	0.0140029
AFUB_012700	342.114	841.597	1.29865	2.24866e-26	5.36038e-25
AFUB_012710	287.749	289.683	0.00966738	0.936228	0.983476
AFUB_012720	130.791	230.624	0.818277	1.93079e-08	1.50086e-07
AFUB_012730	121.405	175.999	0.535736	0.000134827	0.000603709
AFUB_012740	385.967	423.076	0.132441	0.24087	0.37823
AFUB_012750	887.796	833.497	-0.0910521	0.482721	0.627174
AFUB_012760	24.4569	20.5423	-0.251646	0.401136	0.547984
AFUB_012770	1101.66	932.581	-0.240378	0.0478506	0.103169
AFUB_012780	244.414	276.799	0.179513	0.15581	0.269518
AFUB_012790	893.387	1278.86	0.517503	1.05854e-05	5.79131e-05
AFUB_012800	604.868	885.92	0.550556	6.70286e-06	3.80006e-05
AFUB_012810	1138.84	950.836	-0.260299	0.0642357	0.132467
AFUB_012820	1674.39	1771.94	0.0816954	0.453405	0.600383
AFUB_012830	351.985	469.49	0.415579	0.00132698	0.00470957
AFUB_012840	122.934	246.856	1.00578	2.55738e-13	3.09982e-12
AFUB_012850	53.7337	60.1623	0.163032	0.250519	0.390321
AFUB_012860	90.5781	142.279	0.651492	3.35897e-05	0.000167313
AFUB_012870	189.703	151.149	-0.327767	0.0181074	0.0455964
AFUB_012880	403.024	615.753	0.611485	8.18469e-07	5.24281e-06
AFUB_012890	852.743	915.522	0.102485	0.357652	0.503135
AFUB_012900	44.9246	69.9618	0.639063	0.000421307	0.00168455
AFUB_012910	566.874	682.299	0.267376	0.026208	0.0623265
AFUB_012920	566.13	753.202	0.411905	0.000367398	0.00148502
AFUB_012930	69.8912	191.44	1.45371	5.58916e-22	1.10155e-20
AFUB_012940	1759.91	2429.4	0.465097	0.000132573	0.000594147
AFUB_012950	196.657	178.598	-0.138961	0.435137	0.582354
AFUB_012960	1596.16	1377.85	-0.212186	0.0840939	0.164829
AFUB_012970	1451.26	1654.95	0.189481	0.115722	0.21294
AFUB_012980	3881.87	3932.35	0.0186413	0.910589	0.965822
AFUB_012990	13629	7274.5	-0.905761	7.76861e-12	8.37237e-11
AFUB_013000	1269.82	790.857	-0.683137	8.52462e-08	6.19365e-07
AFUB_013010	197.923	191.839	-0.0450379	0.852235	0.92404
AFUB_013020	38.7791	36.2293	-0.0981213	0.948501	0.99202
AFUB_013030	317.352	330.686	0.0593794	0.528264	0.667884
AFUB_013040	554.278	440.851	-0.330319	0.0544117	0.114809
AFUB_013050	25.304	37.9162	0.583449	0.00182784	0.00622671
AFUB_013060	1301.91	1267.85	-0.0382462	0.708253	0.820436
AFUB_013070	585.983	543.214	-0.109339	0.367777	0.514128
AFUB_013080	1265.86	1157.4	-0.129233	0.243785	0.381789
AFUB_013090	109.852	125.977	0.197599	0.172015	0.291604
AFUB_013100	1696.34	1864.32	0.136224	0.311251	0.456325
AFUB_013110	478.321	536.443	0.165446	0.247862	0.386842
AFUB_013120	162.12	163.932	0.0160373	0.869743	0.937035
AFUB_013130	1.66059	1.54189	-0.106988	1	1
AFUB_013140	2.1064	0.5788	-1.86364	0.0814566	0.160762
AFUB_013150	268.741	761.911	1.50341	2.927e-36	9.67167e-35
AFUB_013160	41.9122	101.496	1.27598	4.03313e-14	5.14391e-13
AFUB_013170	11.0466	9.66741	-0.192399	0.650036	0.77294
AFUB_013180	844.726	658.452	-0.359403	0.00451429	0.013695
AFUB_013190	599.148	593.622	-0.0133669	0.855733	0.927129
AFUB_013200	4732	4759.15	0.00825448	0.921713	0.973746
AFUB_013210	1252.74	1192.36	-0.0712657	0.517769	0.658943
AFUB_013220	738.959	632.389	-0.224682	0.0599194	0.124696
AFUB_013230	4723.33	5233.92	0.148087	0.282083	0.422994
AFUB_013240	4936.89	6249.33	0.340101	0.00303335	0.00970717
AFUB_013250	257.658	352.211	0.450985	0.000335706	0.00136757
AFUB_013260	8329.04	13673.9	0.715203	4.56433e-09	3.81135e-08
AFUB_013270	10803.5	16428.5	0.604697	1.42486e-06	8.8607e-06
AFUB_013280	512.625	555.405	0.115637	0.427819	0.575884
AFUB_013290	1.70558	5.59925	1.71497	0.000303486	0.00124938
AFUB_013300	5.25911	8.21249	0.642999	0.0864006	0.168493
AFUB_013310	12.4521	4.37787	-1.50809	0.000109013	0.000494982
AFUB_013320	0	0
AFUB_013330	135.846	117.733	-0.206457	0.166081	0.284671
AFUB_013340	250.858	205.963	-0.284482	0.0527586	0.111982
AFUB_013350	34.0747	25.7509	-0.404076	0.0662858	0.135689
AFUB_013360	172.79	118.746	-0.54114	0.000288205	0.00119483
AFUB_013370	293.14	181.308	-0.693145	1.41492e-06	8.80984e-06
AFUB_013380	422.534	412.603	-0.0343137	0.761251	0.859358
AFUB_013390	2148.33	1420.05	-0.597277	1.37258e-06	8.57286e-06
AFUB_013400	474.557	485.877	0.0340105	0.805331	0.891527
AFUB_013410	732.733	634.116	-0.208542	0.0901692	0.174146
AFUB_013420	464.049	446.968	-0.0541069	0.693681	0.808608
AFUB_013430	976.788	260.553	-1.90647	4.08608e-43	1.65627e-41
AFUB_013440	20.9449	22.0652	0.0751693	0.770699	0.866905
AFUB_013450	173.661	298.073	0.779389	3.13361e-09	2.65879e-08
AFUB_013460	804.612	638.409	-0.333811	0.00566171	0.0166086
AFUB_013470	657.561	347.714	-0.919224	3.43781e-12	3.81589e-11
AFUB_013480	1621.78	845.645	-0.939457	1.03866e-13	1.28861e-12
AFUB_013490	23.9579	27.2677	0.186697	0.381059	0.527073
AFUB_013500	177.608	162.652	-0.126907	0.424654	0.572997
AFUB_013510	464.612	488.645	0.072759	0.607921	0.736241
AFUB_013520	239.331	196.122	-0.287261	0.0539785	0.114039
AFUB_013530	12.554	17.9148	0.513	0.0310972	0.0721876
AFUB_013540	54.834	161.296	1.55656	7.96454e-24	1.70752e-22
AFUB_013550	221.168	203.113	-0.122863	0.48118	0.625822
AFUB_013560	670.98	609.527	-0.138579	0.23265	0.368442
AFUB_013570	0.151727	0.269097	0.826653	1	1
AFUB_013580	0.151727	0.51344	1.75872	0.269039	0.409976
AFUB_013590	0	0.51344	Inf	0.170022	0.289058
AFUB_013600	1.50838	1.29755	-0.217208	1	1
AFUB_013610	0	0
AFUB_013620	107.911	78.5784	-0.457642	0.00321266	0.0101982
AFUB_013630	1585.58	1923.19	0.27849	0.017828	0.0449946
AFUB_013640	754.908	646.862	-0.222843	0.0720476	0.145323
AFUB_013650	381.504	333.09	-0.195785	0.120355	0.219409
AFUB_013660	2884.68	2759.53	-0.0639883	0.489092	0.633195
AFUB_013670	38.4231	17.5663	-1.12916	7.78254e-06	4.34088e-05
AFUB_013680	12.3686	14.6723	0.246421	0.345321	0.490335
AFUB_013690	435.824	755.374	0.793446	2.4155e-11	2.49319e-10
AFUB_013700	106.031	105.434	-0.00814883	0.866836	0.934506
AFUB_013710	126.207	78.4767	-0.68546	4.83337e-05	0.000234456
AFUB_013720	1266.68	1064.66	-0.250654	0.0336532	0.0771373
AFUB_013730	81.3692	27.652	-1.5571	3.24241e-14	4.18878e-13
AFUB_013740	8780.78	9708.5	0.1449	0.266485	0.408521
AFUB_013750	26.2791	19.2168	-0.451549	0.058763	0.122561
AFUB_013760	2069.71	1499.3	-0.465141	0.000101844	0.000465176
AFUB_013770	10.3007	25.023	1.28052	1.38455e-06	8.63606e-06
AFUB_013780	0.128987	0.538194	2.0609	0.269073	0.409976
AFUB_013790	399.237	317.662	-0.329752	0.0119461	0.0319199
AFUB_013800	86.7627	93.6898	0.110818	0.490233	0.6343
AFUB_013810	553.161	458.234	-0.271613	0.0357781	0.0810105
AFUB_013820	173.653	233.39	0.426538	0.00166704	0.00574542
AFUB_013830	917.439	860.268	-0.0928263	0.435253	0.582431
AFUB_013840	271.042	240.104	-0.174856	0.205157	0.335133
AFUB_013850	457.433	591.479	0.370766	0.0019805	0.00666738
AFUB_013860	607.268	544.471	-0.157479	0.197491	0.325602
AFUB_013870	513.61	494.292	-0.0553102	0.652683	0.774914
AFUB_013880	2466.77	2731.78	0.147215	0.297848	0.441132
AFUB_013890	399.721	994.443	1.31489	1.18676e-28	3.07025e-27
AFUB_013900	125.69	142.457	0.180662	0.222973	0.356501
AFUB_013910	93.1972	70.7129	-0.398312	0.0239445	0.0576973
AFUB_013920	61.3749	53.2398	-0.205143	0.267301	0.409345
AFUB_013930	23.4538	12.2362	-0.93867	0.00080043	0.00299697
AFUB_013940	117.82	78.477	-0.586245	0.000476996	0.00188289
AFUB_013950	7689.84	9264.13	0.268702	0.0277149	0.0654438
AFUB_013960	622.661	939.113	0.592851	5.64434e-07	3.68631e-06
AFUB_013970	106.971	116.574	0.124033	0.303854	0.447798
AFUB_013980	407.122	197.824	-1.04125	2.29316e-14	2.97784e-13
AFUB_013990	122.355	193.428	0.66072	7.35929e-06	4.13707e-05
AFUB_014000	88.7228	74.7912	-0.246436	0.170461	0.289518
AFUB_014010	10.7678	7.47056	-0.527435	0.137097	0.243157
AFUB_014020	173.041	209.497	0.275816	0.0339507	0.0776947
AFUB_014030	1083.12	1975.15	0.866766	4.83968e-14	6.12578e-13
AFUB_014040	277.976	385.573	0.472042	0.000227479	0.000967099
AFUB_014050	16.1559	33.3414	1.04525	3.78188e-06	2.21428e-05
AFUB_014060	47.3029	30.6368	-0.626662	0.00424295	0.0129672
AFUB_014070	56.6821	43.4931	-0.382107	0.0435187	0.0953412
AFUB_014080	18.3561	18.294	-0.00489133	0.914772	0.968681
AFUB_014090	1093.97	288.821	-1.92132	1.05479e-44	4.49386e-43
AFUB_014100	2108.76	2603.85	0.304251	0.0185186	0.0464449
AFUB_014110	177.456	112.309	-0.659993	4.20092e-05	0.00020567
AFUB_014120	243.915	322.565	0.403213	0.00138302	0.00487733
AFUB_014130	160.249	127.232	-0.332857	0.0291119	0.0680683
AFUB_014140	1418.91	1381.65	-0.0383909	0.692189	0.807057
AFUB_014150	1250	1208.82	-0.0483265	0.695563	0.810235
AFUB_014160	134.745	157.942	0.229159	0.112228	0.207503
AFUB_014170	175.004	109.717	-0.673602	3.02356e-05	0.00015235
AFUB_014180	0.128508	0	-Inf	1	1
AFUB_014190	148.839	133.343	-0.158607	0.271682	0.412858
AFUB_014200	167.863	189.419	0.17429	0.187878	0.312567
AFUB_014210	282.13	294.739	0.0630808	0.715463	0.823737
AFUB_014220	3421.87	3367.37	-0.0231638	0.770128	0.866546
AFUB_014230	857.866	816.534	-0.0712392	0.556977	0.694193
AFUB_014240	46.7652	29.2222	-0.678372	0.00237714	0.00785994
AFUB_014250	53.3221	61.5158	0.206224	0.219832	0.352943
AFUB_014260	178.017	198.58	0.157701	0.229839	0.365111
AFUB_014270	255.344	229.186	-0.155927	0.28484	0.426408
AFUB_014280	2063.78	1251.81	-0.721276	6.99825e-09	5.71971e-08
AFUB_014290	541.355	639.793	0.241029	0.0552041	0.116017
AFUB_014300	706.866	528.958	-0.418284	0.000767949	0.00289375
AFUB_014310	374.663	281.963	-0.410084	0.0017641	0.00603421
AFUB_014320	1307.73	1163.4	-0.168716	0.20272	0.332127
AFUB_014330	211.438	218.161	0.0451628	0.711725	0.82066
AFUB_014340	1242.2	227.49	-2.44903	5.00228e-64	3.27339e-62
AFUB_014350	1246.7	1089.86	-0.193969	0.0877342	0.17043
AFUB_014360	100.885	82.4646	-0.290871	0.0726173	0.146316
AFUB_014370	642.01	1011.62	0.656003	2.47826e-08	1.90278e-07
AFUB_014380	35.0429	44.3531	0.339913	0.108192	0.201454
AFUB_014390	519.598	538.547	0.0516769	0.707682	0.819965
AFUB_014400	52.2493	60.8135	0.218981	0.257065	0.398279
AFUB_014410	200.975	128.726	-0.64271	1.68542e-05	8.95196e-05
AFUB_014420	147.924	108.904	-0.441793	0.00623931	0.0181132
AFUB_014430	61.6601	46.4846	-0.407583	0.026706	0.0633004
AFUB_014440	0.947431	2.08009	1.13455	0.109432	0.203384
AFUB_014450	753.649	831.601	0.141998	0.22883	0.363831
AFUB_014460	478.726	443.201	-0.111237	0.356486	0.50213
AFUB_014470	3742	5094.8	0.445217	5.76431e-05	0.000276532
AFUB_014480	1441.42	1299.45	-0.149588	0.178395	0.300032
AFUB_014490	34.6871	41.4596	0.257305	0.140197	0.24747
AFUB_014500	2.19784	2.22004	0.0145017	1	1
AFUB_014510	650.324	739.283	0.184967	0.138605	0.245093
AFUB_014520	1309.92	1758.79	0.425113	0.000207736	0.000892256
AFUB_014530	50.6338	49.9075	-0.0208436	0.978756	1
AFUB_014540	23.8534	30.3538	0.347686	0.1281	0.230382
AFUB_014550	657.754	445.017	-0.563688	1.20624e-05	6.5351e-05
AFUB_014560	2709.06	2395.91	-0.177215	0.103195	0.193953
AFUB_014570	1636.46	1599.97	-0.0325291	0.778689	0.873365
AFUB_014580	12911	13874.9	0.103881	0.395298	0.542006
AFUB_014590	589.59	477.054	-0.30556	0.0140834	0.03671
AFUB_014600	94.5902	53.1986	-0.830303	6.82422e-06	3.86012e-05
AFUB_014610	1002.59	1050.17	0.0669001	0.742392	0.844256
AFUB_014620	294.527	308.634	0.0674959	0.553308	0.690394
AFUB_014630	399.785	357.878	-0.159755	0.195915	0.323597
AFUB_014640	226.804	195.208	-0.216436	0.124399	0.224971
AFUB_014650	44.659	29.1765	-0.614143	0.00386136	0.011969
AFUB_014660	605.792	457.662	-0.404539	0.00157515	0.00546842
AFUB_014670	199.774	211.706	0.0836898	0.592786	0.725813
AFUB_014680	435.904	312.12	-0.48191	0.000244705	0.00103244
AFUB_014690	8264.47	6679.75	-0.307127	0.0143633	0.0373325
AFUB_014700	164.199	237.073	0.529885	0.000104353	0.000475768
AFUB_014710	1135.46	2636.27	1.21522	2.14781e-26	5.13218e-25
AFUB_014720	71.9034	79.8992	0.152121	0.250736	0.390415
AFUB_014730	419.588	339.805	-0.304267	0.041396	0.0914511
AFUB_014740	1.96308	3.1333	0.674563	0.156763	0.270886
AFUB_014750	1329.22	2491.1	0.9062	2.93746e-15	4.12481e-14
AFUB_014760	152.533	287.785	0.915874	5.85411e-12	6.36388e-11
AFUB_014770	84.1023	96.6662	0.200867	0.186187	0.310685
AFUB_014780	517.932	921.701	0.831536	8.54582e-13	9.93737e-12
AFUB_014790	267.16	257.46	-0.0533562	0.795219	0.883754
AFUB_014800	484.461	416.881	-0.216746	0.121714	0.221252
AFUB_014810	399.998	692.126	0.791043	1.54608e-11	1.62769e-10
AFUB_014820	14233.6	24859.1	0.804473	1.43846e-10	1.39283e-09
AFUB_014830	349.416	287.469	-0.281539	0.0262391	0.0623855
AFUB_014840	29.368	27.0431	-0.118982	0.573408	0.708498
AFUB_014850	72.6989	96.2488	0.404835	0.0216005	0.0528376
AFUB_014860	499.55	570.596	0.191841	0.131888	0.236096
AFUB_014870	39.7237	27.2278	-0.544918	0.00994202	0.0272487
AFUB_014880	602.221	855.462	0.50641	1.94499e-05	0.000101794
AFUB_014890	78.452	122.037	0.637434	6.30305e-05	0.000300935
AFUB_014900	128.566	85.521	-0.588156	0.000490238	0.00192859
AFUB_014910	576.006	474.732	-0.278969	0.0491857	0.105352
AFUB_014920	672.783	470.135	-0.517067	4.43055e-05	0.000215857
AFUB_014930	522.214	478.734	-0.125417	0.356636	0.50227
AFUB_014940	201.505	172.402	-0.22504	0.0928964	0.178552
AFUB_014950	37.4919	43.0308	0.19879	0.301427	0.444788
AFUB_014960	24.9958	32.9914	0.400407	0.0683531	0.13887
AFUB_014970	0	0
AFUB_014980	155.096	366.024	1.23878	1.75347e-21	3.38261e-20
AFUB_014990	468.084	1803.32	1.94582	1.99635e-66	1.39773e-64
AFUB_015000	2028.5	2106.64	0.0545265	0.689968	0.805945
AFUB_015010	576.214	430.371	-0.421022	0.000650094	0.00249952
AFUB_015020	170.014	146.073	-0.218958	0.138674	0.24517
AFUB_015030	1600.2	783.251	-1.03071	3.35449e-15	4.69066e-14
AFUB_015040	393.342	412.996	0.070342	0.593752	0.726196
AFUB_015050	145.193	163.349	0.16999	0.281595	0.422543
AFUB_015060	71.9032	102.798	0.515685	0.00211499	0.00706768
AFUB_015070	26.5635	36.4081	0.454815	0.0338851	0.0775698
AFUB_015080	113.953	169.094	0.56939	0.000127201	0.00057135
AFUB_015090	1309.7	1207.13	-0.117659	0.301514	0.44485
AFUB_015100	96.5197	243.093	1.33261	1.03431e-20	1.90709e-19
AFUB_015110	119.063	142.173	0.255916	0.0952729	0.182141
AFUB_015120	246.499	270.947	0.136425	0.268859	0.409915
AFUB_015130	1865.75	1852.71	-0.0101166	0.968896	1
AFUB_015140	72.0049	169.334	1.2337	2.74667e-16	4.09832e-15
AFUB_015150	678.388	571.837	-0.246506	0.061282	0.127241
AFUB_015160	36.0036	33.1624	-0.118591	0.678031	0.796205
AFUB_015170	121.502	135.611	0.158495	0.189268	0.314401
AFUB_015180	5.22797	4.75136	-0.137911	0.909474	0.965196
AFUB_015190	12.5394	4.58475	-1.45156	0.000291531	0.00120533
AFUB_015200	745.411	182.31	-2.03164	3.35951e-43	1.36729e-41
AFUB_015210	75.2307	47.997	-0.648377	0.000416512	0.00166805
AFUB_015220	18.0503	30.1741	0.741291	0.000718494	0.00272587
AFUB_015230	286.421	375.326	0.390009	0.00298201	0.00956
AFUB_015240	284.247	233.579	-0.283235	0.0353854	0.0803899
AFUB_015250	1731.7	1621.21	-0.0951217	0.382706	0.528942
AFUB_015260	7053.24	9883.92	0.486796	4.41314e-05	0.000215114
AFUB_015270	89.1988	78.5906	-0.182669	0.293763	0.436438
AFUB_015280	259.577	306.609	0.240237	0.0994927	0.188517
AFUB_015290	1255.21	1000.24	-0.327582	0.00560321	0.0164563
AFUB_015300	127.396	112.184	-0.183455	0.266059	0.408055
AFUB_015310	1854.66	878.75	-1.07763	2.26486e-17	3.60505e-16
AFUB_015320	252.932	180.734	-0.484878	0.000793862	0.00297683
AFUB_015330	257.66	242.541	-0.0872399	0.51654	0.658132
AFUB_015340	756.042	902.974	0.256219	0.0372973	0.0837829
AFUB_015350	2112.82	1909.03	-0.146327	0.342271	0.487109
AFUB_015360	714.981	279.598	-1.35455	1.90951e-23	4.00797e-22
AFUB_015370	76.4322	62.4963	-0.290409	0.118304	0.21648
AFUB_015380	28.5571	60.6906	1.08762	4.99344e-09	4.14547e-08
AFUB_015390	1577.45	1550.3	-0.0250454	0.784764	0.876438
AFUB_015400	748.954	684.429	-0.129977	0.340387	0.485602
AFUB_015410	361.676	328.901	-0.137044	0.311697	0.456645
AFUB_015420	625.515	821.789	0.393725	0.000974414	0.00358012
AFUB_015430	851.602	582.674	-0.54749	9.85999e-06	5.43303e-05
AFUB_015440	52.9857	192.644	1.86226	3.18852e-32	9.41696e-31
AFUB_015450	357.472	388.281	0.119273	0.291244	0.433596
AFUB_015460	494.812	595.826	0.268009	0.0313078	0.0725923
AFUB_015470	740.603	966.558	0.384156	0.00106851	0.00389864
AFUB_015480	863.365	796.254	-0.116742	0.370411	0.516367
AFUB_015490	1836.78	2092.19	0.187832	0.126678	0.228326
AFUB_015500	0	0
AFUB_015510	19.3274	19.2571	-0.00525978	1	1
AFUB_015520	0.515469	0.847898	0.718003	0.603931	0.733489
AFUB_015530	2217.21	11226.3	2.34007	1.49083e-90	1.57118e-88
AFUB_015540	63.8795	43.5191	-0.553703	0.00464875	0.0140233
AFUB_015550	498.518	546.523	0.132638	0.306628	0.451332
AFUB_015560	465.925	499.559	0.100555	0.471314	0.616998
AFUB_015570	225.447	166.704	-0.435503	0.00306726	0.0097988
AFUB_015580	86.1537	73.7446	-0.224375	0.229215	0.364386
AFUB_015590	10196.2	2100.33	-2.27934	1.94456e-55	1.08765e-53
AFUB_015600	2.3036	0.924061	-1.31783	0.100887	0.190545
AFUB_015610	59.4437	27.2994	-1.12265	3.53073e-07	2.37087e-06
AFUB_015620	2846.99	2844.61	-0.00120603	0.98433	1
AFUB_015630	379.389	224.786	-0.75513	5.56496e-08	4.12714e-07
AFUB_015640	127.367	142.633	0.163321	0.186808	0.311336
AFUB_015650	65.5329	44.0948	-0.571611	0.0030181	0.00966332
AFUB_015660	164.48	156.76	-0.069357	0.655165	0.777009
AFUB_015670	888.067	790.495	-0.167912	0.183061	0.306285
AFUB_015680	798.297	725.023	-0.138898	0.243858	0.381794
AFUB_015690	161.163	245.847	0.609239	7.20218e-06	4.06015e-05
AFUB_015700	26.0162	50.4724	0.956083	1.37848e-06	8.6043e-06
AFUB_015710	153.001	213.19	0.478596	0.00118384	0.00426607
AFUB_015720	374.401	390.113	0.0593065	0.704335	0.817506
AFUB_015730	21.6086	31.9842	0.565756	0.013793	0.0361128
AFUB_015740	26.5164	32.517	0.294311	0.167623	0.286781
AFUB_015750	40.3459	36.5264	-0.143482	0.582443	0.716127
AFUB_015760	4.04674	8.6888	1.1024	0.0058626	0.0171326
AFUB_015770	7.36407	5.64719	-0.382972	0.365048	0.511097
AFUB_015780	14.4206	32.067	1.15296	1.50018e-06	9.27721e-06
AFUB_015790	52.9053	48.0734	-0.138173	0.507907	0.651861
AFUB_015800	2016.61	2589.14	0.360539	0.00264403	0.0086172
AFUB_015810	711.002	796.173	0.163229	0.222862	0.35638
AFUB_015820	1154.16	1349.26	0.225328	0.0391794	0.0871892
AFUB_015830	100.337	105.87	0.0774325	0.538113	0.676918
AFUB_015840	376.034	342.351	-0.135388	0.316267	0.461847
AFUB_015850	196.508	191.742	-0.0354163	0.910643	0.965822
AFUB_015860	4652.47	6116.73	0.394765	0.000824116	0.00307187
AFUB_015870	130.464	127.177	-0.0368247	0.844626	0.919229
AFUB_015880	203.596	197.164	-0.0463124	0.666071	0.786311
AFUB_015890	112.845	124.971	0.147259	0.313791	0.458973
AFUB_015900	11.5877	32.299	1.4789	1.61366e-09	1.42595e-08
AFUB_015910	7.67872	30.2418	1.9776	2.6479e-13	3.20178e-12
AFUB_015920	52.9714	206.813	1.96504	1.7117e-38	6.05568e-37
AFUB_015930	0.151727	0.269097	0.826653	1	1
AFUB_015940	141.904	204.555	0.527572	0.00031928	0.00130857
AFUB_015950	225.701	217.103	-0.0560344	0.710657	0.820497
AFUB_015960	669.901	196.383	-1.77028	1.07591e-34	3.36624e-33
AFUB_015970	180.699	117.878	-0.616293	9.11892e-05	0.000421897
AFUB_015980	211.914	217.368	0.0366621	0.738163	0.841166
AFUB_015990	102.86	86.496	-0.249972	0.122421	0.222407
AFUB_016000	55.9032	67.8357	0.279112	0.0999638	0.189159
AFUB_016010	68.8818	69.4006	0.010825	0.948652	0.99202
AFUB_016020	27.3226	27.5539	0.0121645	0.775449	0.870771
AFUB_016030	454.542	405.186	-0.165828	0.207446	0.3381
AFUB_016040	574.072	696.941	0.279804	0.0279288	0.0657938
AFUB_016050	1.22767	3.6077	1.55516	0.00620473	0.0180405
AFUB_016060	1203.71	1075.81	-0.162062	0.148514	0.259588
AFUB_016070	249.561	115.637	-1.10979	2.3171e-13	2.81539e-12
AFUB_016080	356.082	285.756	-0.317427	0.0228315	0.0554156
AFUB_016090	1689.45	794.664	-1.08813	1.50115e-17	2.41632e-16
AFUB_016100	247.173	220.683	-0.163547	0.227741	0.36256
AFUB_016110	375.113	310.216	-0.274054	0.0450127	0.0979285
AFUB_016120	2.02433	5.37652	1.40923	0.00665423	0.0191608
AFUB_016130	764.323	581.679	-0.393961	0.00176228	0.00603006
AFUB_016140	619.642	691.531	0.158359	0.248301	0.387346
AFUB_016150	122.505	266.653	1.12212	1.22464e-15	1.7566e-14
AFUB_016160	26.6949	29.4085	0.13967	0.565011	0.701499
AFUB_016170	934.861	942.567	0.0118419	0.979468	1
AFUB_016180	549.227	494.01	-0.15286	0.192886	0.319413
AFUB_016190	845.35	740.695	-0.190669	0.106166	0.198605
AFUB_016200	246.534	292.96	0.248915	0.0792743	0.157229
AFUB_016210	307.312	267.601	-0.199618	0.12312	0.223271
AFUB_016220	340.505	339.173	-0.00565429	0.921623	0.973746
AFUB_016230	7029.7	7367.17	0.0676465	0.517209	0.658565
AFUB_016240	2257.81	2521.06	0.159104	0.128257	0.230582
AFUB_016250	14.4225	11.0148	-0.388879	0.20155	0.330761
AFUB_016260	27.1235	28.2197	0.0571591	0.652702	0.774914
AFUB_016270	169.658	175.665	0.0502019	0.810058	0.895078
AFUB_016280	1.09964	1.4375	0.386537	0.809117	0.894486
AFUB_016290	0.561428	0.899307	0.679714	0.603939	0.733489
AFUB_016300	0.901952	1.8624	1.04604	0.172281	0.291881
AFUB_016310	4.00078	7.16085	0.83985	0.0424123	0.0933872
AFUB_016320	1.53064	0.654964	-1.22465	0.259261	0.40087
AFUB_016330	256.968	123.768	-1.05395	1.03073e-12	1.18891e-11
AFUB_016340	179.331	145.915	-0.297497	0.0425582	0.0936081
AFUB_016350	10.2884	12.247	0.251404	0.410126	0.557451
AFUB_016360	428.395	393.109	-0.124012	0.42563	0.573671
AFUB_016370	370.211	355.747	-0.0574968	0.703343	0.816922
AFUB_016380	190.894	220.002	0.204749	0.136625	0.242506
AFUB_016390	280.089	313.149	0.160963	0.197849	0.326122
AFUB_016400	25.9812	34.1982	0.396451	0.0592079	0.123344
AFUB_016410	108.342	73.2896	-0.563915	0.00126894	0.00452124
AFUB_016420	141.732	170.036	0.262677	0.0533603	0.112996
AFUB_016430	753.112	1210.24	0.684359	1.29872e-09	1.15069e-08
AFUB_016440	9.26037	7.79611	-0.248316	0.61293	0.741143
AFUB_016450	2.45485	5.96769	1.28154	0.00546479	0.0161064
AFUB_016460	742.309	724.57	-0.0348936	0.645426	0.76892
AFUB_016470	89.0231	100.58	0.176086	0.262888	0.404803
AFUB_016480	242.27	270.76	0.160399	0.17358	0.293561
AFUB_016490	262.637	312.813	0.252234	0.0657161	0.13477
AFUB_016500	233.6	234.683	0.0066723	0.904358	0.962191
AFUB_016510	269.039	405.584	0.592183	1.02161e-06	6.46548e-06
AFUB_016520	29.154	39.6007	0.44183	0.0211894	0.0519555
AFUB_016530	83.7913	81.027	-0.0483981	0.94071	0.986856
AFUB_016540	36.4118	25.6249	-0.50686	0.0285231	0.0668791
AFUB_016550	3.14527	2.91561	-0.109385	1	1
AFUB_016560	69.1456	45.2391	-0.612069	0.000826823	0.00308082
AFUB_016570	640.669	130.67	-2.29365	1.69707e-51	8.6249e-50
AFUB_016580	140.895	46.3099	-1.60523	4.10462e-18	6.78142e-17
AFUB_016590	1163.14	887.341	-0.390459	0.00231617	0.00767609
AFUB_016600	0	0.385867	Inf	0.168788	0.287937
AFUB_016610	3.683	3.26244	-0.174927	1	1
AFUB_016620	88.0543	66.9072	-0.396232	0.0201932	0.0498581
AFUB_016630	113.898	98.4218	-0.210695	0.1827	0.305783
AFUB_016640	38075.6	5491.06	-2.79371	6.42188e-60	3.85005e-58
AFUB_016650	57.63	43.4306	-0.408108	0.0474492	0.10245
AFUB_016660	201.35	91.4849	-1.1381	1.20156e-12	1.38118e-11
AFUB_016670	247.81	231.501	-0.0982113	0.494844	0.639027
AFUB_016680	81.8779	138.988	0.763411	8.69216e-07	5.56076e-06
AFUB_016690	69.322	59.2586	-0.226288	0.264785	0.406635
AFUB_016700	1.18075	17.3665	3.87853	1.52316e-19	2.62476e-18
AFUB_016710	0.303453	1.91191	2.65547	0.00545894	0.0160939
AFUB_016720	683.716	716.386	0.0673389	0.49045	0.634417
AFUB_016730	81.932	38.6944	-1.0823	5.44539e-08	4.04295e-07
AFUB_016740	10.6487	8.64211	-0.301216	0.58131	0.715085
AFUB_016750	4.44307	3.59533	-0.305433	0.796819	0.885327
AFUB_016760	64.578	61.5262	-0.069842	0.821307	0.902314
AFUB_016770	316.385	251.896	-0.328856	0.0216603	0.052971
AFUB_016780	54.6335	46.4675	-0.233564	0.200233	0.329239
AFUB_016790	14.6569	12.0522	-0.282287	0.391201	0.537713
AFUB_016800	3.18138	5.07186	0.672864	0.130745	0.234338
AFUB_016810	8.80759	6.0083	-0.55179	0.162893	0.28022
AFUB_016820	217.557	565.952	1.37929	1.42117e-27	3.54831e-26
AFUB_016830	2331.61	2232.09	-0.0629354	0.501953	0.645958
AFUB_016840	48.9282	48.5618	-0.0108441	0.890696	0.952068
AFUB_016850	94.521	84.1861	-0.167053	0.286961	0.428936
AFUB_016870	134.795	82.4093	-0.709886	2.23227e-05	0.000115263
AFUB_016880	40.6076	29.7924	-0.446804	0.0320004	0.0739586
AFUB_016890	0.257016	0.25672	-0.00166066	1	1
AFUB_016900	55.8788	54.6634	-0.0317238	0.782706	0.875123
AFUB_016910	4.28197	7.93449	0.889861	0.0225641	0.0548997
AFUB_016920	0	0
AFUB_016930	85.8213	170.358	0.989165	6.07315e-11	6.07436e-10
AFUB_016940	1.48564	1.28517	-0.20912	1	1
AFUB_016950	0.151727	0.385867	1.34663	0.267545	0.409345
AFUB_016960	4.37245	4.49306	0.0392562	1	1
AFUB_016970	2.84133	3.32466	0.226637	0.762478	0.860064
AFUB_016980	0.280235	0.192933	-0.538532	1	1
AFUB_016990	0.583688	1.49048	1.35251	0.133877	0.238887
AFUB_017000	8.83033	12.6681	0.52066	0.080741	0.159654
AFUB_017010	18.0058	15.3834	-0.22708	0.536523	0.675342
AFUB_017020	1.05224	2.22004	1.07712	0.187407	0.311991
AFUB_017030	0.818923	1.02688	0.326469	1	1
AFUB_017040	1.35617	7.4547	2.45861	1.96088e-06	1.19273e-05
AFUB_017050	0.151727	0.77016	2.34368	0.208069	0.338129
AFUB_017060	1.30974	1.57745	0.268321	1	1
AFUB_017070	1.33439	1.24457	-0.100537	1	1
AFUB_017080	1.78909	1.24457	-0.523583	0.675156	0.793574
AFUB_017180	1205.9	1490.18	0.30538	0.00915087	0.0253721
AFUB_017190	9.13378	11.4965	0.331915	0.334936	0.479259
AFUB_017200	1.22862	1.28517	0.0649207	0.821554	0.902314
AFUB_017210	0.431961	1.00023	1.21135	0.323792	0.469759
AFUB_017220	0.94791	0.5788	-0.711684	0.801132	0.888647
AFUB_017230	1.09868	1.05163	-0.0631351	1	1
AFUB_017240	0	0.25672	Inf	0.325045	0.470078
AFUB_017250	0.409701	1.82337	2.15396	0.0201643	0.0497995
AFUB_017260	208.136	522.63	1.32826	9.31674e-26	2.16425e-24
AFUB_017270	0.128987	0	-Inf	1	1
AFUB_017280	0.128987	0.269097	1.0609	1	1
AFUB_017290	224.23	189.614	-0.24191	0.262083	0.403875
AFUB_017300	673.527	346.85	-0.957424	3.61386e-13	4.33836e-12
AFUB_017310	47.0925	18.2039	-1.37125	5.175e-09	4.28908e-08
AFUB_017320	25.6499	36.4503	0.506977	0.0115821	0.0310634
AFUB_017330	1.09916	1.95094	0.827773	0.264402	0.40621
AFUB_017340	5.68219	4.137	-0.457863	0.421207	0.568927
AFUB_017350	3.12349	3.82729	0.293168	0.473671	0.618913
AFUB_017360	18.5416	11.3759	-0.704781	0.0184186	0.0462637
AFUB_017370	408.177	318.097	-0.359728	0.00763697	0.0216543
AFUB_017380	1045.01	1079.88	0.0473585	0.462408	0.608949
AFUB_017390	61.133	88.7733	0.538173	0.000833896	0.00310255
AFUB_017400	41.121	31.2582	-0.395642	0.0654844	0.134405
AFUB_017410	233.351	249.109	0.0942712	0.430537	0.577975
AFUB_017420	586.526	1115.73	0.927726	4.00907e-15	5.52876e-14
AFUB_017430	4.0903	3.992	-0.0350958	1	1
AFUB_017440	0.151727	1.42512	3.23154	0.00879859	0.0245045
AFUB_017450	1.22814	1.11699	-0.136858	1	1
AFUB_017460	35.8779	98.0791	1.45085	6.85566e-16	9.96211e-15
AFUB_017470	0	0
AFUB_017480	17.8391	25.0751	0.491208	0.0807518	0.159654
AFUB_017490	2.00015	9.15397	2.19429	3.35657e-07	2.25543e-06
AFUB_017500	16.4277	11.2058	-0.551882	0.0645887	0.133085
AFUB_017510	34.4031	59.3573	0.786886	2.46976e-05	0.000126288
AFUB_017520	1.48516	2.58273	0.798276	0.12003	0.218856
AFUB_017530	5.78891	9.71882	0.747489	0.0308203	0.0715614
AFUB_017540	0.561428	0.731128	0.381024	0.783081	0.875123
AFUB_017550	0.689456	2.02868	1.55701	0.0547197	0.115258
AFUB_017560	201.853	1179.74	2.54709	9.48109e-100	1.21698e-97
AFUB_017570	0	0.192933	Inf	0.275322	0.415577
AFUB_017580	1.76587	2.20766	0.322137	0.701368	0.815195
AFUB_017590	6.70167	7.27762	0.118946	0.771151	0.867065
AFUB_017600	1.59141	3.24849	1.02947	0.0932569	0.179142
AFUB_017610	0.666717	0.5788	-0.204008	1	1
AFUB_017620	0.257495	1.56665	2.60506	0.0121816	0.0324484
AFUB_017630	136.708	269.058	0.976818	1.05511e-12	1.21423e-11
AFUB_017640	4.43274	22.6614	2.35397	2.38942e-14	3.09882e-13
AFUB_017650	32.9099	89.2426	1.43921	2.71155e-16	4.05801e-15
AFUB_017660	0.280714	0.847898	1.59479	0.232235	0.367947
AFUB_017670	0.257495	0.25672	-0.0043483	1	1
AFUB_017680	0.257974	1.50286	2.54241	0.01218	0.0324484
AFUB_017690	1.46098	1.75958	0.268293	0.6902	0.805961
AFUB_017700	3.50901	2.54212	-0.465032	0.454772	0.601636
AFUB_017710	15.9245	16.5433	0.055001	0.81551	0.898721
AFUB_017720	0	0
AFUB_017730	2.58336	2.60591	0.0125368	1	1
AFUB_017740	698.933	914.45	0.38775	0.00127702	0.00454676
AFUB_017750	23.626	41.5164	0.81331	9.92611e-05	0.000454829
AFUB_017760	403.088	96.8224	-2.05768	3.12924e-39	1.13927e-37
AFUB_017770	97.7641	33.7686	-1.53362	3.89107e-15	5.38085e-14
AFUB_017780	1.22767	0.718751	-0.772354	0.620285	0.747868
AFUB_017790	60.0988	101.672	0.758515	3.26032e-06	1.9258e-05
AFUB_017800	3249.86	2633.06	-0.303635	0.0284724	0.0668176
AFUB_017810	192.049	434.997	1.17953	2.62659e-20	4.70437e-19
AFUB_017820	531.919	1433.35	1.43011	4.14515e-35	1.3217e-33
AFUB_017830	69.8536	95.1083	0.445237	0.0100443	0.0274914
AFUB_017840	55.8132	100.329	0.846056	1.01119e-06	6.40763e-06
AFUB_017850	718.333	515.522	-0.478617	0.000195501	0.000844414
AFUB_017860	297.504	207.01	-0.523211	0.000180058	0.000782779
AFUB_017870	263.308	227.993	-0.207761	0.308032	0.452667
AFUB_017880	8.45578	8.10077	-0.0618798	0.931434	0.980659
AFUB_017890	14.0476	10.0003	-0.490279	0.142005	0.250001
AFUB_017900	4.4337	3.49441	-0.343462	0.608581	0.736951
AFUB_017910	29.076	24.0738	-0.272367	0.339968	0.485212
AFUB_017920	26.9121	2.67127	-3.33266	4.85855e-18	8.0138e-17
AFUB_017930	46.5923	44.0259	-0.0817393	0.622692	0.749236
AFUB_017940	16.8764	28.6716	0.764614	0.00109422	0.00397924
AFUB_017950	9.37616	61.6538	2.71712	4.56076e-32	1.33516e-30
AFUB_017960	54.2995	86.7092	0.675246	0.000126088	0.00056737
AFUB_017970	17.0456	18.1947	0.0941148	0.581413	0.715123
AFUB_017980	1.97741	1.78276	-0.149498	0.844693	0.919229
AFUB_017990	19.1676	12.0433	-0.670444	0.0220189	0.0536904
AFUB_018000	1.09868	2.08166	0.921967	0.124152	0.224736
AFUB_018010	2.51418	3.19708	0.346667	0.535818	0.674844
AFUB_018020	52.4863	70.3395	0.422393	0.0216772	0.0529864
AFUB_018030	53.4827	36.7841	-0.53999	0.0159628	0.0408537
AFUB_018050	165.599	78.4542	-1.07777	1.2085e-10	1.17814e-09
AFUB_018060	137.041	116.739	-0.231319	0.134574	0.239828
AFUB_018070	26.3779	53.4954	1.02009	5.45442e-07	3.57159e-06
AFUB_018080	12.7191	69.8602	2.45747	7.97632e-31	2.23695e-29
AFUB_018090	185.55	86.0425	-1.10869	3.69865e-12	4.09633e-11
AFUB_018100	46785	12522.1	-1.90157	7.68471e-31	2.16122e-29
AFUB_018110	42.9645	35.0286	-0.294609	0.215234	0.347232
AFUB_018120	1301.54	1165.92	-0.158752	0.206364	0.336665
AFUB_018130	408.887	361.597	-0.177318	0.232989	0.368803
AFUB_018140	617.141	772.308	0.323575	0.00622531	0.0180817
AFUB_018150	221.982	207.532	-0.0971033	0.522501	0.663279
AFUB_018160	170.155	165.388	-0.0409965	0.816575	0.899486
AFUB_018170	347.08	356.484	0.0385666	0.792403	0.881602
AFUB_018180	114.221	91.26	-0.323774	0.0524164	0.111445
AFUB_018190	93.0885	104.572	0.167823	0.33781	0.482476
AFUB_018200	166.645	148.139	-0.169826	0.2318	0.367737
AFUB_018210	363.594	454.204	0.321013	0.0153769	0.0396889
AFUB_018220	1389.96	3400.05	1.29051	1.00066e-28	2.59549e-27
AFUB_018230	79.0386	230.756	1.54574	9.3118e-27	2.26286e-25
AFUB_018240	103.198	288.686	1.48408	1.12722e-26	2.71946e-25
AFUB_018250	3345.23	5809.76	0.796373	1.54536e-11	1.62769e-10
AFUB_018260	93.4321	128.234	0.456794	0.00303373	0.00970717
AFUB_018270	283.738	462.977	0.706383	2.19379e-08	1.70133e-07
AFUB_018280	596.551	865.659	0.537154	1.12928e-05	6.16153e-05
AFUB_018290	1198.78	1296.88	0.113477	0.367322	0.513636
AFUB_018300	1075.83	944.348	-0.188053	0.154579	0.267758
AFUB_018310	43.6075	38.7093	-0.171893	0.459853	0.606355
AFUB_018320	143.199	111.97	-0.354915	0.0140708	0.0366963
AFUB_018330	460.092	581.102	0.336869	0.00314019	0.0100062
AFUB_018340	2444.45	2075.11	-0.236319	0.0528657	0.112138
AFUB_018350	17.7166	30.0828	0.763835	0.00166762	0.00574543
AFUB_018360	9.83661	4.93034	-0.996475	0.00912266	0.0253079
AFUB_018370	138.376	122.698	-0.173481	0.310249	0.455055
AFUB_018380	30.3946	27.8357	-0.126876	0.640683	0.765128
AFUB_018390	70.4713	122.448	0.797056	1.8365e-07	1.28133e-06
AFUB_018400	472.416	446.814	-0.0803817	0.612671	0.740918
AFUB_018410	156.495	172.25	0.13839	0.347035	0.492069
AFUB_018420	1.33391	2.08009	0.640981	0.301229	0.444592
AFUB_018430	258.175	203.502	-0.343309	0.00903388	0.0250964
AFUB_018440	99.7154	106.813	0.099193	0.526683	0.666812
AFUB_018450	11.8267	12.1794	0.0423905	0.888829	0.950703
AFUB_018460	25.7029	41.2747	0.683326	0.00195314	0.00659522
AFUB_018470	79.1943	59.819	-0.404793	0.0442021	0.0964164
AFUB_018480	59.0677	59.3313	0.00642341	0.904616	0.962191
AFUB_018490	11.2847	30.2827	1.42413	1.23163e-08	9.75558e-08
AFUB_018500	326.055	815.626	1.32279	2.35936e-28	5.9954e-27
AFUB_018510	1925.15	2415.7	0.327472	0.00512123	0.0152283
AFUB_018520	461.462	445.638	-0.0503387	0.646038	0.769467
AFUB_018530	357.824	365.349	0.0300248	0.911816	0.966675
AFUB_018540	428.95	480.833	0.164728	0.232562	0.368361
AFUB_018550	61.4665	66.8654	0.121459	0.550815	0.688055
AFUB_018560	311.873	239.192	-0.382788	0.00509769	0.0151759
AFUB_018570	1.37987	1.04083	-0.406798	1	1
AFUB_018580	218.661	137.391	-0.670408	8.55666e-06	4.75676e-05
AFUB_018590	82.7848	54.201	-0.611045	0.000988112	0.0036238
AFUB_018600	872.356	542.692	-0.684783	2.35289e-08	1.81488e-07
AFUB_018610	508.142	710.897	0.484408	0.000103345	0.000471386
AFUB_018620	513.729	497.953	-0.0449996	0.660857	0.782092
AFUB_018630	521.001	564.029	0.114484	0.386607	0.533229
AFUB_018640	296.035	277.875	-0.0913306	0.581506	0.71515
AFUB_018650	62.7671	52.1676	-0.266855	0.139403	0.246198
AFUB_018660	72.5614	51.9857	-0.481087	0.0154757	0.0399132
AFUB_018670	131.437	111.75	-0.234101	0.143164	0.251775
AFUB_018680	252.038	190.253	-0.405722	0.00361488	0.0112889
AFUB_018690	68.2841	62.352	-0.131113	0.449248	0.596218
AFUB_018700	259.709	186.243	-0.479707	0.0008424	0.00313303
AFUB_018710	1469.48	1432.83	-0.0364378	0.70905	0.820497
AFUB_018720	152.898	121.603	-0.330388	0.0370164	0.0833951
AFUB_018730	2539.05	2452.61	-0.0499705	0.616481	0.744267
AFUB_018740	447.459	416.299	-0.104133	0.385844	0.532471
AFUB_018750	3.72991	3.08031	-0.276064	0.574384	0.709441
AFUB_018760	24.7749	20.1158	-0.300548	0.225874	0.359932
AFUB_018770	1053.8	1267.98	0.266932	0.0257334	0.0613582
AFUB_018780	180.685	448.349	1.31115	1.70868e-24	3.76812e-23
AFUB_018790	947.87	1306.61	0.463069	9.43772e-05	0.000434439
AFUB_018800	34.2068	42.2574	0.304921	0.145117	0.254584
AFUB_018810	92.9662	82.4116	-0.173858	0.273496	0.414869
AFUB_018820	8291.9	10033.7	0.275073	0.0312752	0.0725336
AFUB_018830	118.736	324.946	1.45244	4.02629e-26	9.55242e-25
AFUB_018840	9.02562	28.4082	1.65421	3.52071e-10	3.28819e-09
AFUB_018850	529.219	403.387	-0.391699	0.00392604	0.0121319
AFUB_018860	1204.65	3352.05	1.47643	1.85204e-38	6.52908e-37
AFUB_018870	36.8744	43.3623	0.233821	0.16829	0.287636
AFUB_018880	388.291	357.344	-0.119826	0.486763	0.631278
AFUB_018890	1246.09	839.628	-0.569591	5.72515e-06	3.28483e-05
AFUB_018900	1432.36	1302.42	-0.137198	0.29959	0.44286
AFUB_018910	96.9864	87.7434	-0.144492	0.38717	0.533638
AFUB_018920	308.827	324.494	0.0713957	0.524923	0.66551
AFUB_018930	0	0
AFUB_018940	190.113	127.774	-0.57326	0.000225714	0.000960002
AFUB_018950	0.128987	0.25672	0.992969	1	1
AFUB_018960	781.593	1111.26	0.507701	2.04601e-05	0.000106304
AFUB_018970	322.233	400.011	0.311934	0.0110906	0.0299378
AFUB_018980	775.358	900.333	0.215596	0.035532	0.0806682
AFUB_018990	613.403	675.817	0.139798	0.280938	0.421821
AFUB_019000	781.765	933.08	0.255267	0.0371842	0.083604
AFUB_019010	1890.27	2267.22	0.262331	0.0391167	0.0871077
AFUB_019020	680.772	846.968	0.315136	0.00793003	0.0223838
AFUB_019030	35.8219	38.1785	0.0919166	0.684063	0.800659
AFUB_019040	14.0296	20.4007	0.540144	0.0276596	0.0653287
AFUB_019050	55.6636	49.8619	-0.158797	0.425934	0.573873
AFUB_019060	289.53	150.853	-0.940568	1.08406e-10	1.06407e-09
AFUB_019070	330.686	414.351	0.325391	0.00803792	0.0226437
AFUB_019080	526.361	407.076	-0.370754	0.00384226	0.0119172
AFUB_019090	889.917	1267.41	0.510136	2.13396e-05	0.000110358
AFUB_019100	35.6712	55.9937	0.650506	0.00114117	0.00413065
AFUB_019110	77.8106	30.9922	-1.32806	1.11347e-10	1.09187e-09
AFUB_019120	10.9808	11.4162	0.0561026	0.663389	0.784347
AFUB_019130	1641.06	2436.38	0.570112	8.80421e-07	5.62525e-06
AFUB_019140	137.74	154.005	0.161031	0.276493	0.417094
AFUB_019150	611.278	667.587	0.127127	0.343811	0.488746
AFUB_019160	1330.6	1004.97	-0.404925	0.000688188	0.00262681
AFUB_019170	39.6045	67.1441	0.761597	1.18691e-05	6.44784e-05
AFUB_019180	5589.14	4770.27	-0.228554	0.050698	0.108274
AFUB_019190	65.9892	62.2167	-0.0849275	0.72095	0.828406
AFUB_019200	558.121	583.638	0.0644949	0.484648	0.629025
AFUB_019210	474.601	326.464	-0.539791	4.95763e-05	0.000240018
AFUB_019220	133.668	148.078	0.147699	0.344086	0.489067
AFUB_019230	5700.25	6484.81	0.186038	0.127769	0.229911
AFUB_019240	354.911	212.006	-0.743353	8.81104e-08	6.38323e-07
AFUB_019250	288.709	235.735	-0.292448	0.0356381	0.0808357
AFUB_019260	2328.11	2658.29	0.191341	0.126943	0.228712
AFUB_019270	371.184	242.104	-0.616508	5.07316e-06	2.92574e-05
AFUB_019280	227.737	162.125	-0.490265	0.000669468	0.00256612
AFUB_019290	246.476	233.559	-0.0776618	0.529752	0.669259
AFUB_019300	1128.04	1125.37	-0.00342176	0.970111	1
AFUB_019310	277.395	229.807	-0.271517	0.0699543	0.141663
AFUB_019320	209.191	208.768	-0.00292453	0.979505	1
AFUB_019330	808.812	744.225	-0.120064	0.285303	0.426974
AFUB_019340	33.8853	35.1358	0.0522857	0.551547	0.688798
AFUB_019350	443.061	512.444	0.209889	0.0637848	0.131619
AFUB_019360	842.138	732.443	-0.20134	0.129626	0.232625
AFUB_019370	132.508	121.306	-0.127436	0.460849	0.607508
AFUB_019380	627.31	421.022	-0.575282	1.06902e-05	5.84545e-05
AFUB_019390	85.1243	94.9793	0.158043	0.291176	0.433596
AFUB_019400	3231.11	2349.09	-0.459926	0.000486764	0.00191794
AFUB_019410	2469.68	3030.26	0.29512	0.0159995	0.0409372
AFUB_019420	58.6309	59.6683	0.0253043	0.904624	0.962191
AFUB_019430	244.83	228.508	-0.0995352	0.484524	0.628945
AFUB_019440	422.167	310.628	-0.442623	0.000650088	0.00249952
AFUB_019450	1000.02	853.203	-0.229064	0.0487878	0.104798
AFUB_019460	6.8852	13.5817	0.980092	0.00206828	0.00693259
AFUB_019470	664.781	986.051	0.568782	1.49001e-06	9.23711e-06
AFUB_019480	28.9989	28.3584	-0.0322235	0.936852	0.984029
AFUB_019490	137.739	134.019	-0.0395004	0.811026	0.895752
AFUB_019500	10.1372	16.8023	0.728998	0.0157964	0.0405107
AFUB_019510	1066.11	1004.75	-0.0855076	0.480006	0.624724
AFUB_019520	348.099	358.46	0.0423146	0.670679	0.79019
AFUB_019530	607.4	467.346	-0.378154	0.00354397	0.0110986
AFUB_019540	456.484	659.52	0.530853	1.73616e-05	9.16796e-05
AFUB_019550	3.63704	6.13745	0.754875	0.0568439	0.119188
AFUB_019560	2320.05	3142.47	0.437743	0.000162469	0.000712814
AFUB_019570	246.391	253.566	0.0414114	0.54548	0.683095
AFUB_019580	3.22782	6.08951	0.915768	0.0182424	0.0458903
AFUB_019590	140.648	298.319	1.08477	3.17602e-15	4.44731e-14
AFUB_019600	62.0864	381.115	2.61788	2.25244e-78	1.91114e-76
AFUB_019610	571.823	588.498	0.0414696	0.763822	0.860901
AFUB_019620	1326.13	1082.36	-0.293042	0.0161512	0.0412304
AFUB_019630	3632.64	4811.09	0.405348	0.0006934	0.00264268
AFUB_019640	264.865	214.053	-0.307288	0.038281	0.085685
AFUB_019650	414.186	406.622	-0.026591	0.914851	0.968681
AFUB_019660	3392.72	3193.77	-0.0871824	0.452469	0.599678
AFUB_019670	159.811	129.437	-0.30412	0.0408742	0.0904582
AFUB_019680	670.964	738.286	0.137944	0.273337	0.414842
AFUB_019690	2009.59	2270.73	0.176253	0.15296	0.26546
AFUB_019700	195.443	134.772	-0.536229	0.000750929	0.00283924
AFUB_019710	630.302	729.913	0.211682	0.0696817	0.141254
AFUB_019720	633.102	1025.62	0.69599	3.09288e-09	2.62645e-08
AFUB_019730	489.843	657.657	0.425018	0.000544337	0.00212058
AFUB_019740	7.96689	12.6541	0.667522	0.0385959	0.086255
AFUB_019750	111.598	171.158	0.617019	4.71168e-05	0.000228664
AFUB_019760	133.211	155.143	0.219892	0.146251	0.256214
AFUB_019770	536.825	419.871	-0.354506	0.0049217	0.014718
AFUB_019780	2995.23	3120.32	0.0590279	0.665756	0.786032
AFUB_019790	794.41	990.533	0.318323	0.00930597	0.0257308
AFUB_019800	299.278	264.95	-0.175768	0.249592	0.388997
AFUB_019810	507.391	462.258	-0.134398	0.336744	0.481227
AFUB_019820	156.896	149.596	-0.0687358	0.633068	0.759439
AFUB_019830	1553.55	1579.21	0.0236368	0.815306	0.898721
AFUB_019840	173.854	174.777	0.00764292	0.68985	0.805925
AFUB_019850	353.443	425.53	0.26778	0.0219187	0.0535115
AFUB_019860	1510.92	1537.17	0.0248492	0.793794	0.882562
AFUB_019870	523.583	511.476	-0.0337522	0.869017	0.936454
AFUB_019880	1190.51	932.831	-0.351889	0.00313477	0.00999533
AFUB_019890	82.6582	44.5977	-0.890187	2.09813e-06	1.27004e-05
AFUB_019900	226.435	329.986	0.543305	3.00597e-05	0.00015154
AFUB_019910	277.195	359.318	0.37436	0.00325982	0.0103243
AFUB_019920	644.362	698.737	0.116879	0.281356	0.422266
AFUB_019930	892.182	708.038	-0.333511	0.00724692	0.0206772
AFUB_019940	904.996	967.722	0.0966819	0.460936	0.607543
AFUB_019950	132.729	86.7663	-0.613281	0.000168791	0.000737961
AFUB_019960	476.442	305.495	-0.641152	1.53443e-06	9.47146e-06
AFUB_019970	362.94	463.811	0.353805	0.0038692	0.0119859
AFUB_019980	188.903	163.993	-0.20401	0.221712	0.355051
AFUB_019990	120.398	128.897	0.0984124	0.488218	0.63251
AFUB_020000	171.385	147.743	-0.214155	0.181579	0.304314
AFUB_020010	26.6695	34.8944	0.387808	0.0756787	0.151086
AFUB_020020	395.597	438.23	0.147656	0.229421	0.364654
AFUB_020030	69.4829	89.3496	0.362804	0.0259245	0.061755
AFUB_020040	270.857	229.468	-0.23924	0.0844873	0.165438
AFUB_020050	259.784	330.266	0.346313	0.0065816	0.0189925
[truncated: 8,161 more rows]

## Sheet: WT.0_WT.4
Transcript-ID	mean(A)	mean(B)	log2(FoldChange)	p-value	FDR-adjusted p-value
AFUB_000010	4.34923	8.57048	0.978615	0.0132825	0.0375916
AFUB_000020	16.5581	12.73	-0.379309	0.218979	0.362702
AFUB_000030	3.91919	6.43205	0.714724	0.0859461	0.176975
AFUB_000040	106.326	94.0913	-0.176364	0.280324	0.436676
AFUB_000050	0.409222	1.54835	1.91978	0.0627999	0.137526
AFUB_000060	0	0.485979	Inf	0.160775	0.287836
AFUB_000070	0.280235	0.245381	-0.191613	1	1
AFUB_000080	2.86407	4.20276	0.55327	0.238953	0.386701
AFUB_000090	0.946951	1.74092	0.878485	0.247069	0.396726
AFUB_000100	8.86884	12.515	0.496846	0.132138	0.248406
AFUB_000110	465.658	368.186	-0.338833	0.00590142	0.0185799
AFUB_000120	15.9099	19.4507	0.289899	0.252786	0.402047
AFUB_000130	2.32682	2.2821	-0.0279989	1	1
AFUB_000140	8.26699	11.204	0.438585	0.182544	0.317466
AFUB_000150	6.4305	16.9736	1.40029	1.09749e-05	5.82335e-05
AFUB_000160	1.22767	7.25382	2.56282	1.17452e-06	7.15604e-06
AFUB_000170	0.280714	0.521188	0.892702	0.703066	0.826032
AFUB_000180	0	0.260594	Inf	0.358152	0.519606
AFUB_000190	2.63123	0	-Inf	0.000429191	0.00174153
AFUB_000200	1.07642	0.242989	-2.14727	0.22386	0.368784
AFUB_000210	0.409222	12.8841	4.97656	4.88147e-18	6.93404e-17
AFUB_000220	0.923253	14.2464	3.94773	2.00581e-16	2.61147e-15
AFUB_000230	0.643977	3.4738	2.43143	0.00108084	0.00407909
AFUB_000240	206.866	235.76	0.188619	0.158931	0.286132
AFUB_000250	13.9293	22.1094	0.666538	0.0132203	0.0374625
AFUB_000260	97.282	70.1744	-0.471227	0.00651006	0.0202147
AFUB_000270	1.37987	5.24275	1.92579	0.000419767	0.00170676
AFUB_000280	29.6884	136.898	2.20513	2.04432e-37	5.76682e-36
AFUB_000290	25.8379	19.3537	-0.416876	0.113192	0.219354
AFUB_000300	1485.49	335.231	-2.14771	1.23036e-68	6.20524e-67
AFUB_000310	206.28	203.027	-0.0229324	0.894025	0.95709
AFUB_000320	8.2902	4.96933	-0.738356	0.0780095	0.163863
AFUB_000330	27.1203	25.5289	-0.0872444	0.702353	0.826032
AFUB_000340	121.258	287.579	1.24588	2.58228e-20	4.01036e-19
AFUB_000350	101.646	107.95	0.0868128	0.518666	0.67128
AFUB_000360	18.5258	8.05647	-1.20132	0.000242545	0.00103242
AFUB_000370	23.5461	26.4272	0.166536	0.41419	0.574916
AFUB_000380	94.5908	77.0435	-0.296026	0.0857831	0.176807
AFUB_000390	512.869	556.864	0.118737	0.307865	0.467226
AFUB_000400	267.561	275.142	0.0403083	0.721677	0.837985
AFUB_000410	2232.34	2125.47	-0.0707791	0.550273	0.700359
AFUB_000420	1317.11	1332.62	0.0168892	0.855784	0.930738
AFUB_000430	832.301	635.268	-0.38974	0.000696013	0.00271287
AFUB_000440	440.95	612.805	0.474814	4.12087e-05	0.000200444
AFUB_000450	900.926	1065.79	0.242442	0.0297925	0.0743957
AFUB_000460	244.441	196.966	-0.311541	0.0213118	0.0558875
AFUB_000470	697.786	248.06	-1.49209	4.33213e-33	1.03992e-31
AFUB_000480	52.8408	24.9931	-1.08012	1.37035e-06	8.2893e-06
AFUB_000490	251.048	190.983	-0.394515	0.00381323	0.012634
AFUB_000500	586.33	488.644	-0.262929	0.0282738	0.0712447
AFUB_000510	478.443	560.312	0.227883	0.0554743	0.124627
AFUB_000520	240.072	153.647	-0.643849	3.52486e-06	2.00909e-05
AFUB_000530	2018.76	1845.95	-0.129105	0.252658	0.402014
AFUB_000540	459.379	493.492	0.103341	0.378616	0.540741
AFUB_000550	307.669	365.626	0.248989	0.0417157	0.0982251
AFUB_000560	161.463	158.408	-0.0275572	0.881916	0.948397
AFUB_000570	260.489	291.319	0.16138	0.195687	0.333811
AFUB_000580	494.026	536.428	0.118797	0.297854	0.456402
AFUB_000590	73.4748	74.5328	0.0206248	0.917367	0.97259
AFUB_000600	99.139	90.4382	-0.132522	0.452183	0.611194
AFUB_000610	77.1414	137.924	0.8383	1.19358e-07	8.17497e-07
AFUB_000620	395.567	446.779	0.175638	0.150205	0.273663
AFUB_000630	5018.24	10526.2	1.06874	1.60871e-21	2.6553e-20
AFUB_000640	24.3463	22.2116	-0.132388	0.613218	0.756093
AFUB_000650	394.539	330.866	-0.253922	0.040937	0.0966195
AFUB_000660	4298.88	4243.65	-0.0186555	0.878741	0.946716
AFUB_000670	15.678	108.432	2.78998	2.19032e-46	7.67457e-45
AFUB_000680	0.128508	0.505975	1.97721	0.24973	0.39876
AFUB_000690	720.431	2242.78	1.63835	1.2436e-50	4.83213e-49
AFUB_000700	133.435	384.686	1.52754	2.0721e-32	4.83459e-31
AFUB_000710	29.3957	34.5973	0.235052	0.276472	0.431721
AFUB_000720	3.50709	3.51465	0.00310641	1	1
AFUB_000730	19.4246	17.7474	-0.130282	0.632632	0.772258
AFUB_000740	0.386482	0.751355	0.959093	0.394879	0.557064
AFUB_000750	295.516	69.2557	-2.09323	2.06459e-41	6.44282e-40
AFUB_000760	412.542	49.705	-3.05308	6.44022e-83	3.8281e-81
AFUB_000770	1492.4	437.587	-1.76999	6.78118e-49	2.51736e-47
AFUB_000780	742.394	108.139	-2.7793	6.32782e-91	4.21264e-89
AFUB_000790	298.531	22.6895	-3.71778	2.4255e-89	1.55263e-87
AFUB_000800	1547.01	43.3656	-5.15679	3.66028e-243	9.87879e-241
AFUB_000810	1243.5	58.3901	-4.41254	6.11103e-194	1.03432e-191
AFUB_000820	1406.58	114.468	-3.61917	1.74298e-153	2.20321e-151
AFUB_000830	6972.69	391.383	-4.15506	5.39109e-210	1.0556e-207
AFUB_000840	78.8528	139.674	0.824824	1.18831e-07	8.14442e-07
AFUB_000850	158.2	139.842	-0.177944	0.222122	0.366873
AFUB_000860	71.1168	93.2084	0.390269	0.0178902	0.0482974
AFUB_000870	16.3371	9.54396	-0.775489	0.0172947	0.0469179
AFUB_000880	421.038	289.14	-0.542183	1.43513e-05	7.51899e-05
AFUB_000890	27.2568	28.463	0.0624744	0.740468	0.850802
AFUB_000900	61.8438	21.9636	-1.49351	1.68761e-11	1.61268e-10
AFUB_000910	91.8543	13.5705	-2.75888	2.3125e-31	5.26028e-30
AFUB_000920	19.9659	37.895	0.924473	5.05931e-05	0.000242662
AFUB_000930	173.537	245.551	0.500784	0.000202656	0.000875312
AFUB_000940	389.858	483.624	0.310937	0.0112239	0.0323844
AFUB_000950	46.0764	56.7369	0.300261	0.128814	0.243072
AFUB_000960	149.322	111.223	-0.424979	0.00500988	0.0161227
AFUB_000970	25.3042	25.2242	-0.00456876	1	1
AFUB_000980	294.552	78.3522	-1.91048	2.77955e-36	7.56309e-35
AFUB_000990	47.5138	339.285	2.83608	4.74962e-85	2.9098e-83
AFUB_001000	25.9767	1597.59	5.94253	0	0
AFUB_001010	0.257016	8.29945	5.01309	2.03803e-12	2.07037e-11
AFUB_001020	1.40261	1.25494	-0.160498	1	1
AFUB_001030	5.09706	3.72961	-0.450643	0.329864	0.491939
AFUB_001040	16.8473	18.7032	0.150773	0.500289	0.655177
AFUB_001050	2191.55	2153.99	-0.0249402	0.875271	0.944097
AFUB_001060	99.3487	128.399	0.370062	0.0147571	0.0410638
AFUB_001070	1574.49	1103.44	-0.512872	5.27368e-06	2.91975e-05
AFUB_001080	1832.78	1514.03	-0.275638	0.0146646	0.0408597
AFUB_001090	0	0
AFUB_001100	680.365	731.757	0.105056	0.320551	0.481554
AFUB_001110	249.712	273.467	0.131103	0.311747	0.471182
AFUB_001120	229.803	24.402	-3.23533	7.24679e-66	3.58249e-64
AFUB_001130	3.71863	3.9902	0.10169	0.894991	0.95761
AFUB_001140	252.286	318.393	0.335748	0.0079796	0.0241102
AFUB_001150	166.079	72.3785	-1.19824	2.05011e-13	2.22768e-12
AFUB_001160	28.1415	34.5428	0.295683	0.177527	0.310525
AFUB_001170	67.8603	81.6479	0.266849	0.130792	0.246339
AFUB_001180	392.156	265.432	-0.563085	7.08807e-06	3.84891e-05
AFUB_001190	9955.31	10981.6	0.141545	0.229285	0.374983
AFUB_001200	3631.51	3042.75	-0.255191	0.0262696	0.0668352
AFUB_001210	425.9	374.544	-0.185379	0.119797	0.228746
AFUB_001220	1173.72	426.367	-1.46092	2.14137e-34	5.42735e-33
AFUB_001230	486.555	418.749	-0.216519	0.070197	0.150233
AFUB_001240	0	0
AFUB_001250	1750.58	1694.54	-0.0469399	0.676544	0.805817
AFUB_001260	5356.47	7448.42	0.475652	2.30851e-05	0.000116723
AFUB_001270	3.12301	4.26362	0.449142	0.323789	0.485489
AFUB_001280	23.3748	41.7566	0.837049	0.000175014	0.000763182
AFUB_001290	430.761	607.28	0.495475	1.94306e-05	9.93516e-05
AFUB_001300	250.745	273.582	0.125751	0.34219	0.506238
AFUB_001310	803.388	481.944	-0.737232	4.9355e-10	4.19098e-09
AFUB_001320	862.422	782.111	-0.14102	0.229476	0.37511
AFUB_001330	1416.63	1657.62	0.226644	0.0377617	0.0905809
AFUB_001340	2628.33	2389.62	-0.137366	0.238227	0.386066
AFUB_001350	121.19	146.312	0.271774	0.0653127	0.142063
AFUB_001360	150.527	156.8	0.0588964	0.748936	0.857571
AFUB_001370	326.765	227.931	-0.519657	6.24545e-05	0.00029474
AFUB_001380	0.280714	0	-Inf	0.708905	0.82968
AFUB_001390	0.151727	0	-Inf	1	1
AFUB_001400	1625.93	1473.23	-0.142288	0.210898	0.353225
AFUB_001410	522.694	565.988	0.114805	0.303848	0.462675
AFUB_001420	268.952	189.629	-0.504167	0.000201666	0.000871415
AFUB_001430	361.983	436.926	0.271467	0.0237604	0.0613738
AFUB_001440	2347.39	1236.57	-0.924711	4.84033e-16	6.18102e-15
AFUB_001450	26.8904	25.1205	-0.0982245	0.667858	0.798998
AFUB_001460	469.632	481.073	0.0347253	0.772385	0.875586
AFUB_001470	5291.03	5964.27	0.172795	0.118667	0.226926
AFUB_001480	507.573	306.44	-0.72801	3.69354e-09	2.92032e-08
AFUB_001490	235.897	183.254	-0.364309	0.00714248	0.0219056
AFUB_001500	190.314	41.5749	-2.19459	2.52013e-35	6.55364e-34
AFUB_001510	1075.25	1086.04	0.0144172	0.855682	0.930738
AFUB_001520	3855.65	4302.58	0.158228	0.155602	0.280984
AFUB_001530	447.852	394.414	-0.183312	0.139955	0.259438
AFUB_001540	309.656	281.833	-0.135825	0.297805	0.456397
AFUB_001550	1289.23	1312.87	0.0262229	0.818249	0.90598
AFUB_001560	1233.12	1104.76	-0.15858	0.171091	0.301911
AFUB_001570	419.998	1523.65	1.85908	2.23205e-62	1.05138e-60
AFUB_001580	378.482	1220.1	1.6887	3.91919e-51	1.53478e-49
AFUB_001590	266.365	295.087	0.147739	0.233057	0.379999
AFUB_001600	199.826	290.821	0.541387	2.77661e-05	0.000138775
AFUB_001610	227.407	265.781	0.224963	0.0760994	0.160424
AFUB_001620	511.844	507.172	-0.0132303	0.915681	0.971318
AFUB_001630	202.25	168.09	-0.266904	0.0596809	0.132212
AFUB_001640	2357.65	2009.5	-0.230507	0.043989	0.102682
AFUB_001650	109.081	103.673	-0.0733574	0.644236	0.780934
AFUB_001660	166.415	139.586	-0.253629	0.0810139	0.168789
AFUB_001670	86.0252	126.639	0.557885	0.000290097	0.00121617
AFUB_001680	22.9849	26.2137	0.189639	0.384292	0.5466
AFUB_001690	533.404	396.789	-0.426855	0.000422511	0.00171722
AFUB_001700	1225.18	1205.03	-0.0239299	0.834092	0.915814
AFUB_001710	140.919	212.497	0.592571	1.7651e-05	9.0998e-05
AFUB_001720	775.367	774.722	-0.00119974	0.99353	1
AFUB_001730	103.277	122.88	0.250728	0.103343	0.204557
AFUB_001740	113.866	112.872	-0.0126482	0.978719	1
AFUB_001750	11218.5	12053.6	0.103587	0.372914	0.534662
AFUB_001760	1148.51	1153.62	0.00640666	0.936694	0.985547
AFUB_001770	317.535	277.641	-0.193691	0.130968	0.246532
AFUB_001780	719.657	675.186	-0.0920252	0.397782	0.559551
AFUB_001790	1125.38	1235.13	0.134247	0.213169	0.35621
AFUB_001800	98.9266	109.303	0.143898	0.319772	0.48062
AFUB_001810	23647.9	17036.2	-0.47311	0.000165266	0.000723835
AFUB_001820	296.706	251.557	-0.23815	0.0739024	0.156519
AFUB_001830	496.862	668.813	0.428756	0.000186862	0.000812011
AFUB_001840	416.797	376.611	-0.146273	0.252799	0.402047
AFUB_001850	828.475	453.942	-0.86795	2.35136e-13	2.54395e-12
AFUB_001860	70.856	87.9924	0.312489	0.0632733	0.138411
AFUB_001870	902.189	705.96	-0.353843	0.00225133	0.00791611
AFUB_001880	632.583	625.387	-0.0165043	0.880034	0.947393
AFUB_001890	414.935	386.4	-0.102789	0.413599	0.574597
AFUB_001900	2398.54	2607.9	0.12073	0.25794	0.408661
AFUB_001910	299.238	183.61	-0.704653	1.20678e-07	8.25407e-07
AFUB_001920	56.8676	56.8335	-0.000865987	0.979614	1
AFUB_001930	92.0099	107.819	0.228745	0.139503	0.258887
AFUB_001940	750.173	652.98	-0.200186	0.0813893	0.16943
AFUB_001950	174.652	230.067	0.397573	0.00366387	0.0122121
AFUB_001960	211.776	241.209	0.187748	0.14604	0.268012
AFUB_001970	55.1176	50.173	-0.135602	0.468371	0.626126
AFUB_001980	8.68509	6.00692	-0.531915	0.192736	0.329904
AFUB_001990	154.048	106.942	-0.52655	0.000638232	0.00250329
AFUB_002000	739.234	387.848	-0.93054	7.85583e-15	9.35021e-14
AFUB_002010	560.834	335.603	-0.740818	1.22889e-09	1.01085e-08
AFUB_002020	60.0139	303.803	2.33977	1.7175e-60	7.79589e-59
AFUB_002030	51.8072	275.42	2.41041	2.62395e-60	1.18565e-58
AFUB_002040	695.461	966.845	0.475313	2.18283e-05	0.000110536
AFUB_002050	74.9967	55.7559	-0.427703	0.0151877	0.0420939
AFUB_002060	109.106	119.18	0.12742	0.378846	0.540991
AFUB_002070	48.0945	47.5618	-0.0160676	0.977128	1
AFUB_002080	447.558	679.593	0.602597	1.618e-07	1.09319e-06
AFUB_002090	273.381	521.594	0.932014	8.04289e-15	9.56146e-14
AFUB_002100	135.609	244.105	0.848051	3.44846e-10	2.97121e-09
AFUB_002110	0.51499	1.51314	1.55493	0.0910334	0.184983
AFUB_002120	1485.13	1941.41	0.386517	0.000441333	0.00178572
AFUB_002130	61.0003	105.775	0.794103	1.61286e-06	9.70242e-06
AFUB_002140	2191.73	2238.8	0.030657	0.776827	0.877136
AFUB_002150	380.765	340.881	-0.159636	0.204077	0.34465
AFUB_002160	709.177	524.781	-0.434429	0.000215094	0.000923853
AFUB_002170	131.538	162.213	0.302416	0.035299	0.0856196
AFUB_002180	182.124	215.088	0.240006	0.0752039	0.158905
AFUB_002190	289.323	291.338	0.0100118	0.990447	1
AFUB_002200	62.6929	22.364	-1.48713	2.42168e-11	2.27711e-10
AFUB_002210	21.2444	5.52334	-1.94347	1.72149e-08	1.27339e-07
AFUB_002220	1.74457	1.79134	0.0381648	1	1
AFUB_002230	106.992	111.897	0.0646773	0.707487	0.829466
AFUB_002240	250.487	322.444	0.364311	0.00361877	0.0120941
AFUB_002250	134.933	196.686	0.54366	9.20102e-05	0.000422638
AFUB_002260	660.287	739.434	0.163329	0.150757	0.274419
AFUB_002270	19.1973	12.5222	-0.616415	0.0409065	0.0965782
AFUB_002280	4.91114	25.4752	2.37496	6.11643e-15	7.32358e-14
AFUB_002290	189.511	240.769	0.345366	0.00913026	0.027087
AFUB_002300	30.7	199.061	2.69689	1.07749e-61	5.00454e-60
AFUB_002310	16.6763	15.4429	-0.110861	0.685362	0.812775
AFUB_002320	248.983	244.506	-0.0261752	0.880129	0.947393
AFUB_002330	105.447	81.3095	-0.375022	0.0233235	0.0603702
AFUB_002340	556.722	222.051	-1.32607	2.45039e-25	4.65202e-24
AFUB_002350	208.937	341.855	0.710319	2.32362e-08	1.7074e-07
AFUB_002360	7.59979	6.74154	-0.172881	0.643093	0.78041
AFUB_002370	253.536	223.52	-0.181787	0.174052	0.305848
AFUB_002380	31.6944	25.2866	-0.325857	0.195565	0.333661
AFUB_002390	1006.16	1036.8	0.0432851	0.657097	0.790956
AFUB_002400	250.073	246.202	-0.0225046	0.85997	0.933644
AFUB_002410	4781.23	5307.58	0.150674	0.164371	0.292535
AFUB_002420	111.125	290.024	1.38398	2.18024e-24	3.99292e-23
AFUB_002430	478.206	611.036	0.353626	0.00207004	0.00736947
AFUB_002440	30.9264	27.5708	-0.165696	0.525204	0.677346
AFUB_002450	4374.22	4401.79	0.00906455	0.921126	0.974758
AFUB_002460	492.704	672.709	0.449263	0.000103031	0.000467031
AFUB_002470	225.357	259.008	0.200785	0.128555	0.242813
AFUB_002480	43.287	70.0194	0.693821	0.000135969	0.000605346
AFUB_002490	1772.49	1225.46	-0.532455	2.70429e-06	1.56733e-05
AFUB_002500	267.904	283.565	0.0819641	0.507247	0.660241
AFUB_002510	701.597	491.891	-0.512304	1.25649e-05	6.62475e-05
AFUB_002520	1391.24	672.913	-1.04788	2.57497e-19	3.85512e-18
AFUB_002530	1206.72	1270.48	0.0742919	0.501397	0.655275
AFUB_002540	192.519	166.056	-0.213332	0.14411	0.265073
AFUB_002550	252.936	222.836	-0.182791	0.173833	0.305562
AFUB_002560	168.545	174.285	0.0483208	0.66308	0.795186
AFUB_002570	1278.91	1222.23	-0.0654068	0.579644	0.727085
AFUB_002580	207.66	137.634	-0.593385	4.3522e-05	0.000210976
AFUB_002590	580.185	627.709	0.113583	0.320598	0.481554
AFUB_002600	17.9232	23.0397	0.362291	0.139325	0.258606
AFUB_002610	1.76492	2.21168	0.325545	0.707885	0.82959
AFUB_002620	0.431961	0	-Inf	0.663063	0.795186
AFUB_002630	0	0
AFUB_002640	0.128987	0	-Inf	1	1
AFUB_002650	0.431961	0.733751	0.764388	0.394886	0.557064
AFUB_002660	490.779	731.216	0.575224	4.16195e-07	2.68484e-06
AFUB_002670	144.695	185.461	0.358101	0.0106339	0.0309321
AFUB_002680	8799.13	9101.97	0.0488174	0.641342	0.778844
AFUB_002690	2.32682	9.51918	2.03248	2.1194e-06	1.25085e-05
AFUB_002700	21.6426	3.22602	-2.74605	2.79584e-12	2.8287e-11
AFUB_002710	49.4268	35.0615	-0.495404	0.0195792	0.05231
AFUB_002720	253.561	258.422	0.0273916	0.839801	0.919343
AFUB_002730	805.543	669.157	-0.267618	0.0189909	0.0508836
AFUB_002740	115	102.318	-0.168565	0.293948	0.452359
AFUB_002750	31.6232	44.2734	0.485457	0.0190537	0.0510382
AFUB_002760	30.3096	27.4311	-0.143965	0.548605	0.699039
AFUB_002770	9.79906	11.9906	0.291188	0.318983	0.479615
AFUB_002780	260.239	288.492	0.148695	0.233095	0.379999
AFUB_002790	300.157	258.652	-0.214704	0.111659	0.216919
AFUB_002800	1155.48	1122.22	-0.0421384	0.730357	0.844572
AFUB_002810	342.716	308.731	-0.150665	0.236741	0.384656
AFUB_002820	504.721	448.031	-0.171886	0.145215	0.266713
AFUB_002830	31.7187	54.3962	0.77817	8.53363e-05	0.000393611
AFUB_002840	82.1218	145.388	0.824074	8.10392e-08	5.65519e-07
AFUB_002850	592.942	720.652	0.281412	0.0116248	0.0334252
AFUB_002860	5.79131	8.18014	0.498236	0.188273	0.32421
AFUB_002870	165.746	173.471	0.0657227	0.653686	0.788096
AFUB_002880	285.834	288.525	0.0135166	0.893316	0.956741
AFUB_002890	1353.32	1369.55	0.0172012	0.816602	0.904758
AFUB_002900	0.431961	0.748964	0.793994	0.394889	0.557064
AFUB_002910	163.296	91.7503	-0.831707	1.21265e-07	8.28849e-07
AFUB_002920	2354.97	2167.02	-0.119993	0.294952	0.453486
AFUB_002930	13091.5	7918.49	-0.725332	8.29154e-10	6.92881e-09
AFUB_002940	174.848	131.02	-0.416323	0.00560113	0.0177565
AFUB_002950	6747.34	2345.1	-1.52467	1.41349e-38	4.11521e-37
AFUB_002960	928.774	703.914	-0.399928	0.000465714	0.00187752
AFUB_002970	330.068	217.578	-0.601235	4.98598e-06	2.77691e-05
AFUB_002980	681.161	512.204	-0.411277	0.000511868	0.00204706
AFUB_002990	317.501	252.212	-0.332129	0.0106434	0.0309508
AFUB_003000	187.504	229.328	0.290492	0.0342852	0.0835666
AFUB_003010	641.672	534.708	-0.263086	0.0265172	0.0673621
AFUB_003020	0	0
AFUB_003030	0.538209	0.991953	0.882106	0.59652	0.742151
AFUB_003040	191.52	155.6	-0.299654	0.0374185	0.0899521
AFUB_003050	56.9612	55.0149	-0.050157	0.836541	0.917787
AFUB_003060	2.22105	1.9863	-0.161163	1	1
AFUB_003070	1568.69	1598.3	0.0269789	0.805213	0.897016
AFUB_003080	214.183	177.72	-0.269239	0.0527036	0.119261
AFUB_003090	86.1092	98.3092	0.191159	0.229417	0.375088
AFUB_003100	285.861	255.195	-0.163712	0.225929	0.371012
AFUB_003110	340.49	242.946	-0.486976	0.000132301	0.000590593
AFUB_003120	90.8279	137.843	0.601814	8.38905e-05	0.000387479
AFUB_003130	0.795704	0	-Inf	0.0725235	0.154253
AFUB_003140	0	0
AFUB_003150	850.31	1027.13	0.272563	0.0146828	0.0408988
AFUB_003160	97.2609	34.1652	-1.50933	1.02755e-14	1.21146e-13
AFUB_003170	103.675	123.318	0.250314	0.107234	0.210339
AFUB_003180	30.1687	37.684	0.320899	0.12218	0.232708
AFUB_003190	119.492	92.2071	-0.373961	0.0187387	0.0503429
AFUB_003200	76.8913	128.664	0.742718	1.81457e-06	1.0857e-05
AFUB_003210	808.183	785.093	-0.0418184	0.739659	0.850713
AFUB_003220	524.765	669.914	0.352303	0.00192514	0.00690533
AFUB_003230	100.22	102.836	0.0371763	0.729368	0.843971
AFUB_003240	8.07218	21.5435	1.41622	1.27425e-06	7.74476e-06
AFUB_003250	372.942	633.319	0.76398	3.5335e-11	3.25212e-10
AFUB_003260	217.148	210.111	-0.0475272	0.743581	0.853396
AFUB_003270	720.444	728.538	0.0161183	0.912888	0.96953
AFUB_003280	181.838	298.448	0.71483	3.39317e-08	2.45005e-07
AFUB_003290	1810.62	1855.94	0.0356626	0.797163	0.89163
AFUB_003300	302.3	345.697	0.193527	0.111486	0.216722
AFUB_003310	215.282	284.79	0.403669	0.00179812	0.00649404
AFUB_003320	165.581	218.222	0.39826	0.00325296	0.0109892
AFUB_003330	835.497	880.659	0.0759487	0.502428	0.656193
AFUB_003340	63.6114	63.5117	-0.0022623	1	1
AFUB_003350	365.413	1066.96	1.5459	1.52397e-42	4.90915e-41
AFUB_003360	2160.91	2226.08	0.0428657	0.716995	0.834489
AFUB_003370	374.599	465.67	0.313961	0.00899286	0.0267588
AFUB_003380	1338.67	1024.71	-0.385579	0.000664999	0.00260419
AFUB_003390	219.318	207.16	-0.0822842	0.539792	0.690541
AFUB_003400	665.937	650.028	-0.0348836	0.793005	0.888771
AFUB_003410	214.589	215.253	0.00445715	0.977636	1
AFUB_003420	832.777	549.937	-0.598663	2.87833e-07	1.89473e-06
AFUB_003430	183.66	169.047	-0.119614	0.39132	0.554522
AFUB_003440	6702.45	8278.79	0.304732	0.00711562	0.0218434
AFUB_003450	673.278	803.634	0.255337	0.0230956	0.0598581
AFUB_003460	1229.84	1164.65	-0.0785769	0.462524	0.620301
AFUB_003470	286.605	277.403	-0.0470797	0.713777	0.831713
AFUB_003480	756.218	747.212	-0.0172856	0.918561	0.973546
AFUB_003490	191.072	250.648	0.391546	0.00282428	0.00971217
AFUB_003500	883.476	388.141	-1.18661	5.62978e-23	9.84571e-22
AFUB_003510	2064.69	1958.85	-0.0759163	0.490678	0.647194
AFUB_003520	2227.78	2328.98	0.064086	0.578292	0.725889
AFUB_003530	297.17	328.642	0.145224	0.235693	0.383327
AFUB_003540	364.064	374.419	0.0404598	0.746837	0.855672
AFUB_003550	79.7792	94.9376	0.250966	0.116114	0.223412
AFUB_003560	427.84	521.497	0.285587	0.016297	0.0445619
AFUB_003570	4.71298	14.6422	1.63542	2.72555e-06	1.57873e-05
AFUB_003580	20.3326	31.8996	0.649746	0.00512821	0.0164346
AFUB_003590	0	0
AFUB_003600	24.8399	33.378	0.426236	0.0583574	0.130081
AFUB_003610	50.7635	146.095	1.52504	2.89948e-21	4.708e-20
AFUB_003620	2.1277	9.77739	2.20015	8.08084e-07	5.04661e-06
AFUB_003629	0.817964	0.991953	0.278234	0.796466	0.89105
AFUB_003630	56.8356	33.4945	-0.762869	0.000276667	0.00116475
AFUB_003640	0	0.994345	Inf	0.0119608	0.034274
AFUB_003650	0.257016	2.01672	2.97208	0.00422232	0.0138379
AFUB_003660	0.128508	0.48837	1.92612	0.249726	0.39876
AFUB_003670	0.280714	0.245381	-0.194078	1	1
AFUB_003680	0.128508	0.751355	2.54764	0.187655	0.323327
AFUB_003690	0.303453	0.260594	-0.219672	1	1
AFUB_003700	0.970649	1.50032	0.628247	0.495581	0.651751
AFUB_003710	0.409701	0.48837	0.253404	1	1
AFUB_003720	1.09868	3.00064	1.4495	0.0350618	0.0852513
AFUB_003730	0	0
AFUB_003740	1.10012	1.25494	0.189961	0.814714	0.903459
AFUB_003750	0	0
AFUB_003760	509.3	178.487	-1.5127	1.27086e-31	2.91742e-30
AFUB_003770	54.529	27.0668	-1.0105	2.44745e-06	1.42925e-05
AFUB_003780	185.597	190.406	0.0369118	0.781881	0.880255
AFUB_003790	1173.31	1842.09	0.650764	2.20763e-09	1.77929e-08
AFUB_003800	6785.41	7674.86	0.177705	0.106868	0.209911
AFUB_003810	2420.52	2665.75	0.139227	0.195081	0.332949
AFUB_003820	335.399	368.695	0.136549	0.256189	0.406273
AFUB_003830	327.89	340.874	0.0560256	0.675219	0.804622
AFUB_003840	225.603	250.172	0.149131	0.253357	0.402742
AFUB_003850	199.548	159.485	-0.323312	0.0236779	0.0612137
AFUB_003860	294.078	291.33	-0.0135469	0.95061	0.99538
AFUB_003870	469.096	488.417	0.0582302	0.619816	0.761783
AFUB_003880	1.48612	1.00717	-0.561248	0.653637	0.788096
AFUB_003890	3.40372	2.2621	-0.589447	0.351942	0.516058
AFUB_003900	444.206	459.005	0.0472816	0.708134	0.82968
AFUB_003910	1714.3	2061.55	0.266111	0.014213	0.0398682
AFUB_003920	4539.35	4552.38	0.00413326	0.966272	1
AFUB_003930	3.37763	4.98215	0.56076	0.223597	0.368516
AFUB_003940	56.5817	59.5209	0.0730597	0.645742	0.78219
AFUB_003950	383.369	312.864	-0.293195	0.0189332	0.0507973
AFUB_003960	343.331	462.689	0.430441	0.00028459	0.00119458
AFUB_003970	180.505	173.086	-0.0605541	0.706238	0.828862
AFUB_003980	6.58462	8.7574	0.411402	0.254617	0.404487
AFUB_003990	26.8545	19.6656	-0.449488	0.0903233	0.184
AFUB_004000	464.365	498.902	0.103499	0.354085	0.517992
AFUB_004010	80.2089	133.374	0.733641	3.54644e-06	2.01828e-05
AFUB_004020	9109.95	11273.2	0.307382	0.00772391	0.0234369
AFUB_004030	319.29	405.381	0.344414	0.00456542	0.0148454
AFUB_004040	5808.87	5331.97	-0.123588	0.264946	0.418036
AFUB_004050	88.7606	73.084	-0.280364	0.112664	0.218502
AFUB_004060	819.404	595.45	-0.460594	5.80661e-05	0.000275593
AFUB_004070	1936.56	1053.54	-0.878245	8.93226e-15	1.05684e-13
AFUB_004080	4.2923	3.24363	-0.404142	0.506999	0.66009
AFUB_004090	1164.32	1034.49	-0.170559	0.131444	0.247241
AFUB_004100	123.212	126.118	0.0336271	0.835701	0.916966
AFUB_004110	75.06	90.4186	0.268575	0.0941945	0.189872
AFUB_004120	638.888	710.62	0.153514	0.175152	0.307448
AFUB_004130	1263.62	1450.74	0.199225	0.0835745	0.173256
AFUB_004140	280.575	252.097	-0.154406	0.240004	0.388038
AFUB_004150	773.34	524.761	-0.559442	2.18663e-06	1.28748e-05
AFUB_004160	178.271	168.671	-0.0798643	0.618808	0.760904
AFUB_004170	1233.74	1255.96	0.0257517	0.788632	0.886057
AFUB_004180	69.736	77.3939	0.150316	0.370857	0.532574
AFUB_004190	63.4441	67.1635	0.0821915	0.588228	0.734913
AFUB_004200	236.469	342.949	0.536342	2.46591e-05	0.000124179
AFUB_004210	923.512	1537.1	0.735004	2.17445e-11	2.04656e-10
AFUB_004220	255.902	241.838	-0.0815508	0.563488	0.713089
AFUB_004230	174.938	147.054	-0.250499	0.0911228	0.185062
AFUB_004240	186.025	183.687	-0.0182479	0.929031	0.980688
AFUB_004250	682.882	665.728	-0.0367039	0.77933	0.878076
AFUB_004260	11.3412	10.7085	-0.0828131	0.884642	0.950202
AFUB_004270	73.3811	77.0785	0.0709197	0.622612	0.76409
AFUB_004280	163.632	139.515	-0.230036	0.116514	0.224011
AFUB_004290	1216.44	1109.54	-0.132704	0.248184	0.398003
AFUB_004300	15.0218	13.1632	-0.190548	0.529745	0.682038
AFUB_004310	505.181	392.02	-0.365874	0.00240578	0.00841768
AFUB_004320	767.859	773.174	0.0099527	0.908254	0.966245
AFUB_004330	747.312	610.353	-0.292065	0.0132576	0.0375469
AFUB_004340	1354.47	1525.63	0.171681	0.118481	0.2267
AFUB_004350	3488.17	2423.86	-0.525168	2.86056e-06	1.65597e-05
AFUB_004360	462.403	419.021	-0.142131	0.222234	0.366978
AFUB_004370	3692.36	3714.96	0.00880635	0.926842	0.979101
AFUB_004380	473.208	559.863	0.2426	0.0286276	0.0719414
AFUB_004390	240.732	305.94	0.345821	0.00622356	0.0194762
AFUB_004400	435.675	459.211	0.0759061	0.533928	0.685675
AFUB_004410	6724.73	7157.26	0.0899316	0.413944	0.574916
AFUB_004420	302.771	360.988	0.253728	0.0358091	0.0865836
AFUB_004430	10624.7	11796.5	0.150943	0.18606	0.321897
AFUB_004440	851.798	868.698	0.0283434	0.81265	0.902344
AFUB_004450	120.307	111.151	-0.114206	0.475478	0.632324
AFUB_004460	52.0451	57.0434	0.132298	0.453157	0.612262
AFUB_004470	151.145	180.349	0.254855	0.0566977	0.126805
AFUB_004480	433.739	236.499	-0.874992	9.01952e-12	8.79579e-11
AFUB_004489	198.468	347.791	0.809315	1.62962e-10	1.43758e-09
AFUB_004490	76.3882	94.0039	0.299371	0.0644096	0.140473
AFUB_004500	850.616	1142.52	0.425634	9.91786e-05	0.000451206
AFUB_004510	32.524	29.3285	-0.149203	0.565893	0.715317
AFUB_004520	45.6317	34.4019	-0.407548	0.0522697	0.118467
AFUB_004530	3214.17	3088.82	-0.0573889	0.651533	0.786629
AFUB_004540	811.95	738.096	-0.137583	0.242973	0.391786
AFUB_004550	77.4118	83.3276	0.106241	0.498518	0.654395
AFUB_004560	336.863	290.785	-0.212207	0.0929686	0.187793
AFUB_004570	628.824	570.39	-0.140707	0.25247	0.401958
AFUB_004580	126.074	94.3645	-0.417959	0.00843817	0.0252892
AFUB_004590	388.584	731.063	0.911771	1.66048e-15	2.05726e-14
AFUB_004600	1165.19	1212.55	0.0574799	0.617999	0.760391
AFUB_004610	881.711	922.957	0.0659577	0.578327	0.725889
AFUB_004620	1294.82	1182.38	-0.131062	0.25948	0.410775
AFUB_004630	194.155	92.8763	-1.06383	3.15605e-12	3.18347e-11
AFUB_004640	41.5893	47.3066	0.185831	0.386879	0.549243
AFUB_004650	317.175	433.091	0.449389	0.000256192	0.0010868
AFUB_004660	9865.09	9986.84	0.0176962	0.877146	0.945508
AFUB_004670	101.941	84.6012	-0.268989	0.101916	0.202486
AFUB_004680	973.755	866.362	-0.168588	0.147323	0.269742
AFUB_004690	42.6179	58.5613	0.458488	0.0138969	0.0391024
AFUB_004700	1136.25	1077	-0.0772582	0.527336	0.679657
AFUB_004710	624.653	645.34	0.047003	0.643257	0.780506
AFUB_004720	201.672	185.343	-0.12181	0.400425	0.56216
AFUB_004730	147.482	203.125	0.461826	0.000645244	0.0025298
AFUB_004740	302.156	285.831	-0.0801279	0.52008	0.672648
AFUB_004750	338.962	408.227	0.268245	0.0246286	0.0632727
AFUB_004760	45.2845	64.7806	0.516544	0.00464358	0.0150742
AFUB_004770	840.584	229.193	-1.87483	3.86174e-50	1.4832e-48
AFUB_004780	336.742	478.446	0.506712	2.62791e-05	0.000131475
AFUB_004790	697.546	586.794	-0.249434	0.0312084	0.0773127
AFUB_004800	9.12995	14.9136	0.707954	0.0184214	0.0495706
AFUB_004810	291.315	316.451	0.119402	0.325218	0.487047
AFUB_004820	500.299	569.349	0.186524	0.117023	0.224642
AFUB_004830	411.148	189.457	-1.11779	9.97596e-18	1.3894e-16
AFUB_004840	419.662	362.141	-0.212678	0.0877168	0.179791
AFUB_004850	74.2081	32.0281	-1.21224	2.23577e-09	1.79923e-08
AFUB_004860	296.752	342.952	0.208751	0.0982107	0.196343
AFUB_004870	6483.15	7907.21	0.286473	0.0109895	0.0317968
AFUB_004880	2079.88	2072.16	-0.00536513	0.97876	1
AFUB_004890	1081.01	1043.1	-0.0514986	0.648627	0.784772
AFUB_004900	1122.79	784.114	-0.517957	6.26145e-06	3.42801e-05
AFUB_004910	88.6007	66.3939	-0.416266	0.0176047	0.0476683
AFUB_004920	160.677	52.1021	-1.62475	5.0971e-21	8.11796e-20
AFUB_004930	283.436	238.153	-0.251133	0.0530414	0.11989
AFUB_004940	284.499	269.646	-0.077353	0.573501	0.72201
AFUB_004950	389.448	84.3165	-2.20754	3.16955e-51	1.25103e-49
AFUB_004960	228.712	198.944	-0.201171	0.116769	0.224242
AFUB_004970	12213.2	5597.91	-1.12548	3.20556e-21	5.19655e-20
AFUB_004980	71.5737	84.7614	0.243978	0.150125	0.273618
AFUB_004990	885.219	1092.05	0.302937	0.00593517	0.0186555
AFUB_005000	9241.02	8949.8	-0.0461971	0.71199	0.830471
AFUB_005010	1099.41	787.224	-0.481883	2.48806e-05	0.000125168
AFUB_005020	1438.74	980.74	-0.552867	1.0591e-06	6.4964e-06
AFUB_005030	225.368	214.649	-0.0702988	0.615043	0.757968
AFUB_005040	1227.78	1163.22	-0.0779258	0.489602	0.646203
AFUB_005050	140.217	146.299	0.0612572	0.666928	0.798222
AFUB_005060	747.536	618.157	-0.274169	0.0146046	0.0407152
AFUB_005070	22.0625	27.3033	0.307477	0.194772	0.332569
AFUB_005080	6.16202	8.4592	0.457118	0.19837	0.337165
AFUB_005090	246.051	194.221	-0.341261	0.0130077	0.036923
AFUB_005100	276.695	254.105	-0.122873	0.324465	0.486211
AFUB_005110	158.947	151.348	-0.0706827	0.687672	0.813957
AFUB_005120	636.398	506.118	-0.330455	0.00523622	0.0167164
AFUB_005130	865.201	635.743	-0.444591	0.000113384	0.000511174
AFUB_005140	345.037	470.49	0.447414	0.000200339	0.00086643
AFUB_005150	171.28	186.044	0.119286	0.434068	0.593944
AFUB_005160	590.931	742.43	0.329265	0.003771	0.0125149
AFUB_005170	58.2921	67.1694	0.204505	0.237333	0.385241
AFUB_005180	980.281	913.916	-0.101133	0.401046	0.562636
AFUB_005190	307.545	316.644	0.0420635	0.716074	0.833902
AFUB_005200	136.156	206.161	0.598515	1.70611e-05	8.80475e-05
AFUB_005210	622.321	488.307	-0.349873	0.00318703	0.0108067
AFUB_005220	0	0
AFUB_005230	0	0
AFUB_005240	620.331	579.114	-0.0991915	0.42437	0.58468
AFUB_005250	713.76	652.189	-0.130149	0.253223	0.402593
AFUB_005260	0.128987	0	-Inf	1	1
AFUB_005270	1171.72	1267.63	0.11351	0.300917	0.459052
AFUB_005280	362.2	326.47	-0.149835	0.234275	0.381332
AFUB_005290	231.734	300.278	0.373833	0.00263145	0.00911469
AFUB_005300	1593.99	1159.22	-0.459485	4.94669e-05	0.000237717
AFUB_005310	1293.15	1230.47	-0.0716772	0.550044	0.700207
AFUB_005320	1149.81	1256.26	0.127733	0.238871	0.386701
AFUB_005330	1069.42	1148.03	0.102339	0.368302	0.529722
AFUB_005340	675.142	546.874	-0.303981	0.0093168	0.0275585
AFUB_005350	289.381	241.685	-0.259846	0.0550519	0.123761
AFUB_005360	1418.96	1157.9	-0.293327	0.010739	0.0311833
AFUB_005370	263.777	234.138	-0.171957	0.185821	0.321652
AFUB_005380	44.3156	102.911	1.21551	1.3517e-12	1.38726e-11
AFUB_005390	590.342	461.573	-0.354994	0.0030453	0.0103823
AFUB_005400	3651.15	4478.64	0.294708	0.00842115	0.0252533
AFUB_005410	102.866	150.229	0.546398	0.000278056	0.00116962
AFUB_005420	942.279	1106.61	0.231925	0.0352387	0.0855355
AFUB_005430	288.879	302.885	0.0683027	0.573645	0.7221
AFUB_005440	5334.81	4981.58	-0.0988342	0.411933	0.572923
AFUB_005450	713.437	617.261	-0.208906	0.0752718	0.159015
AFUB_005460	640.272	659.335	0.0423268	0.704916	0.827568
AFUB_005470	0	0
AFUB_005480	441.95	563.295	0.35001	0.00277919	0.00957662
AFUB_005490	3942.41	3778.18	-0.0613866	0.583278	0.730267
AFUB_005500	32.866	72.626	1.14389	1.28714e-09	1.05702e-08
AFUB_005510	279.65	172.552	-0.696587	3.42467e-07	2.23084e-06
AFUB_005520	414.957	365.735	-0.182162	0.142042	0.262175
AFUB_005530	113.664	122.416	0.107018	0.473519	0.630811
AFUB_005540	162.59	151.02	-0.106504	0.462032	0.619725
AFUB_005550	1144.58	731.15	-0.646581	1.48902e-08	1.10635e-07
AFUB_005560	5045.33	5400.44	0.0981286	0.365151	0.5261
AFUB_005570	393.831	263.699	-0.578685	4.43943e-06	2.48777e-05
AFUB_005580	301.147	397.198	0.399389	0.00115499	0.00433924
AFUB_005590	650.272	586.583	-0.148708	0.216663	0.36048
AFUB_005600	1782.26	1400.94	-0.347312	0.0021115	0.0075037
AFUB_005610	380.805	496.007	0.38131	0.0010629	0.00401897
AFUB_005620	66.7313	84.433	0.339442	0.0411104	0.09696
AFUB_005630	1067.49	1177.83	0.14191	0.185248	0.320939
AFUB_005640	177.819	35.7145	-2.31583	4.41341e-37	1.23107e-35
AFUB_005650	370.446	379.472	0.0347284	0.772944	0.875921
AFUB_005660	1021.68	1024.86	0.00448916	0.950252	0.995282
AFUB_005670	770.222	886.783	0.203306	0.0727175	0.1546
AFUB_005680	120.718	121.691	0.0115854	0.903856	0.963791
AFUB_005690	3424	3733.23	0.124741	0.266809	0.419848
AFUB_005700	32.457	37.6584	0.21444	0.273736	0.428319
AFUB_005710	46.4122	81.6403	0.814777	3.57499e-06	2.03302e-05
AFUB_005720	463.533	371.646	-0.31874	0.00924123	0.0273512
AFUB_005730	159.338	135.13	-0.237743	0.114973	0.221773
AFUB_005740	37933.7	34679.6	-0.129394	0.332801	0.495061
AFUB_005750	3385.75	2752.1	-0.298944	0.0086869	0.025949
AFUB_005760	574.249	551.572	-0.0581276	0.65196	0.786954
AFUB_005770	868.1	578.937	-0.584454	5.94483e-07	3.76921e-06
AFUB_005780	55.3776	54.8637	-0.0134518	0.958466	1
AFUB_005790	176.435	201.697	0.193056	0.155074	0.280335
AFUB_005800	214.731	298.124	0.473381	0.000195109	0.00084564
AFUB_005810	146.757	180.435	0.298052	0.029844	0.074487
AFUB_005820	209.637	235.144	0.165654	0.185191	0.320894
AFUB_005830	3056.01	2495.9	-0.292092	0.0106336	0.0309321
AFUB_005840	6972.52	7878.3	0.176203	0.122166	0.232708
AFUB_005850	363.414	364.329	0.00362726	0.935807	0.985236
AFUB_005860	245.675	196.692	-0.320815	0.0172756	0.0468917
AFUB_005870	163.808	179.298	0.130351	0.354129	0.517992
AFUB_005880	185.292	222.031	0.260956	0.0524384	0.118795
AFUB_005890	822.175	362.736	-1.18052	8.02791e-23	1.39178e-21
AFUB_005900	545.977	634.161	0.21601	0.0596848	0.132212
AFUB_005910	48.0921	48.1623	0.00210546	0.977187	1
AFUB_005920	426.545	463.036	0.118425	0.322282	0.483665
AFUB_005930	264.241	207.479	-0.348886	0.00962813	0.0283367
AFUB_005940	699.819	554.503	-0.335785	0.00392441	0.0129551
AFUB_005950	13.7396	23.0045	0.743578	0.00396532	0.0130858
AFUB_005960	0.128987	0.245381	0.927795	1	1
AFUB_005970	0	0
AFUB_005980	2319.2	2608.2	0.169424	0.115635	0.222835
AFUB_005990	2089.95	2133.36	0.0296612	0.760604	0.866256
AFUB_006000	9634.57	11427.6	0.246236	0.0317029	0.0783044
AFUB_006010	661.206	595.875	-0.150091	0.200865	0.340531
AFUB_006020	415.19	412.439	-0.00959156	0.997527	1
AFUB_006029	295.699	212.173	-0.478888	0.000283601	0.00119093
AFUB_006030	93.8394	93.7191	-0.00184963	0.98554	1
AFUB_006040	33.8636	31.5106	-0.1039	0.685398	0.812775
AFUB_006050	180.715	1154.88	2.67595	1.7632e-115	1.60067e-113
AFUB_006060	480.848	329.959	-0.543294	8.37545e-06	4.4918e-05
AFUB_006070	74.7817	51.2679	-0.544628	0.00339474	0.0114218
AFUB_006080	112.709	109.71	-0.0389173	0.872457	0.942794
AFUB_006090	1546.83	765.164	-1.01547	1.15594e-18	1.6778e-17
AFUB_006100	455.383	377.465	-0.270738	0.025221	0.0645291
AFUB_006110	0	0
AFUB_006120	391.252	313.888	-0.317846	0.0118098	0.0339278
AFUB_006130	140.547	118.035	-0.251841	0.116698	0.224192
AFUB_006140	148.671	106.39	-0.482753	0.00175292	0.00634228
AFUB_006150	170.77	139.54	-0.291375	0.0458739	0.106361
AFUB_006160	1047.67	142.884	-2.87427	1.18183e-103	9.44137e-102
AFUB_006170	27.3235	40.5881	0.570918	0.00982068	0.0288524
AFUB_006180	16268.2	16899.5	0.0549266	0.671513	0.801737
AFUB_006190	1739.66	2901.47	0.737982	1.35577e-11	1.3018e-10
AFUB_006200	703.924	591.358	-0.251389	0.0323707	0.0796388
AFUB_006210	621.071	606.174	-0.0350282	0.742752	0.852836
AFUB_006220	2576.74	2431.63	-0.0836218	0.467584	0.625241
AFUB_006230	1083.84	751.342	-0.528608	3.68725e-06	2.09328e-05
AFUB_006240	130.956	138.113	0.0767694	0.650432	0.785965
AFUB_006250	18.9271	17.1838	-0.139405	0.66549	0.796833
AFUB_006260	508.284	366.43	-0.472099	8.58945e-05	0.000396003
AFUB_006270	4.50048	7.71263	0.777144	0.041713	0.0982251
AFUB_006280	3.81246	7.01409	0.879533	0.0368659	0.0887519
AFUB_006290	1223.57	1640.16	0.422745	0.000115091	0.000518168
AFUB_006300	179.131	189.672	0.0824894	0.529841	0.682038
AFUB_006310	888.792	680.508	-0.385233	0.000706099	0.00275111
AFUB_006320	1162.17	970.154	-0.260533	0.0232339	0.060185
AFUB_006330	99.4187	92.2979	-0.107218	0.488797	0.645395
AFUB_006340	763.858	415.559	-0.878251	1.40769e-13	1.54645e-12
AFUB_006350	339.679	322.195	-0.0762393	0.563827	0.713428
AFUB_006360	768.108	803.021	0.0641286	0.580323	0.727663
AFUB_006370	180.564	113.229	-0.673266	9.46482e-06	5.04622e-05
AFUB_006380	10654.7	11232.1	0.0761357	0.506696	0.659909
AFUB_006390	58.1264	38.5073	-0.594061	0.00320592	0.0108634
AFUB_006400	2042.55	1618.22	-0.335962	0.00269898	0.00932919
AFUB_006410	1340.28	1305.22	-0.0382391	0.758658	0.864619
AFUB_006420	856.643	412.459	-1.05444	1.04075e-18	1.515e-17
AFUB_006430	604.079	471.588	-0.35721	0.00256688	0.00892819
AFUB_006440	2121.74	1974.65	-0.103653	0.372129	0.533996
AFUB_006450	738.447	589.585	-0.324796	0.00530879	0.0169373
AFUB_006460	673.716	750.911	0.156503	0.173833	0.305562
AFUB_006470	939.148	713.757	-0.395921	0.000584651	0.00230903
AFUB_006480	184.491	165.011	-0.160987	0.252424	0.401958
AFUB_006490	1071.71	992.876	-0.110225	0.320465	0.481517
AFUB_006500	5.9416	4.00541	-0.5689	0.207203	0.348252
AFUB_006510	4.53899	6.02214	0.407904	0.352817	0.516905
AFUB_006520	5.28377	4.73199	-0.159121	0.90823	0.966245
AFUB_006530	150.799	290.15	0.944176	1.00116e-12	1.03068e-11
AFUB_006540	99.28	151.423	0.60901	5.48429e-05	0.000261538
AFUB_006550	3017.38	3376.8	0.162361	0.141197	0.261157
AFUB_006560	907.318	948.744	0.064411	0.566723	0.716004
AFUB_006570	765.546	685.275	-0.159807	0.176264	0.308856
AFUB_006580	319.947	308.705	-0.0516063	0.699705	0.82465
AFUB_006590	1673.4	1770.53	0.0814035	0.439515	0.599098
AFUB_006600	294.355	340.587	0.21047	0.0773417	0.162734
AFUB_006610	390.295	365.603	-0.0942899	0.471966	0.62975
AFUB_006620	808.151	884.113	0.129606	0.250545	0.399862
AFUB_006630	305.871	302.783	-0.0146391	0.910512	0.968204
AFUB_006640	215.761	190.086	-0.182778	0.18836	0.324304
AFUB_006650	127.567	126.321	-0.0141559	0.930436	0.981444
AFUB_006660	360.989	333.135	-0.115848	0.383005	0.545483
AFUB_006670	394.669	356.544	-0.14656	0.250677	0.40001
AFUB_006680	1434.34	1514.17	0.078139	0.465007	0.622963
AFUB_006690	791.942	767.673	-0.0449026	0.731956	0.845828
AFUB_006700	1057.84	829.439	-0.350912	0.00204996	0.00730843
AFUB_006710	3908.22	3065.92	-0.35019	0.00202429	0.00723241
AFUB_006720	7468.56	7879.91	0.0773494	0.494033	0.650748
AFUB_006730	406.788	278.902	-0.54452	1.09204e-05	5.80059e-05
AFUB_006740	70.5492	70.1411	-0.00836941	0.982346	1
AFUB_006750	256.518	272.793	0.0887442	0.498562	0.654395
AFUB_006760	70.8553	56.6983	-0.321572	0.0840019	0.173889
AFUB_006770	81974.5	98426.9	0.263876	0.0714208	0.152525
AFUB_006780	1946.68	2038.73	0.0666514	0.548552	0.699039
AFUB_006790	802.198	823.012	0.0369545	0.778102	0.877677
AFUB_006800	488.978	437.797	-0.159508	0.187409	0.323327
AFUB_006810	133.34	133.407	0.0007262	0.954909	0.998113
AFUB_006820	235.9	242.817	0.041694	0.763476	0.868543
AFUB_006830	185.074	175.054	-0.0802996	0.580297	0.727663
AFUB_006840	166.02	120.19	-0.466039	0.00196496	0.00703301
AFUB_006850	110.428	48.075	-1.19975	3.7916e-11	3.48325e-10
AFUB_006860	101.329	90.8676	-0.157214	0.339392	0.503259
AFUB_006870	252.561	238.432	-0.0830549	0.540851	0.691631
AFUB_006880	262.137	249.749	-0.069844	0.617827	0.760391
AFUB_006890	195.658	154.491	-0.340809	0.0140688	0.0395082
AFUB_006900	884.98	784.389	-0.174076	0.135486	0.25332
AFUB_006910	536.266	530.686	-0.0150905	0.911884	0.96899
AFUB_006920	132.735	84.8738	-0.645154	7.23457e-05	0.000338065
AFUB_006930	79.6586	57.1771	-0.478394	0.0086501	0.0258545
AFUB_006940	27.4543	16.3222	-0.750192	0.0051872	0.0166024
AFUB_006950	982.001	897.928	-0.129126	0.246169	0.395705
AFUB_006960	12491.2	27411.9	1.1339	2.85588e-21	4.65619e-20
AFUB_006970	650.201	508.386	-0.35496	0.00264165	0.00914483
AFUB_006980	672.15	656.215	-0.0346149	0.765671	0.870148
AFUB_006990	1273.21	1337.55	0.0711127	0.528229	0.680719
AFUB_007000	2374.83	2289.31	-0.0529146	0.59816	0.742846
AFUB_007010	513.663	450.309	-0.189906	0.116034	0.223388
AFUB_007020	16.6254	18.4739	0.152101	0.534876	0.686186
AFUB_007030	30.3982	38.6471	0.346373	0.100285	0.19985
AFUB_007040	16.0066	18.6265	0.218693	0.357287	0.519606
AFUB_007050	825.925	907.406	0.135738	0.218087	0.362245
AFUB_007060	75.5471	1077.67	3.8344	2.86142e-201	5.19529e-199
AFUB_007070	1317.28	2022.45	0.618544	1.70536e-08	1.26427e-07
AFUB_007080	277.443	433.726	0.644594	1.29886e-07	8.85352e-07
AFUB_007090	1358.37	3197.62	1.23512	5.28918e-30	1.15828e-28
AFUB_007100	2605.11	2403.59	-0.116154	0.309201	0.468611
AFUB_007110	299.093	301.398	0.0110767	0.948466	0.993849
AFUB_007120	50.1162	53.3634	0.090571	0.58065	0.727798
AFUB_007130	300.268	168.538	-0.83318	7.39022e-10	6.19637e-09
AFUB_007140	206.4	431.207	1.06294	6.00347e-18	8.46761e-17
AFUB_007150	6687.35	7201.5	0.106863	0.351183	0.515266
AFUB_007160	3815.03	4093.77	0.101736	0.351137	0.515266
AFUB_007170	3253.32	3270.03	0.00738924	0.937885	0.986592
AFUB_007180	33.4412	22.6087	-0.564751	0.0180266	0.0486391
AFUB_007190	2917.95	2693.29	-0.115589	0.310933	0.47038
AFUB_007200	820.985	746.602	-0.137016	0.222351	0.367008
AFUB_007210	6170.47	6692.88	0.117247	0.302658	0.461144
AFUB_007220	149.785	123.562	-0.277659	0.0673726	0.145215
AFUB_007230	452.27	371.979	-0.281963	0.0221301	0.0577152
AFUB_007240	1150.23	1051.22	-0.12986	0.259084	0.410212
AFUB_007250	88.1644	65.7143	-0.423989	0.0162644	0.0444853
AFUB_007260	163.542	116.688	-0.486997	0.00119352	0.00447054
AFUB_007270	457.74	428.526	-0.0951435	0.478605	0.635552
AFUB_007280	720.281	799.253	0.150092	0.184833	0.320441
AFUB_007290	31.0796	40.2915	0.374509	0.0715849	0.152745
AFUB_007300	1336.13	1194.08	-0.16216	0.154014	0.279024
AFUB_007310	152.02	201.822	0.408825	0.00282852	0.00971642
AFUB_007320	2266.8	2403.5	0.0844827	0.44648	0.605369
AFUB_007330	551.913	519.947	-0.0860754	0.475621	0.632431
AFUB_007340	5585.26	4791.15	-0.221253	0.0508309	0.115837
AFUB_007350	104.182	97.7637	-0.0917386	0.571866	0.720496
AFUB_007360	1290.74	1238.4	-0.0597241	0.619098	0.761087
AFUB_007370	311.815	199.605	-0.643545	1.42458e-06	8.60089e-06
AFUB_007380	839.068	634.937	-0.402174	0.000546173	0.00216948
AFUB_007390	180.4	150.238	-0.263949	0.0785299	0.164679
AFUB_007400	14.8174	9.51832	-0.638514	0.0468991	0.108457
AFUB_007410	314.116	175.814	-0.83725	2.95998e-10	2.56583e-09
AFUB_007420	536.211	553.38	0.0454696	0.69318	0.81814
AFUB_007430	576.439	687.543	0.254282	0.026312	0.0669089
AFUB_007440	129.879	132.679	0.0307641	0.853005	0.929113
AFUB_007450	2317.57	2113.9	-0.132706	0.246196	0.395705
AFUB_007460	299.033	284.471	-0.0720241	0.548201	0.698881
AFUB_007470	834.527	750.024	-0.154023	0.183127	0.318179
AFUB_007480	224.623	229.033	0.0280496	0.833872	0.915814
AFUB_007490	712.401	374.02	-0.929575	9.69659e-15	1.14456e-13
AFUB_007500	828.263	790.945	-0.0665121	0.575182	0.723578
AFUB_007510	1110.31	1226.02	0.143019	0.191092	0.327652
AFUB_007520	365.501	372.442	0.0271398	0.814405	0.903459
AFUB_007530	341.076	372.034	0.125342	0.301029	0.459084
AFUB_007540	9.64877	9.97713	0.0482791	0.874926	0.94398
AFUB_007550	184.948	202.385	0.129989	0.345723	0.509339
AFUB_007560	886.602	716.258	-0.307807	0.00765011	0.0232625
AFUB_007570	145.161	128.099	-0.18039	0.23811	0.385938
AFUB_007580	2914.12	2747.73	-0.0848209	0.442331	0.601787
AFUB_007590	135.857	81.2943	-0.740866	4.31346e-06	2.42535e-05
AFUB_007600	283.64	221.792	-0.354852	0.00710691	0.0218342
AFUB_007610	1013.86	1233.61	0.283017	0.0100113	0.0293434
AFUB_007620	399.843	464.084	0.214951	0.0680128	0.146269
AFUB_007630	94.4976	91.5955	-0.045001	0.784678	0.882807
AFUB_007640	1288.68	1377.43	0.0960765	0.393897	0.557064
AFUB_007650	613.741	429.57	-0.514739	1.29963e-05	6.84501e-05
AFUB_007660	296.882	279.205	-0.0885678	0.483208	0.640047
AFUB_007670	584.265	638.932	0.12904	0.250117	0.399307
AFUB_007680	19.2789	19.1692	-0.00823125	0.958371	1
AFUB_007690	105.598	138.176	0.387917	0.00887477	0.026439
AFUB_007700	601.053	307.285	-0.967912	3.48024e-15	4.22281e-14
AFUB_007710	260.527	220.044	-0.243638	0.0658346	0.142887
AFUB_007720	7.04869	7.47682	0.0850698	0.777458	0.877551
AFUB_007730	39778.9	36617.2	-0.119485	0.390058	0.553127
AFUB_007740	379.606	326.852	-0.215862	0.0730242	0.155087
AFUB_007750	246.434	222.997	-0.144177	0.271315	0.425376
AFUB_007760	922.32	697.779	-0.402497	0.000450208	0.00181877
AFUB_007770	37958.3	39007.6	0.0393393	0.76785	0.87183
AFUB_007780	1963.71	2028.27	0.0466687	0.683917	0.811501
AFUB_007790	2763.89	2612.08	-0.0815004	0.470348	0.627927
AFUB_007800	12905.1	15184.7	0.234681	0.04531	0.105347
AFUB_007810	711.859	596.859	-0.2542	0.0314018	0.0777145
AFUB_007820	140.078	216.742	0.629745	5.91227e-06	3.25468e-05
AFUB_007830	261.564	330.366	0.336899	0.00624209	0.0195269
AFUB_007840	357.025	358.601	0.00635532	0.936331	0.985519
AFUB_007850	1805.93	1521.6	-0.247155	0.0284442	0.0716032
AFUB_007860	1497.64	1676.55	0.162804	0.136972	0.255569
AFUB_007865	31.7539	31.4773	-0.0126196	1	1
AFUB_007870	23.6746	17.5268	-0.433779	0.111767	0.217057
AFUB_007880	20.7489	61.8895	1.57666	1.6091e-14	1.87936e-13
AFUB_007890	91.8745	139.833	0.605964	6.58384e-05	0.00030954
AFUB_007900	243.796	310.445	0.34866	0.00541314	0.0172152
AFUB_007910	532.098	542.365	0.0275725	0.796627	0.891129
AFUB_007920	111.393	101.129	-0.139466	0.392654	0.555845
AFUB_007930	255.796	240.613	-0.0882772	0.509956	0.662893
AFUB_007940	174.716	210.545	0.26912	0.0427405	0.100331
AFUB_007950	167.57	255.517	0.608659	4.10525e-06	2.32003e-05
AFUB_007960	671.642	786.323	0.227428	0.0470926	0.108833
AFUB_007970	564.246	689.697	0.289638	0.0100363	0.0293992
AFUB_007980	194.004	183.864	-0.0774495	0.587313	0.734123
AFUB_007990	291.997	305.758	0.0664386	0.556535	0.7059
AFUB_008000	631.675	678.103	0.102323	0.365345	0.526151
AFUB_008010	430.842	452.209	0.0698336	0.561834	0.711358
AFUB_008020	1060.17	1043.46	-0.0229167	0.885987	0.951033
AFUB_008030	633.463	509.51	-0.314151	0.00950346	0.0280279
AFUB_008040	164.625	164.626	8.70118e-06	1	1
AFUB_008050	2429.79	2709.36	0.157118	0.14763	0.270154
AFUB_008060	80.4485	98.2475	0.288355	0.077793	0.163477
AFUB_008070	444.162	596.649	0.425796	0.000179741	0.000783456
AFUB_008080	523.264	783.586	0.582553	2.74431e-07	1.81368e-06
AFUB_008090	440.495	596.548	0.43751	0.000158326	0.000696803
AFUB_008100	1081.6	1270.2	0.231896	0.0327477	0.0803486
AFUB_008110	244.877	308.066	0.331182	0.00828196	0.0248957
AFUB_008120	295.101	318.924	0.112001	0.35993	0.52038
AFUB_008130	2715.52	3152.94	0.215469	0.0431996	0.101099
AFUB_008140	425.968	486.259	0.190979	0.100974	0.201022
AFUB_008150	598.334	549.086	-0.123917	0.308745	0.468063
AFUB_008160	123.797	128.268	0.0511769	0.734837	0.847941
AFUB_008170	3484.13	3100.15	-0.16846	0.13809	0.256842
AFUB_008180	0.280714	0.245381	-0.194078	1	1
AFUB_008190	0	0.260594	Inf	0.358152	0.519606
AFUB_008200	0	0
AFUB_008210	0	0
AFUB_008220	0	0
AFUB_008230	433.349	486.463	0.1668	0.159749	0.287122
AFUB_008240	412.898	341.294	-0.274773	0.0248823	0.063826
AFUB_008250	1098.08	1376.29	0.325806	0.00328124	0.0110772
AFUB_008260	3025.78	1966.42	-0.621732	3.14492e-08	2.27904e-07
AFUB_008270	361.711	323.12	-0.162764	0.175948	0.308573
AFUB_008280	199.837	266.167	0.413508	0.00131298	0.00487413
AFUB_008290	376.163	513.573	0.44921	0.000135492	0.000603491
AFUB_008300	638.156	863.561	0.436389	0.000112874	0.000509334
AFUB_008310	160.243	169.399	0.0801604	0.550082	0.700207
AFUB_008320	927.342	747.618	-0.310801	0.00690205	0.0213189
AFUB_008330	189.028	225.621	0.255298	0.0559559	0.125511
AFUB_008340	474.3	834.553	0.815204	5.29907e-13	5.59963e-12
AFUB_008350	662.369	613.567	-0.110415	0.343018	0.506937
AFUB_008360	667.885	679.743	0.0253889	0.804648	0.896901
AFUB_008370	116.461	141.476	0.280711	0.056539	0.126592
AFUB_008380	699.566	649.955	-0.10612	0.359155	0.519606
AFUB_008390	230.163	138.054	-0.737418	2.33626e-07	1.5574e-06
AFUB_008400	780.372	743.859	-0.0691323	0.581793	0.728865
AFUB_008410	101.315	104.974	0.0511863	0.759872	0.865627
AFUB_008420	89.7138	86.4647	-0.0532186	0.805949	0.897385
AFUB_008430	3003.11	3242.12	0.110482	0.296103	0.454626
AFUB_008440	1184.62	1035.7	-0.193827	0.0909844	0.184971
AFUB_008450	1755.82	2551.4	0.539146	9.05555e-07	5.61321e-06
AFUB_008460	778.815	652.288	-0.255771	0.0296985	0.0741793
AFUB_008470	585.852	603.626	0.0431196	0.677309	0.8065
AFUB_008480	382.138	353.745	-0.111382	0.365328	0.526151
AFUB_008490	612.155	671.732	0.133989	0.219198	0.362943
AFUB_008500	235.542	148.812	-0.662499	2.67541e-06	1.55239e-05
AFUB_008510	128.957	86.9422	-0.568757	0.000396727	0.00161967
AFUB_008520	9039.38	10113.6	0.162004	0.15364	0.278448
AFUB_008530	111.191	85.7835	-0.37427	0.0222261	0.0579352
AFUB_008540	25.0263	18.5068	-0.435396	0.0867888	0.178328
AFUB_008550	779.105	1133.14	0.540431	9.40936e-07	5.8289e-06
AFUB_008560	264.043	332.603	0.333026	0.00755631	0.0230257
AFUB_008570	762.736	780.365	0.0329657	0.760932	0.86634
AFUB_008580	55.704	75.9627	0.447511	0.00936094	0.0276645
AFUB_008590	519.297	450.387	-0.205393	0.0914643	0.185414
AFUB_008600	712.404	709.811	-0.00526159	0.995292	1
AFUB_008610	160.023	205.846	0.363284	0.00850536	0.0254753
AFUB_008620	956.662	1037.29	0.116745	0.276273	0.431477
AFUB_008630	705.393	690.109	-0.0316042	0.830509	0.914687
AFUB_008640	207.545	146.567	-0.501857	0.000426194	0.00173007
AFUB_008650	128.396	175.368	0.449778	0.00192189	0.00689616
AFUB_008660	258.672	242.775	-0.0915059	0.49222	0.648801
AFUB_008670	968.107	845.77	-0.194901	0.0908458	0.184876
AFUB_008680	18.1242	15.3772	-0.237125	0.460574	0.618632
AFUB_008690	140.302	96.4327	-0.540946	0.000796457	0.00307082
AFUB_008700	1715.66	1913.63	0.157544	0.142339	0.262493
AFUB_008710	1256.31	1087.84	-0.207727	0.0631766	0.13823
AFUB_008720	125.932	34.7801	-1.85632	1.96586e-22	3.36725e-21
AFUB_008730	380.118	198.368	-0.938266	8.45311e-13	8.79299e-12
AFUB_008740	367.692	314.208	-0.226782	0.0700406	0.149995
AFUB_008750	1812.36	1800.37	-0.00957814	0.96208	1
AFUB_008760	10.3581	9.76935	-0.0844243	0.87774	0.945944
AFUB_008770	0.280714	0.766568	1.44931	0.501256	0.655177
AFUB_008780	0.128508	0	-Inf	1	1
AFUB_008790	0.128987	0	-Inf	1	1
AFUB_008800	258.249	230.512	-0.163923	0.228235	0.373631
AFUB_008810	133.579	122.596	-0.123786	0.411213	0.572463
AFUB_008820	367.46	292.254	-0.330367	0.0109902	0.0317968
AFUB_008830	153.036	112.578	-0.442944	0.00366111	0.0122069
AFUB_008840	290.743	259.784	-0.162434	0.20948	0.35122
AFUB_008850	844.506	840.754	-0.00642418	1	1
AFUB_008860	724.137	702.774	-0.0432015	0.723291	0.839468
AFUB_008870	126.259	153.71	0.283825	0.0474343	0.10942
AFUB_008880	33.8988	25.8595	-0.390541	0.0958329	0.192359
AFUB_008890	8170.1	9668.01	0.242865	0.0352317	0.0855355
AFUB_008900	611.874	573.96	-0.0922852	0.438894	0.598579
AFUB_008910	362.153	365.032	0.0114261	0.931503	0.982258
AFUB_008920	1378.69	1653.16	0.261924	0.0158774	0.043652
AFUB_008930	409.299	437.812	0.0971543	0.405551	0.56708
AFUB_008940	614.938	591.441	-0.0562061	0.655102	0.788935
AFUB_008950	1755.9	1817.59	0.04981	0.650923	0.786272
AFUB_008960	3339.74	1111.21	-1.5876	3.70916e-42	1.17586e-40
AFUB_008970	79.2625	71.1511	-0.155752	0.355217	0.519252
AFUB_008980	324.113	342.192	0.0783107	0.484584	0.641214
AFUB_008990	357.906	687.893	0.942602	3.8883e-16	4.97802e-15
AFUB_009000	492.521	494.407	0.00551428	0.954236	0.997697
AFUB_009010	275.346	276.264	0.00480656	0.961117	1
AFUB_009020	167.166	161.749	-0.0475259	0.763139	0.868357
AFUB_009030	1240.8	1469.5	0.24405	0.0258428	0.0658653
AFUB_009040	2765.43	2939.51	0.0880714	0.423895	0.584428
AFUB_009050	882.583	949.541	0.105498	0.362015	0.522673
AFUB_009060	874.701	931.485	0.0907423	0.420935	0.582116
AFUB_009070	373.352	396.319	0.0861262	0.465528	0.623326
AFUB_009080	2122.46	1978.02	-0.10168	0.379823	0.542078
AFUB_009090	633.982	577.596	-0.134382	0.285525	0.442809
AFUB_009100	147.954	205.999	0.477488	0.000567115	0.00224552
AFUB_009110	1399.12	1341.82	-0.0603211	0.600014	0.744501
AFUB_009120	975.789	720.076	-0.43842	0.000133686	0.000595976
AFUB_009130	360.129	415.004	0.204611	0.0818183	0.17011
AFUB_009140	295.505	388.766	0.395721	0.0010914	0.00411582
AFUB_009150	288.146	211.686	-0.444871	0.000849927	0.00326437
AFUB_009160	41.6982	50.1841	0.267244	0.17896	0.312539
AFUB_009170	176.691	169.426	-0.0605747	0.692733	0.81788
AFUB_009180	687.928	754.231	0.13275	0.237724	0.3855
AFUB_009190	301.98	452.464	0.58335	1.29631e-06	7.86968e-06
AFUB_009199	34.298	110.957	1.6938	3.53291e-22	5.95939e-21
AFUB_009200	123.763	122.089	-0.0196436	0.929944	0.981195
AFUB_009210	259.996	256.809	-0.0177952	0.952092	0.995977
AFUB_009220	1447.82	1338.08	-0.113717	0.330678	0.492742
AFUB_009230	1096	1098.89	0.00380187	0.952072	0.995977
AFUB_009240	444.348	399.689	-0.152813	0.229618	0.375253
AFUB_009250	2587.2	2395.61	-0.110994	0.333192	0.49557
AFUB_009260	606.06	634.832	0.0669135	0.62237	0.763981
AFUB_009270	668.437	559.753	-0.256002	0.0314697	0.0778441
AFUB_009280	1529.28	1771.38	0.212015	0.0555601	0.124764
AFUB_009290	1058.25	965.376	-0.132513	0.24464	0.393837
AFUB_009300	438.26	434.907	-0.0110804	0.921072	0.974758
AFUB_009310	860.874	1122.7	0.383104	0.000534242	0.00212632
AFUB_009320	161.197	118.039	-0.449557	0.00294323	0.0100689
AFUB_009330	1410.24	1510.63	0.0992122	0.351233	0.515266
AFUB_009340	173.957	189.436	0.122977	0.361204	0.52207
AFUB_009350	84.2065	82.0765	-0.0369625	0.874675	0.94398
AFUB_009360	135.689	131.877	-0.041111	0.83247	0.915814
AFUB_009370	413.811	347.787	-0.250766	0.0458661	0.106361
AFUB_009380	3699.01	4627.93	0.323227	0.00329361	0.0111077
AFUB_009390	414.481	428.383	0.047596	0.713975	0.831847
AFUB_009400	200.412	202.226	0.0129966	0.925472	0.977965
AFUB_009410	2255.45	2106.64	-0.0984728	0.378401	0.540645
AFUB_009420	66.7115	38.6042	-0.789176	6.76012e-05	0.000316932
AFUB_009430	1052.99	768.93	-0.453564	8.2157e-05	0.000380352
AFUB_009440	103.476	42.0876	-1.29783	5.14825e-12	5.12567e-11
AFUB_009450	78.5941	84.5905	0.106074	0.517004	0.669537
AFUB_009460	1329.9	1476.98	0.15134	0.17075	0.301417
AFUB_009470	1835.02	1801.88	-0.0262928	0.842678	0.9217
AFUB_009480	63.7239	82.6179	0.374619	0.0253911	0.0648782
AFUB_009490	511.567	537.817	0.0721927	0.510257	0.663121
AFUB_009500	256.115	270.308	0.0778135	0.540166	0.690843
AFUB_009510	136.753	117.888	-0.214152	0.142107	0.262175
AFUB_009520	80.8837	34.8001	-1.21676	9.51163e-10	7.90867e-09
AFUB_009530	34.4958	32.9672	-0.0653869	0.884405	0.950152
AFUB_009540	9168.67	9637.19	0.0719004	0.525891	0.678056
AFUB_009550	56.7177	79.2791	0.483142	0.00481798	0.0155804
AFUB_009560	19.8659	164.425	3.04906	3.36811e-66	1.68169e-64
AFUB_009570	1.83505	2.96065	0.690092	0.19809	0.336932
AFUB_009580	21.5193	20.1612	-0.0940543	0.804535	0.896901
AFUB_009590	13.8781	11.9715	-0.213208	0.466964	0.624903
AFUB_009600	419.702	436.4	0.0562852	0.643934	0.780758
AFUB_009610	636.56	637.29	0.00165367	0.989201	1
AFUB_009620	657.371	680.942	0.0508236	0.669542	0.800149
AFUB_009630	1720	1437.42	-0.258925	0.0177435	0.047992
AFUB_009640	65.8235	64.2333	-0.0352806	0.852636	0.928917
AFUB_009650	17.7255	21.7728	0.296697	0.21881	0.362518
AFUB_009660	1.69574	3.04389	0.844	0.198185	0.336978
AFUB_009670	5.84232	3.45858	-0.756361	0.148861	0.271959
AFUB_009680	216.774	156.074	-0.473963	0.000825077	0.00317259
AFUB_009690	341.057	319.303	-0.0950879	0.44091	0.600591
AFUB_009700	1519.85	1601.56	0.0755571	0.446299	0.605265
AFUB_009710	28.0293	26.3654	-0.0882846	0.739492	0.850713
AFUB_009720	2362.36	2653.51	0.167673	0.118839	0.227126
AFUB_009730	519.221	624.299	0.265889	0.0205537	0.0543419
AFUB_009740	356.978	320.536	-0.155348	0.22767	0.373074
AFUB_009750	706.458	453.707	-0.638844	6.0265e-08	4.25005e-07
AFUB_009760	12742.2	11599.6	-0.135542	0.252502	0.401958
AFUB_009770	652.71	609.901	-0.0978672	0.392535	0.555845
AFUB_009780	589.827	705.987	0.25935	0.0216649	0.0566498
AFUB_009790	275.662	232.282	-0.24702	0.0601992	0.133115
AFUB_009800	7303.82	11945.1	0.709698	3.76307e-10	3.23113e-09
AFUB_009810	460.478	1137.21	1.3043	2.8955e-31	6.54173e-30
AFUB_009820	1178.42	1027.6	-0.197582	0.0899471	0.183421
AFUB_009830	447.549	509.63	0.187403	0.113351	0.219579
AFUB_009840	21.7193	26.9879	0.313334	0.17716	0.310086
AFUB_009850	269.232	332.319	0.303717	0.0145782	0.040653
AFUB_009860	614.799	605.377	-0.0222803	0.895541	0.957994
AFUB_009870	246.051	197.074	-0.320223	0.0182011	0.0490701
AFUB_009880	81.3138	93.0484	0.194482	0.224134	0.368914
AFUB_009890	0.128987	0.242989	0.913665	1	1
AFUB_009900	644.369	718.893	0.15789	0.159717	0.287122
AFUB_009910	91.4788	106.915	0.22496	0.131608	0.247502
AFUB_009920	371.5	371.74	0.000933673	1	1
AFUB_009930	438.48	359.136	-0.287981	0.0156068	0.0430524
AFUB_009940	6177.57	6914.41	0.162567	0.148806	0.271957
AFUB_009950	676.741	591.568	-0.194059	0.111674	0.216919
AFUB_009960	383.966	338.148	-0.183324	0.149164	0.272412
AFUB_009970	179.467	164.728	-0.12363	0.382056	0.544331
AFUB_009980	888.875	789.712	-0.170654	0.139021	0.258185
AFUB_009990	157.762	205.924	0.384359	0.00609373	0.0191082
AFUB_010000	2911.92	2378.57	-0.291875	0.0105788	0.0308078
AFUB_010010	22.7967	23.5128	0.044622	0.88936	0.954049
AFUB_010020	465.535	400.546	-0.216922	0.073013	0.155087
AFUB_010030	553.077	507.612	-0.123755	0.286494	0.443897
AFUB_010040	487.994	502.931	0.0434962	0.683283	0.811135
AFUB_010050	12179.5	12273.6	0.0111007	0.9449	0.991987
AFUB_010060	167.157	210.491	0.332558	0.0151753	0.0420712
AFUB_010070	188.242	190.662	0.0184321	0.904463	0.964027
AFUB_010080	406.137	475.73	0.228177	0.0526668	0.119205
AFUB_010090	290.325	282.741	-0.0381901	0.765209	0.869722
AFUB_010100	945.252	932.504	-0.0195888	0.87945	0.946969
AFUB_010110	786.47	723.003	-0.12139	0.296768	0.455366
AFUB_010120	330.359	289.454	-0.190701	0.132746	0.249266
AFUB_010130	523.569	489.714	-0.0964422	0.420034	0.581513
AFUB_010140	252.776	196.43	-0.36384	0.00810851	0.0244479
AFUB_010150	21.9254	13.73	-0.675275	0.0176574	0.0477981
AFUB_010160	209.647	205.506	-0.0287828	0.862952	0.935661
AFUB_010170	348.812	450.65	0.369559	0.00183121	0.00659686
AFUB_010180	737.564	701.219	-0.0729027	0.541877	0.692676
AFUB_010190	75.9077	128.486	0.75929	1.16386e-06	7.09544e-06
AFUB_010200	811.854	565.103	-0.522705	6.78559e-06	3.69269e-05
AFUB_010210	117.551	39.1059	-1.58783	1.64619e-17	2.26119e-16
AFUB_010220	355.863	369.484	0.0541901	0.654038	0.788224
AFUB_010230	824.053	770.782	-0.0964141	0.397639	0.559468
AFUB_010240	928.763	957.939	0.0446237	0.687861	0.813957
AFUB_010250	117.563	132.018	0.167298	0.258698	0.409666
AFUB_010260	243.501	219.742	-0.148116	0.243366	0.392234
AFUB_010270	534.683	634.952	0.247964	0.0325693	0.0799502
AFUB_010280	1015.6	945.794	-0.102728	0.390183	0.553226
AFUB_010290	26.8113	15.0601	-0.83211	0.00129327	0.00480989
AFUB_010300	1702.79	1077.69	-0.659955	5.70971e-09	4.43713e-08
AFUB_010310	88.7182	118.854	0.421894	0.00753338	0.0229705
AFUB_010320	453.352	523.038	0.206284	0.0786871	0.164923
AFUB_010330	10928.9	7215.03	-0.599065	3.02858e-07	1.98708e-06
AFUB_010340	410.69	443.084	0.109531	0.345725	0.509339
AFUB_010350	7268.18	7442.92	0.0342755	0.774025	0.876351
AFUB_010360	785.776	731.97	-0.102334	0.387204	0.549548
AFUB_010370	531.559	488.196	-0.122769	0.313246	0.473019
AFUB_010380	288.463	322.463	0.16075	0.208206	0.349495
AFUB_010390	3437.57	3441.35	0.00158709	0.961387	1
AFUB_010400	150.886	192.612	0.352234	0.00952178	0.0280651
AFUB_010410	266.797	299.568	0.167141	0.191347	0.327919
AFUB_010420	105.906	106.231	0.00441755	0.947037	0.992977
AFUB_010430	30.751	12.535	-1.29467	1.8847e-06	1.12429e-05
AFUB_010440	0.772964	1.00717	0.381828	0.796465	0.89105
AFUB_010450	8.78485	3.30926	-1.40851	0.00145972	0.00537327
AFUB_010460	6.13976	11.3186	0.882435	0.0111822	0.0322826
AFUB_010470	33.9441	35.4708	0.0634708	0.718918	0.835655
AFUB_010480	0	0
AFUB_010490	107.353	160.857	0.583422	7.09422e-05	0.000331817
AFUB_010500	556.588	584.608	0.0708587	0.554234	0.704145
AFUB_010510	1023.15	1157.46	0.177946	0.10006	0.199522
AFUB_010520	228.141	228.687	0.00344934	0.976451	1
AFUB_010530	82.4459	14.7459	-2.48314	2.52633e-26	4.98576e-25
AFUB_010540	1282.2	2738.6	1.09482	7.52475e-24	1.34423e-22
AFUB_010550	1095.87	1151.3	0.0711811	0.520435	0.672864
AFUB_010560	9450.67	11215.6	0.247025	0.0320043	0.0788733
AFUB_010570	193.507	147.171	-0.394894	0.00543003	0.0172579
AFUB_010580	252.033	226.195	-0.156048	0.240975	0.389234
AFUB_010590	605.18	547.226	-0.145226	0.215002	0.358552
AFUB_010600	8.87197	9.55439	0.106909	0.743086	0.853024
AFUB_010610	3291.03	3413.98	0.0529151	0.691079	0.816313
AFUB_010620	9012.45	8621.04	-0.0640582	0.580487	0.727777
AFUB_010630	242.775	215.772	-0.170111	0.198396	0.337165
AFUB_010640	4.39567	2.2645	-0.956893	0.113476	0.219734
AFUB_010650	5351.83	14037.7	1.3912	1.09315e-34	2.78475e-33
AFUB_010660	5.50724	5.46813	-0.010282	1	1
AFUB_010670	0.280714	0.781781	1.47766	0.501257	0.655177
AFUB_010680	316.884	352.235	0.152585	0.210288	0.352397
AFUB_010690	0.53773	0.260594	-1.04508	0.740219	0.850713
AFUB_010700	2.47855	9.45355	1.93136	4.99805e-06	2.77743e-05
AFUB_010710	3.12109	3.70483	0.247357	0.668673	0.799674
AFUB_010720	10.5474	49.8819	2.24163	3.81863e-21	6.14056e-20
AFUB_010730	4.54548	10.1697	1.16177	0.00137091	0.00507975
AFUB_010740	1.18219	1.7281	0.547726	0.530512	0.682605
AFUB_010750	0.257016	0.242989	-0.0809644	1	1
AFUB_010760	1.41694	5.75676	2.02248	0.000223183	0.000955294
AFUB_010770	0.53725	1.48032	1.46225	0.091054	0.184983
AFUB_010780	0.689456	6.77675	3.29706	3.98966e-08	2.85802e-07
AFUB_010790	6.95725	8.98757	0.369414	0.264592	0.417609
AFUB_010800	18.6378	17.9319	-0.0557044	0.957092	0.999532
AFUB_010810	845.764	131.038	-2.69027	1.19363e-89	7.69003e-88
AFUB_010820	1116.57	418.398	-1.41613	1.32931e-32	3.11609e-31
AFUB_010830	109.236	108.297	-0.0124472	1	1
AFUB_010840	133.088	146.389	0.137425	0.370136	0.531978
AFUB_010850	4521.41	3898.23	-0.213953	0.0605612	0.133768
AFUB_010860	63.8342	61.1149	-0.0628053	0.774626	0.876831
AFUB_010870	318.848	248.993	-0.356765	0.00612841	0.0192025
AFUB_010880	2284.84	1412.99	-0.69334	9.7399e-10	8.09173e-09
AFUB_010890	2488.12	2533.72	0.0262018	0.800705	0.89399
AFUB_010900	787.033	729.605	-0.109308	0.351822	0.515978
AFUB_010910	846.489	1036.69	0.292425	0.00853948	0.0255545
AFUB_010920	677.469	473.572	-0.516571	1.31878e-05	6.93854e-05
AFUB_010930	465.065	186.155	-1.32093	7.57261e-24	1.35036e-22
AFUB_010940	208.21	162.453	-0.358011	0.0099957	0.0293063
AFUB_010950	126.745	100.074	-0.340866	0.0355297	0.0860927
AFUB_010960	143.31	136.799	-0.0670835	0.636526	0.774786
AFUB_010970	109.923	109.997	0.000975107	0.94815	0.993623
AFUB_010980	677.159	714.66	0.0777619	0.47964	0.636418
AFUB_010990	1329.54	1280.86	-0.0538185	0.623031	0.764417
AFUB_011000	14.0674	22.0846	0.650693	0.0164587	0.044894
AFUB_011010	18.6667	12.7852	-0.545994	0.060615	0.133828
AFUB_011020	41.2713	16.2086	-1.34838	6.53058e-08	4.58933e-07
AFUB_011030	11.2828	12.9073	0.19407	0.477313	0.634119
AFUB_011040	3.57819	2.54509	-0.491514	0.373011	0.534724
AFUB_011050	18.5179	19.6961	0.0889883	0.671392	0.801737
AFUB_011060	106.942	91.8933	-0.218797	0.197374	0.336229
AFUB_011070	145.166	175.944	0.277408	0.0455277	0.105755
AFUB_011080	12.8871	18.6409	0.532542	0.0519594	0.117978
AFUB_011090	16.7223	23.3872	0.483947	0.052932	0.119669
AFUB_011100	710.904	623.748	-0.18869	0.107151	0.210301
AFUB_011110	88.3743	75.8053	-0.221328	0.200389	0.339915
AFUB_011120	794.195	963.03	0.278088	0.0132847	0.0375916
AFUB_011130	430.569	436.38	0.0193429	0.874247	0.94398
AFUB_011140	12341.3	12648.4	0.0354648	0.756928	0.86367
AFUB_011150	4.71441	6.22188	0.400272	0.305263	0.464405
AFUB_011160	62.1144	32.3359	-0.941794	3.98383e-06	2.25909e-05
AFUB_011170	4708.84	4988.92	0.0833564	0.460248	0.618632
AFUB_011180	168.137	149.752	-0.167063	0.240487	0.388593
AFUB_011190	28.4267	27.6373	-0.040629	0.838862	0.918417
AFUB_011200	709.634	644.942	-0.137906	0.238968	0.386701
AFUB_011210	974.239	1020.01	0.0662293	0.537045	0.688262
AFUB_011220	860.382	989.835	0.202211	0.0728815	0.154883
AFUB_011230	265.872	556.21	1.0649	2.31338e-19	3.48437e-18
AFUB_011240	193.229	214.284	0.149214	0.295925	0.454492
AFUB_011250	44.3022	22.3411	-0.987677	2.13946e-05	0.000108671
AFUB_011260	88.5306	94.4084	0.0927384	0.550521	0.700407
AFUB_011270	15.3853	10.3951	-0.565654	0.096864	0.194078
AFUB_011280	57.7995	37.341	-0.630296	0.00220914	0.00779851
AFUB_011290	2.5611	2.78329	0.120029	0.872067	0.942492
AFUB_011300	89.2408	78.5732	-0.183666	0.283626	0.440617
AFUB_011310	680.352	583.071	-0.22261	0.055532	0.124728
AFUB_011320	921.687	914.423	-0.0114159	0.962964	1
AFUB_011330	394.959	346.628	-0.188317	0.138092	0.256842
AFUB_011340	812.687	756.361	-0.103627	0.393288	0.556423
AFUB_011350	1272.61	718.72	-0.82429	7.1011e-13	7.4253e-12
AFUB_011360	46.6705	93.4001	1.00091	6.40593e-09	4.94738e-08
AFUB_011370	526.637	364.74	-0.529939	1.12313e-05	5.95305e-05
AFUB_011380	977.546	1079.82	0.143557	0.186884	0.322876
AFUB_011390	749.832	991.143	0.402527	0.000315197	0.00131094
AFUB_011400	2243.11	1803.8	-0.314461	0.00503542	0.0161944
AFUB_011410	3409	2944.31	-0.211419	0.0588684	0.131014
AFUB_011420	1691.83	1633.26	-0.0508277	0.695255	0.820179
AFUB_011430	323.973	217.784	-0.572977	1.16171e-05	6.15105e-05
AFUB_011440	173.077	137.252	-0.334586	0.0214958	0.0562813
AFUB_011450	900.234	674.587	-0.416296	0.00032644	0.00135488
AFUB_011460	184.209	239.698	0.379871	0.00466453	0.0151283
AFUB_011470	1025.49	619.075	-0.728131	3.41259e-10	2.94538e-09
AFUB_011480	26.9014	32.8299	0.287326	0.176249	0.308856
AFUB_011490	542.434	260.467	-1.05835	1.75465e-17	2.40686e-16
AFUB_011500	571.9	674.085	0.237166	0.0365771	0.0880991
AFUB_011510	75.5511	63.6548	-0.247184	0.164874	0.29322
AFUB_011520	82.9567	66.5682	-0.317525	0.085009	0.17548
AFUB_011530	491.508	428.932	-0.196466	0.0950798	0.191194
AFUB_011540	1400.26	1212.43	-0.207784	0.0615646	0.13564
AFUB_011550	242.735	292.588	0.269483	0.0291818	0.0731288
AFUB_011560	258.575	267.109	0.0468426	0.727303	0.842459
AFUB_011570	4.11687	3.22363	-0.352862	0.687693	0.813957
AFUB_011580	702.998	785.88	0.160789	0.155285	0.280665
AFUB_011590	178.648	144.563	-0.305423	0.0361504	0.0872608
AFUB_011600	98.8882	104.066	0.073622	0.627965	0.768299
AFUB_011610	175.615	154.931	-0.180791	0.223341	0.368398
AFUB_011620	1213.47	1062.8	-0.191259	0.100829	0.200772
AFUB_011630	320.358	289.867	-0.144294	0.256788	0.407095
AFUB_011640	4858.96	5391.28	0.149982	0.180033	0.314137
AFUB_011650	1410.17	1288.36	-0.130335	0.251293	0.4008
AFUB_011660	37.1716	39.9272	0.103171	0.637636	0.775665
AFUB_011670	165.045	86.038	-0.939812	2.86353e-09	2.28214e-08
AFUB_011680	51.608	87.7187	0.765291	1.36537e-05	7.16478e-05
AFUB_011690	66.1686	103.135	0.640315	7.53063e-05	0.000350751
AFUB_011700	144.7	183.192	0.340294	0.0153868	0.0425865
AFUB_011710	76.2935	209.89	1.46	5.24231e-23	9.20031e-22
AFUB_011720	4948.18	3581.44	-0.466357	2.61607e-05	0.000131079
AFUB_011730	730.08	790.882	0.115409	0.300326	0.458571
AFUB_011740	149.16	157.939	0.0825068	0.572113	0.720625
AFUB_011750	776.212	720.768	-0.106915	0.342916	0.506881
AFUB_011760	815.896	858.454	0.0733553	0.530963	0.682966
AFUB_011770	142.14	121.171	-0.230266	0.130117	0.245198
AFUB_011780	156.38	156.473	0.000861735	0.994089	1
AFUB_011790	25.4433	41.6799	0.712063	0.000714655	0.00277903
AFUB_011800	1462.59	1702.69	0.219294	0.0445495	0.103821
AFUB_011810	745.603	887.599	0.2515	0.022923	0.0594724
AFUB_011820	1234.95	1424.69	0.206194	0.0666701	0.144012
AFUB_011830	1.61415	2.5227	0.644195	0.339692	0.503438
AFUB_011840	894.535	764.437	-0.22674	0.0522677	0.118467
AFUB_011850	460.704	439.065	-0.0694044	0.585183	0.732194
AFUB_011860	1189.69	1374.62	0.208445	0.0522361	0.118444
AFUB_011870	33.3388	34.2365	0.0383336	0.884593	0.950202
AFUB_011880	24.0105	84.3908	1.81342	4.25754e-21	6.81343e-20
AFUB_011890	2.75878	11.6796	2.08188	1.59148e-07	1.07746e-06
AFUB_011900	2.82844	8.76783	1.63221	6.39098e-05	0.000301182
AFUB_011910	29.8693	37.9446	0.345233	0.113942	0.220295
AFUB_011920	94.303	94.9202	0.00941141	0.942422	0.990643
AFUB_011930	54.6792	67.1472	0.296337	0.10465	0.206488
AFUB_011940	3.84857	8.95475	1.21833	0.00280908	0.00966957
AFUB_011950	191.489	195.798	0.0321046	0.788265	0.885844
AFUB_011960	1014.68	1969.71	0.956959	1.44658e-18	2.09356e-17
AFUB_011970	1.97789	8.46638	2.09778	6.38904e-06	3.49021e-05
AFUB_011980	27.1464	46.4558	0.775095	0.000237085	0.00101047
AFUB_011990	277.749	272.738	-0.0262669	0.819878	0.907281
AFUB_012000	1851.5	1049.6	-0.818849	6.58776e-13	6.91367e-12
AFUB_012010	691.754	567.265	-0.286236	0.0160621	0.0440312
AFUB_012020	2838.36	2633.64	-0.108	0.356576	0.519606
AFUB_012030	223.332	179.402	-0.315992	0.0229131	0.0594724
AFUB_012040	290.017	381.011	0.393699	0.00123654	0.00461956
AFUB_012050	73.0615	67.4226	-0.115879	0.508589	0.661675
AFUB_012060	970.84	802.222	-0.275233	0.015233	0.0422078
AFUB_012070	56.4584	37.2628	-0.599453	0.00339167	0.0114153
AFUB_012080	6774.98	6978.07	0.0426121	0.698943	0.824043
AFUB_012090	222.077	1032.54	2.21707	9.85725e-81	5.72294e-79
AFUB_012100	174.693	132.476	-0.399094	0.00637607	0.0198651
AFUB_012110	203.483	282.341	0.472532	0.000277197	0.00116649
AFUB_012120	311.804	197.517	-0.658661	7.27278e-07	4.57054e-06
AFUB_012130	673.422	1407.71	1.06377	4.9365e-22	8.29897e-21
AFUB_012140	264.717	257.227	-0.0414042	0.753617	0.861548
AFUB_012150	731.413	632.444	-0.209748	0.0803254	0.167674
AFUB_012160	753.63	534.395	-0.495951	2.62675e-05	0.000131475
AFUB_012170	730.543	747.94	0.0339535	0.7264	0.841708
AFUB_012180	6.11559	5.51616	-0.148826	0.83403	0.915814
AFUB_012190	226.038	308.943	0.450773	0.000384097	0.00157326
AFUB_012200	1004.25	951.401	-0.0779875	0.49452	0.650966
AFUB_012210	534.817	527.317	-0.0203747	0.838573	0.918244
AFUB_012220	375.438	472.097	0.330509	0.00516456	0.0165352
AFUB_012230	1095.69	1027.38	-0.0928619	0.429169	0.589583
AFUB_012240	628.395	547.951	-0.197624	0.089586	0.182871
AFUB_012250	155.628	142.985	-0.12224	0.431013	0.591276
AFUB_012260	703.519	680.954	-0.047033	0.721169	0.837686
AFUB_012270	3116.46	3379.11	0.116739	0.286295	0.443728
AFUB_012280	40.6916	33.8346	-0.26623	0.201349	0.340852
AFUB_012290	166.815	206.208	0.305847	0.0233984	0.0605484
AFUB_012300	20121.9	25120	0.320075	0.00821899	0.0247362
AFUB_012310	35669.5	38625.3	0.114855	0.361602	0.522343
AFUB_012320	3264.33	4136.12	0.341493	0.00162121	0.00589779
AFUB_012330	13.152	19.0175	0.532043	0.0531385	0.120015
AFUB_012340	330.575	292.152	-0.178256	0.172253	0.303478
AFUB_012350	106.58	154.223	0.533084	0.000297298	0.00124218
AFUB_012360	27.9407	20.3205	-0.459433	0.0613235	0.135153
AFUB_012370	13035.2	13815.9	0.0839218	0.467019	0.624903
AFUB_012380	1139.32	958.492	-0.249331	0.030558	0.0759084
AFUB_012390	538.057	434.278	-0.30914	0.0105841	0.0308143
AFUB_012400	966.771	1595.46	0.722725	3.45278e-11	3.19254e-10
AFUB_012410	535.547	348.967	-0.617921	3.85513e-07	2.49658e-06
AFUB_012420	1676.17	991.19	-0.757939	3.00772e-11	2.80701e-10
AFUB_012430	590.571	437.814	-0.431794	0.000273266	0.00115092
AFUB_012440	2095.71	1818.4	-0.204766	0.0667366	0.144062
AFUB_012450	162.388	127.045	-0.354101	0.0190627	0.0510486
AFUB_012460	239.707	222.668	-0.106378	0.451453	0.610538
AFUB_012470	280.515	249.425	-0.169472	0.18873	0.324718
AFUB_012480	44.2224	68.4519	0.630313	0.000720621	0.00279678
AFUB_012490	372.431	373.354	0.00357076	0.97375	1
AFUB_012500	557.003	594.46	0.0938957	0.421184	0.582152
AFUB_012510	27.8701	30.5823	0.133981	0.571163	0.720065
AFUB_012520	73.0477	76.7205	0.0707751	0.668837	0.799674
AFUB_012530	576.67	614.051	0.0906129	0.419346	0.580722
AFUB_012540	1316.25	1380.54	0.0688013	0.509114	0.662067
AFUB_012550	248.582	218.29	-0.187478	0.161034	0.288188
AFUB_012560	3.96323	7.73502	0.964728	0.0175719	0.0476053
AFUB_012570	2670.35	2707.76	0.0200697	0.812706	0.902344
AFUB_012580	1739.7	1670.88	-0.0582308	0.646687	0.782861
AFUB_012590	15.7373	22.2355	0.498676	0.0500988	0.114325
AFUB_012600	18.9606	426.272	4.49069	3.59845e-176	5.42255e-174
AFUB_012610	372.403	367.968	-0.0172847	0.873858	0.943695
AFUB_012620	1904.08	1488.6	-0.355139	0.00157882	0.00575616
AFUB_012630	448.012	246.081	-0.864407	7.77189e-12	7.63128e-11
AFUB_012640	351.134	484.456	0.464344	0.000105622	0.000478124
AFUB_012650	139.51	455.473	1.707	1.61606e-41	5.05894e-40
AFUB_012660	203.845	215.952	0.0832408	0.496168	0.652196
AFUB_012670	195.973	189.855	-0.0457562	0.788813	0.886061
AFUB_012680	697.337	671.311	-0.054874	0.622168	0.763917
AFUB_012690	574.346	489.486	-0.230653	0.0583709	0.130081
AFUB_012700	342.114	320.773	-0.0929249	0.467696	0.625306
AFUB_012710	287.749	256.771	-0.164326	0.211091	0.353387
AFUB_012720	130.791	123.813	-0.0791039	0.63257	0.772258
AFUB_012730	121.405	175.187	0.52906	0.000218649	0.000937494
AFUB_012740	385.967	332.289	-0.216038	0.101762	0.202227
AFUB_012750	887.796	765.636	-0.21357	0.0622273	0.136812
AFUB_012760	24.4569	19.7152	-0.310934	0.272195	0.426374
AFUB_012770	1101.66	1160.52	0.0750927	0.477688	0.634419
AFUB_012780	244.414	253.207	0.0509905	0.703111	0.826032
AFUB_012790	893.387	918.184	0.0394983	0.773783	0.876351
AFUB_012800	604.868	824.914	0.447624	8.77589e-05	0.000404412
AFUB_012810	1138.84	751.613	-0.599505	1.61691e-07	1.09319e-06
AFUB_012820	1674.39	1686.26	0.0101896	0.904369	0.964027
AFUB_012830	351.985	535.768	0.606092	2.64039e-07	1.74847e-06
AFUB_012840	122.934	249.21	1.01948	9.54778e-14	1.06411e-12
AFUB_012850	53.7337	59.4231	0.145196	0.402233	0.563667
AFUB_012860	90.5781	144.8	0.676826	8.74709e-06	4.68105e-05
AFUB_012870	189.703	165.432	-0.197502	0.155678	0.281019
AFUB_012880	403.024	362.414	-0.15323	0.210803	0.353143
AFUB_012890	852.743	647.855	-0.39644	0.00062783	0.0024654
AFUB_012900	44.9246	56.2668	0.32478	0.0895	0.18277
AFUB_012910	566.874	657.112	0.21311	0.0576112	0.128589
AFUB_012920	566.13	698.68	0.303498	0.00750603	0.0228941
AFUB_012930	69.8912	286.94	2.03757	4.12847e-47	1.47239e-45
AFUB_012940	1759.91	3347.94	0.927769	1.40281e-17	1.93755e-16
AFUB_012950	196.657	176.577	-0.15538	0.270414	0.424183
AFUB_012960	1596.16	1415.81	-0.172976	0.117675	0.225548
AFUB_012970	1451.26	1415.24	-0.0362546	0.751639	0.860074
AFUB_012980	3881.87	4680.82	0.270009	0.0144604	0.0403582
AFUB_012990	13629	12099.2	-0.171771	0.153541	0.278319
AFUB_013000	1269.82	727.806	-0.802999	2.77445e-12	2.80991e-11
AFUB_013010	197.923	185.166	-0.0961182	0.472568	0.630117
AFUB_013020	38.7791	25.6773	-0.594784	0.00936772	0.0276763
AFUB_013030	317.352	360.857	0.185346	0.126622	0.239751
AFUB_013040	554.278	157.106	-1.81887	8.55426e-43	2.77347e-41
AFUB_013050	25.304	26.0896	0.0441111	0.793806	0.889369
AFUB_013060	1301.91	1237.97	-0.0726567	0.534387	0.685999
AFUB_013070	585.983	500.858	-0.226456	0.0548903	0.123481
AFUB_013080	1265.86	1135.64	-0.156621	0.173221	0.304807
AFUB_013090	109.852	133.189	0.277915	0.0620586	0.136532
AFUB_013100	1696.34	1848.47	0.123908	0.280198	0.436583
AFUB_013110	478.321	296.608	-0.689422	2.91529e-08	2.12033e-07
AFUB_013120	162.12	121.549	-0.415525	0.00547906	0.0174082
AFUB_013130	1.66059	2.2645	0.447498	0.564856	0.714458
AFUB_013140	2.1064	1.98391	-0.0864342	1	1
AFUB_013150	268.741	2111.67	2.9741	1.65376e-149	2.03882e-147
AFUB_013160	41.9122	157.33	1.90836	4.07983e-32	9.40906e-31
AFUB_013170	11.0466	10.1449	-0.122844	0.765997	0.870318
AFUB_013180	844.726	656.211	-0.364324	0.0019637	0.007031
AFUB_013190	599.148	535.33	-0.162485	0.169795	0.300208
AFUB_013200	4732	4004.16	-0.24095	0.0376731	0.0904119
AFUB_013210	1252.74	1308.19	0.0624897	0.558306	0.707608
AFUB_013220	738.959	807.219	0.127467	0.244934	0.394057
AFUB_013230	4723.33	4201.72	-0.168824	0.150037	0.273548
AFUB_013240	4936.89	4951.79	0.00434993	0.982488	1
AFUB_013250	257.658	383.461	0.573625	3.13018e-06	1.7985e-05
AFUB_013260	8329.04	7545.96	-0.142445	0.210959	0.353225
AFUB_013270	10803.5	10037.6	-0.106087	0.365116	0.5261
AFUB_013280	512.625	586.738	0.194812	0.100173	0.199666
AFUB_013290	1.70558	2.03433	0.254286	0.689674	0.815486
AFUB_013300	5.25911	5.53377	0.073442	0.823226	0.909072
AFUB_013310	12.4521	4.42728	-1.49189	0.000210027	0.000904022
AFUB_013320	0	0
AFUB_013330	135.846	102.751	-0.402818	0.0105787	0.0308078
AFUB_013340	250.858	164.028	-0.612926	8.32111e-06	4.46745e-05
AFUB_013350	34.0747	22.8412	-0.577061	0.0154598	0.0427532
AFUB_013360	172.79	171.776	-0.00849341	1	1
AFUB_013370	293.14	247.045	-0.246814	0.061814	0.136054
AFUB_013380	422.534	398.367	-0.0849705	0.505638	0.659147
AFUB_013390	2148.33	1904.27	-0.173975	0.133772	0.250722
AFUB_013400	474.557	456.707	-0.055311	0.655885	0.789647
AFUB_013410	732.733	772.248	0.0757753	0.481483	0.638149
AFUB_013420	464.049	445.824	-0.0578016	0.633365	0.772917
AFUB_013430	976.788	298.969	-1.70805	1.9037e-44	6.4224e-43
AFUB_013440	20.9449	29.3185	0.485209	0.0400194	0.0949249
AFUB_013450	173.661	236.951	0.44831	0.000947208	0.00361852
AFUB_013460	804.612	634.911	-0.341739	0.00271719	0.00938095
AFUB_013470	657.561	362.515	-0.859085	9.29785e-13	9.62159e-12
AFUB_013480	1621.78	896.515	-0.855181	5.94216e-14	6.72771e-13
AFUB_013490	23.9579	29.0018	0.275644	0.234207	0.381283
AFUB_013500	177.608	163.654	-0.118047	0.406751	0.568007
AFUB_013510	464.612	560.858	0.271607	0.0198127	0.0528162
AFUB_013520	239.331	257.116	0.103412	0.421554	0.582407
AFUB_013530	12.554	9.71089	-0.370473	0.276079	0.431241
AFUB_013540	54.834	115.843	1.07903	4.81119e-11	4.38763e-10
AFUB_013550	221.168	231.48	0.0657402	0.652679	0.787632
AFUB_013560	670.98	561.581	-0.256775	0.0287877	0.0722658
AFUB_013570	0.151727	0	-Inf	1	1
AFUB_013580	0.151727	0	-Inf	1	1
AFUB_013590	0	0.260594	Inf	0.358152	0.519606
AFUB_013600	1.50838	1.71288	0.183427	0.833498	0.915814
AFUB_013610	0	0
AFUB_013620	107.911	71.9066	-0.585649	0.000520026	0.00207719
AFUB_013630	1585.58	1280.31	-0.30852	0.00592979	0.0186503
AFUB_013640	754.908	693.027	-0.123388	0.29768	0.456351
AFUB_013650	381.504	388.619	0.0266577	0.83137	0.915029
AFUB_013660	2884.68	2955.54	0.0350087	0.743391	0.853276
AFUB_013670	38.4231	11.6972	-1.71581	2.94962e-10	2.55907e-09
AFUB_013680	12.3686	14.6939	0.248539	0.345765	0.509339
AFUB_013690	435.824	512.409	0.23355	0.0489248	0.112262
AFUB_013700	106.031	97.3636	-0.123035	0.432868	0.592989
AFUB_013710	126.207	75.0742	-0.749407	6.30182e-06	3.44633e-05
AFUB_013720	1266.68	1198.46	-0.0798654	0.497408	0.653481
AFUB_013730	81.3692	13.7411	-2.56599	3.05906e-27	6.2089e-26
AFUB_013740	8780.78	8700.31	-0.0132828	0.925445	0.977965
AFUB_013750	26.2791	23.858	-0.139447	0.569629	0.718585
AFUB_013760	2069.71	1710.86	-0.274704	0.0136245	0.0384116
AFUB_013770	10.3007	47.5349	2.20625	1.66404e-20	2.59643e-19
AFUB_013780	0.128987	0	-Inf	1	1
AFUB_013790	399.237	379.736	-0.0722492	0.577288	0.724874
AFUB_013800	86.7627	85.7331	-0.0172225	0.969223	1
AFUB_013810	553.161	463.581	-0.254877	0.0350299	0.0852151
AFUB_013820	173.653	188.377	0.117415	0.405633	0.56708
AFUB_013830	917.439	749.431	-0.291817	0.0119626	0.034274
AFUB_013840	271.042	268.401	-0.0141239	0.908113	0.966245
AFUB_013850	457.433	527.163	0.204687	0.0798319	0.166779
AFUB_013860	607.268	630.812	0.0548755	0.607437	0.75119
AFUB_013870	513.61	481.337	-0.0936249	0.447287	0.606382
AFUB_013880	2466.77	5826.94	1.24011	9.60788e-30	2.09485e-28
AFUB_013890	399.721	1593.68	1.9953	2.33474e-71	1.20802e-69
AFUB_013900	125.69	154.094	0.293944	0.0457768	0.106235
AFUB_013910	93.1972	90.5988	-0.0407949	0.854431	0.930278
AFUB_013920	61.3749	52.1236	-0.235712	0.197553	0.336406
AFUB_013930	23.4538	23.9821	0.0321312	0.927311	0.97939
AFUB_013940	117.82	124.421	0.0786463	0.605614	0.749645
AFUB_013950	7689.84	8037.03	0.0637101	0.57166	0.720327
AFUB_013960	622.661	659.718	0.0834017	0.455696	0.614491
AFUB_013970	106.971	63.75	-0.746719	1.90905e-05	9.78133e-05
AFUB_013980	407.122	368.006	-0.145734	0.237567	0.385433
AFUB_013990	122.355	218.936	0.839435	8.97572e-10	7.48176e-09
AFUB_014000	88.7228	65.761	-0.432072	0.0137602	0.0387504
AFUB_014010	10.7678	8.28663	-0.377865	0.299097	0.457744
AFUB_014020	173.041	168.788	-0.0358958	0.82253	0.908563
AFUB_014030	1083.12	1790.55	0.725212	2.83051e-11	2.65154e-10
AFUB_014040	277.976	353.054	0.344927	0.00504953	0.0162346
AFUB_014050	16.1559	21.2172	0.393176	0.116105	0.223412
AFUB_014060	47.3029	24.1366	-0.970707	1.55321e-05	8.11638e-05
AFUB_014070	56.6821	52.1132	-0.121245	0.529633	0.682001
AFUB_014080	18.3561	66.0592	1.8475	2.82835e-19	4.20922e-18
AFUB_014090	1093.97	155.926	-2.81063	1.58039e-101	1.24266e-99
AFUB_014100	2108.76	2177.82	0.0464862	0.634762	0.773582
AFUB_014110	177.456	151.095	-0.232007	0.114832	0.221759
AFUB_014120	243.915	267.7	0.134239	0.311043	0.470449
AFUB_014130	160.249	143.004	-0.16426	0.263396	0.416182
AFUB_014140	1418.91	890.01	-0.672886	3.19615e-09	2.53509e-08
AFUB_014150	1250	1024.79	-0.286602	0.0117572	0.0337863
AFUB_014160	134.745	112.044	-0.266172	0.0835712	0.173256
AFUB_014170	175.004	129.147	-0.438374	0.00279482	0.00962714
AFUB_014180	0.128508	0.260594	1.01995	1	1
AFUB_014190	148.839	156.679	0.0740591	0.628747	0.76896
AFUB_014200	167.863	264.819	0.657721	7.6359e-07	4.7867e-06
AFUB_014210	282.13	258.195	-0.127894	0.337929	0.501494
AFUB_014220	3421.87	3276.12	-0.0627979	0.618091	0.760411
AFUB_014230	857.866	854.422	-0.00580301	0.997879	1
AFUB_014240	46.7652	35.9503	-0.379433	0.0793908	0.165961
AFUB_014250	53.3221	65.5283	0.297384	0.0884165	0.181044
AFUB_014260	178.017	211.573	0.24914	0.0629127	0.137713
AFUB_014270	255.344	168.888	-0.596376	1.5857e-05	8.26885e-05
AFUB_014280	2063.78	1779.65	-0.213701	0.0604133	0.133559
AFUB_014290	541.355	695.471	0.361415	0.00154553	0.00565127
AFUB_014300	706.866	719.891	0.0263419	0.816265	0.904486
AFUB_014310	374.663	360.836	-0.0542503	0.716302	0.834071
AFUB_014320	1307.73	940.703	-0.475253	2.97291e-05	0.000147846
AFUB_014330	211.438	207.531	-0.0269031	0.879327	0.946969
AFUB_014340	1242.2	357.425	-1.79719	9.68638e-50	3.69192e-48
AFUB_014350	1246.7	1084.01	-0.201734	0.077747	0.163449
AFUB_014360	100.885	82.591	-0.288662	0.088419	0.181044
AFUB_014370	642.01	1001.11	0.640933	1.23241e-08	9.20481e-08
AFUB_014380	35.0429	57.5678	0.716143	0.000334593	0.00138641
AFUB_014390	519.598	578.004	0.153683	0.163162	0.290796
AFUB_014400	52.2493	62.2953	0.253711	0.191012	0.327571
AFUB_014410	200.975	137.808	-0.544353	0.000190893	0.00082773
AFUB_014420	147.924	78.9901	-0.905108	2.64412e-08	1.93154e-07
AFUB_014430	61.6601	76.1791	0.30506	0.0769201	0.161983
AFUB_014440	0.947431	0.766568	-0.305606	1	1
AFUB_014450	753.649	865.507	0.199652	0.0726489	0.154487
AFUB_014460	478.726	448.52	-0.0940258	0.469413	0.627098
AFUB_014470	3742	3944.82	0.0761503	0.482344	0.63912
AFUB_014480	1441.42	1364.04	-0.0796089	0.489576	0.646203
AFUB_014490	34.6871	46.156	0.412118	0.0386369	0.0922592
AFUB_014500	2.19784	2.73765	0.316856	0.612512	0.755502
AFUB_014510	650.324	846.436	0.380242	0.000666342	0.00260638
AFUB_014520	1309.92	1408.84	0.105033	0.307715	0.467068
AFUB_014530	50.6338	57.3755	0.180334	0.342929	0.506881
AFUB_014540	23.8534	22.2763	-0.0986792	0.744643	0.854222
AFUB_014550	657.754	579.483	-0.182782	0.126146	0.23903
AFUB_014560	2709.06	1823.1	-0.571393	4.62083e-07	2.96743e-06
AFUB_014570	1636.46	1439.81	-0.184694	0.108357	0.211918
AFUB_014580	12911	13872.1	0.103585	0.384629	0.546826
AFUB_014590	589.59	492.702	-0.258997	0.0312416	0.0773757
AFUB_014600	94.5902	79.8777	-0.243899	0.162655	0.290256
AFUB_014610	1002.59	1379.87	0.460801	2.44205e-05	0.000123039
AFUB_014620	294.527	348.952	0.244631	0.0421581	0.09908
AFUB_014630	399.785	357.236	-0.162347	0.201563	0.341099
AFUB_014640	226.804	171.507	-0.403179	0.00346169	0.0116235
AFUB_014650	44.659	39.3369	-0.183067	0.400199	0.562034
AFUB_014660	605.792	467.357	-0.374299	0.00183048	0.00659659
AFUB_014670	199.774	179.892	-0.151238	0.286539	0.443897
AFUB_014680	435.904	354.17	-0.299568	0.0160631	0.0440312
AFUB_014690	8264.47	7716.74	-0.0989308	0.399447	0.561181
AFUB_014700	164.199	385.967	1.23303	2.09164e-22	3.57045e-21
AFUB_014710	1135.46	2170.41	0.934698	1.78301e-17	2.4424e-16
AFUB_014720	71.9034	66.7719	-0.10682	0.575713	0.723974
AFUB_014730	419.588	237.432	-0.821461	1.2537e-10	1.10889e-09
AFUB_014740	1.96308	2.5403	0.371881	0.590191	0.736378
AFUB_014750	1329.22	2422.3	0.865794	2.30185e-15	2.82734e-14
AFUB_014760	152.533	323.597	1.08508	6.90994e-17	9.27455e-16
AFUB_014770	84.1023	94.6653	0.17069	0.311121	0.470449
AFUB_014780	517.932	907.339	0.808878	7.46455e-13	7.79717e-12
AFUB_014790	267.16	234.391	-0.188788	0.150013	0.273548
AFUB_014800	484.461	362.761	-0.417361	0.000584772	0.00230903
AFUB_014810	399.998	422.822	0.080057	0.497191	0.653368
AFUB_014820	14233.6	14525.3	0.029269	0.835285	0.916812
AFUB_014830	349.416	248.377	-0.492413	0.000142216	0.000631467
AFUB_014840	29.368	29.1863	-0.00894949	1	1
AFUB_014850	72.6989	107.311	0.561792	0.000556443	0.00220764
AFUB_014860	499.55	435.984	-0.196354	0.101162	0.201276
AFUB_014870	39.7237	22.2683	-0.835006	0.000349891	0.0014456
AFUB_014880	602.221	807.954	0.423978	0.000168057	0.000734449
AFUB_014890	78.452	90.1156	0.199967	0.237121	0.385023
AFUB_014900	128.566	108.699	-0.24217	0.122645	0.233505
AFUB_014910	576.006	451.83	-0.350302	0.00352019	0.0118002
AFUB_014920	672.783	626.087	-0.103778	0.384693	0.546839
AFUB_014930	522.214	596.881	0.192801	0.101467	0.201842
AFUB_014940	201.505	217.144	0.107834	0.402801	0.564385
AFUB_014950	37.4919	40.0365	0.0947386	0.614183	0.757095
AFUB_014960	24.9958	26.6276	0.0912371	0.63037	0.770204
AFUB_014970	0	0
AFUB_014980	155.096	383.586	1.30639	8.26736e-25	1.53739e-23
AFUB_014990	468.084	1616.32	1.78788	2.47655e-58	1.08947e-56
AFUB_015000	2028.5	2069.02	0.0285286	0.808998	0.899127
AFUB_015010	576.214	436.859	-0.399435	0.000863085	0.00331236
AFUB_015020	170.014	183.674	0.111495	0.411261	0.572463
AFUB_015030	1600.2	693.149	-1.20702	9.9747e-25	1.84458e-23
AFUB_015040	393.342	430.771	0.131135	0.26552	0.418744
AFUB_015050	145.193	121.916	-0.252088	0.0965275	0.193536
AFUB_015060	71.9032	102.828	0.516102	0.00174673	0.00632242
AFUB_015070	26.5635	33.3259	0.327198	0.144666	0.2659
AFUB_015080	113.953	149.464	0.391359	0.00844749	0.0253095
AFUB_015090	1309.7	1243.17	-0.0752087	0.502052	0.655873
AFUB_015100	96.5197	194.282	1.00926	3.01297e-12	3.04529e-11
AFUB_015110	119.063	124.331	0.0624537	0.672273	0.802165
AFUB_015120	246.499	284.449	0.206586	0.107526	0.210706
AFUB_015130	1865.75	2011.68	0.108641	0.33055	0.492741
AFUB_015140	72.0049	244.962	1.76639	6.55344e-35	1.68233e-33
AFUB_015150	678.388	503.788	-0.429294	0.00029139	0.00122005
AFUB_015160	36.0036	31.9305	-0.173205	0.450009	0.608996
AFUB_015170	121.502	141.319	0.217975	0.140556	0.260264
AFUB_015180	5.22797	3.48423	-0.585412	0.218499	0.362479
AFUB_015190	12.5394	3.93174	-1.67323	4.38033e-05	0.000212134
AFUB_015200	745.411	86.3554	-3.10968	7.12413e-107	6.13289e-105
AFUB_015210	75.2307	52.6326	-0.515363	0.00654138	0.020299
AFUB_015220	18.0503	27.9038	0.62844	0.00854862	0.0255695
AFUB_015230	286.421	424.889	0.568948	2.00945e-06	1.19514e-05
AFUB_015240	284.247	214.38	-0.406975	0.00213519	0.00757712
AFUB_015250	1731.7	1831.01	0.0804481	0.427189	0.587429
AFUB_015260	7053.24	7048.23	-0.00102509	0.993845	1
AFUB_015270	89.1988	66.2057	-0.430069	0.0109147	0.03162
AFUB_015280	259.577	290.514	0.162446	0.207197	0.348252
AFUB_015290	1255.21	1049.27	-0.258546	0.0230731	0.0598152
AFUB_015300	127.396	105.594	-0.270785	0.0814828	0.169553
AFUB_015310	1854.66	1265.52	-0.551424	9.96475e-07	6.13868e-06
AFUB_015320	252.932	217.03	-0.220854	0.0906838	0.184621
AFUB_015330	257.66	251.809	-0.0331387	0.822061	0.908489
AFUB_015340	756.042	1052.72	0.477582	1.82545e-05	9.39151e-05
AFUB_015350	2112.82	1962.13	-0.106746	0.349054	0.513138
AFUB_015360	714.981	361.34	-0.984548	3.35765e-16	4.3208e-15
AFUB_015370	76.4322	71.1668	-0.102976	0.536889	0.688262
AFUB_015380	28.5571	52.6372	0.882232	1.98307e-05	0.000101242
AFUB_015390	1577.45	1651.59	0.0662615	0.542707	0.69347
AFUB_015400	748.954	946.022	0.336996	0.00254429	0.0088589
AFUB_015410	361.676	435.299	0.267309	0.0250945	0.0642548
AFUB_015420	625.515	579.732	-0.109656	0.358535	0.519606
AFUB_015430	851.602	843.286	-0.0141567	0.938982	0.987643
AFUB_015440	52.9857	159.392	1.5889	5.33891e-24	9.58891e-23
AFUB_015450	357.472	343.697	-0.0566927	0.632397	0.772208
AFUB_015460	494.812	610.352	0.302759	0.00869779	0.0259737
AFUB_015470	740.603	1061.89	0.519867	2.42221e-06	1.41617e-05
AFUB_015480	863.365	777.335	-0.151435	0.197822	0.336706
AFUB_015490	1836.78	1964.01	0.0966241	0.381554	0.543895
AFUB_015500	0	0
AFUB_015510	19.3274	16.2366	-0.251399	0.35445	0.518386
AFUB_015520	0.515469	0.503583	-0.033657	1	1
AFUB_015530	2217.21	10901.5	2.29771	7.05933e-93	4.92968e-91
AFUB_015540	63.8795	62.4659	-0.0322832	0.924212	0.97715
AFUB_015550	498.518	405.011	-0.299683	0.0124717	0.0355735
AFUB_015560	465.925	499.769	0.101162	0.397065	0.558857
AFUB_015570	225.447	177.197	-0.347432	0.0128853	0.0366171
AFUB_015580	86.1537	66.4044	-0.375635	0.0325024	0.079886
AFUB_015590	10196.2	189.653	-5.74853	0	0
AFUB_015600	2.3036	1.01195	-1.18676	0.161915	0.289556
AFUB_015610	59.4437	37.2893	-0.672762	0.00111833	0.0042126
AFUB_015620	2846.99	2770.95	-0.0390602	0.713768	0.831713
AFUB_015630	379.389	363.453	-0.0619114	0.649731	0.785464
AFUB_015640	127.367	103.195	-0.303613	0.0505048	0.11512
AFUB_015650	65.5329	70.4573	0.104532	0.51957	0.672162
AFUB_015660	164.48	163.005	-0.0129912	0.932499	0.982959
AFUB_015670	888.067	926.89	0.0617295	0.576228	0.72422
AFUB_015680	798.297	802.222	0.00707646	0.942844	0.990869
AFUB_015690	161.163	228.144	0.501425	0.000174893	0.000762991
AFUB_015700	26.0162	45.5355	0.807582	0.000102406	0.000464618
AFUB_015710	153.001	170.426	0.155603	0.298177	0.456756
AFUB_015720	374.401	389.444	0.0568307	0.643915	0.780758
AFUB_015730	21.6086	22.9949	0.0897075	0.664439	0.796243
AFUB_015740	26.5164	40.3032	0.604011	0.00402144	0.0132491
AFUB_015750	40.3459	40.1226	-0.0080082	0.974169	1
AFUB_015760	4.04674	3.01585	-0.424194	0.409724	0.570945
AFUB_015770	7.36407	7.18101	-0.0363165	1	1
AFUB_015780	14.4206	13.7187	-0.0719883	0.850813	0.927827
AFUB_015790	52.9053	43.2786	-0.289758	0.134263	0.251492
AFUB_015800	2016.61	2115.87	0.0693128	0.538872	0.689718
AFUB_015810	711.002	738.523	0.0547894	0.604845	0.749006
AFUB_015820	1154.16	907.183	-0.347371	0.00210953	0.00750204
AFUB_015830	100.337	93.3329	-0.1044	0.536015	0.687382
AFUB_015840	376.034	397.11	0.0786765	0.474508	0.631559
AFUB_015850	196.508	213.727	0.121182	0.370871	0.532574
AFUB_015860	4652.47	5142.42	0.144452	0.189939	0.326128
AFUB_015870	130.464	153.129	0.231087	0.109354	0.21345
AFUB_015880	203.596	263.153	0.370189	0.00374226	0.0124443
AFUB_015890	112.845	99.4857	-0.181778	0.257057	0.407455
AFUB_015900	11.5877	18.8402	0.70122	0.0121307	0.0347097
AFUB_015910	7.67872	31.6597	2.04371	1.24959e-13	1.37883e-12
AFUB_015920	52.9714	102.092	0.946581	2.119e-08	1.55935e-07
AFUB_015930	0.151727	0.766568	2.33694	0.187663	0.323327
AFUB_015940	141.904	171.454	0.2729	0.0594994	0.132065
AFUB_015950	225.701	185.175	-0.285523	0.0435219	0.101806
AFUB_015960	669.901	211.063	-1.66627	5.5504e-39	1.63983e-37
AFUB_015970	180.699	110.867	-0.704763	3.44011e-06	1.96415e-05
AFUB_015980	211.914	213.009	0.00743349	0.94431	0.991575
AFUB_015990	102.86	109.266	0.0871667	0.523383	0.675783
AFUB_016000	55.9032	55.7254	-0.00459594	1	1
AFUB_016010	68.8818	62.5174	-0.139864	0.445924	0.605027
AFUB_016020	27.3226	24.6821	-0.146627	0.577301	0.724874
AFUB_016030	454.542	581.241	0.354722	0.00239145	0.00837635
AFUB_016040	574.072	617.331	0.104812	0.341447	0.505589
AFUB_016050	1.22767	2.7433	1.16	0.0663923	0.143763
AFUB_016060	1203.71	1120.77	-0.102991	0.368632	0.529968
AFUB_016070	249.561	125.985	-0.986138	5.10144e-12	5.08413e-11
AFUB_016080	356.082	255.751	-0.477471	0.000190028	0.000825053
AFUB_016090	1689.45	768.374	-1.13667	7.98564e-23	1.38686e-21
AFUB_016100	247.173	218.423	-0.178396	0.188573	0.324585
AFUB_016110	375.113	384.739	0.0365519	0.730898	0.845056
AFUB_016120	2.02433	3.78242	0.901867	0.0911659	0.185075
AFUB_016130	764.323	454.275	-0.750618	2.47087e-10	2.15494e-09
AFUB_016140	619.642	475.163	-0.383012	0.00118562	0.00444597
AFUB_016150	122.505	47.0152	-1.38164	1.63743e-14	1.90576e-13
AFUB_016160	26.6949	24.2803	-0.136778	0.571999	0.720573
AFUB_016170	934.861	803.8	-0.217917	0.0562532	0.126065
AFUB_016180	549.227	495.846	-0.14751	0.22589	0.371009
AFUB_016190	845.35	903.88	0.0965825	0.371747	0.533602
AFUB_016200	246.534	178.338	-0.467176	0.000622132	0.00244591
AFUB_016210	307.312	276.322	-0.153349	0.222294	0.366978
AFUB_016220	340.505	288.413	-0.23954	0.0595851	0.132197
AFUB_016230	7029.7	7234.19	0.0413678	0.729983	0.844389
AFUB_016240	2257.81	2422.99	0.10186	0.351702	0.515877
AFUB_016250	14.4225	11.3257	-0.348718	0.231794	0.378466
AFUB_016260	27.1235	26.4002	-0.0389945	0.899148	0.960206
AFUB_016270	169.658	217.23	0.356597	0.00733965	0.0224415
AFUB_016280	1.09964	0.521188	-1.07715	0.602879	0.747313
AFUB_016290	0.561428	1.28536	1.19501	0.423393	0.583928
AFUB_016300	0.901952	1.49554	0.729541	0.495869	0.651975
AFUB_016310	4.00078	6.00453	0.585771	0.178914	0.312512
AFUB_016320	1.53064	0.503583	-1.60383	0.159723	0.287122
AFUB_016330	256.968	221.933	-0.211461	0.125864	0.238543
AFUB_016340	179.331	182.803	0.0276671	0.866731	0.938943
AFUB_016350	10.2884	13.1199	0.350734	0.237544	0.385433
AFUB_016360	428.395	377.28	-0.183306	0.13345	0.25026
AFUB_016370	370.211	370.953	0.00288903	0.995911	1
AFUB_016380	190.894	196.585	0.042383	0.753733	0.861581
AFUB_016390	280.089	253.835	-0.141995	0.241124	0.38937
AFUB_016400	25.9812	19.0479	-0.447835	0.0761455	0.160487
AFUB_016410	108.342	53.2277	-1.02535	8.3644e-09	6.34703e-08
AFUB_016420	141.732	159.585	0.17116	0.232544	0.379566
AFUB_016430	753.112	939.078	0.318381	0.00447277	0.0145774
AFUB_016440	9.26037	4.51378	-1.03673	0.0128349	0.0364842
AFUB_016450	2.45485	4.78959	0.964265	0.0472789	0.109137
AFUB_016460	742.309	813.072	0.131365	0.241248	0.389508
AFUB_016470	89.0231	113.613	0.351871	0.0266592	0.0676368
AFUB_016480	242.27	224.804	-0.107949	0.421749	0.582515
AFUB_016490	262.637	256.436	-0.0344688	0.779285	0.878076
AFUB_016500	233.6	232.443	-0.00716572	0.99517	1
AFUB_016510	269.039	288.198	0.099242	0.444431	0.603598
AFUB_016520	29.154	30.9633	0.0868657	0.663167	0.795196
AFUB_016530	83.7913	72.4737	-0.209344	0.235945	0.383612
AFUB_016540	36.4118	20.7449	-0.811649	0.000811472	0.00312509
AFUB_016550	3.14527	0.748964	-2.07021	0.0142516	0.039943
AFUB_016560	69.1456	18.9408	-1.86814	1.56865e-16	2.05571e-15
AFUB_016570	640.669	173.556	-1.88418	9.83884e-48	3.55981e-46
AFUB_016580	140.895	106.359	-0.40568	0.00822819	0.0247565
AFUB_016590	1163.14	1131.39	-0.0399244	0.769361	0.872851
AFUB_016600	0	0.260594	Inf	0.358152	0.519606
AFUB_016610	3.683	5.28035	0.519753	0.240697	0.388868
AFUB_016620	88.0543	63.7291	-0.466442	0.00759603	0.0231121
AFUB_016630	113.898	92.4879	-0.300408	0.0596736	0.132212
AFUB_016640	38075.6	961.738	-5.30708	2.56985e-252	8.01955e-250
AFUB_016650	57.63	66.2626	0.201377	0.25518	0.404931
AFUB_016660	201.35	107.493	-0.90546	1.15222e-09	9.49344e-09
AFUB_016670	247.81	262.055	0.0806366	0.489979	0.646594
AFUB_016680	81.8779	211.189	1.36699	2.86817e-21	4.66474e-20
AFUB_016690	69.322	57.8839	-0.260151	0.171483	0.302443
AFUB_016700	1.18075	3.28927	1.47806	0.0257913	0.0657524
AFUB_016710	0.303453	0.505975	0.73759	0.703067	0.826032
AFUB_016720	683.716	538.869	-0.343464	0.00324091	0.0109539
AFUB_016730	81.932	18.1836	-2.17179	5.9946e-22	1.00272e-20
AFUB_016740	10.6487	13.7202	0.365633	0.188594	0.324585
AFUB_016750	4.44307	0.97674	-2.18551	0.00221772	0.00781996
AFUB_016760	64.578	56.1955	-0.200587	0.294105	0.452532
AFUB_016770	316.385	248.097	-0.350782	0.00656464	0.0203585
AFUB_016780	54.6335	49.7983	-0.133689	0.533104	0.684969
AFUB_016790	14.6569	9.76935	-0.585244	0.0846542	0.174967
AFUB_016800	3.18138	3.51704	0.144711	0.885974	0.951033
AFUB_016810	8.80759	5.75915	-0.612891	0.114339	0.220891
AFUB_016820	217.557	589.19	1.43734	3.66439e-33	8.81749e-32
AFUB_016830	2331.61	2979.34	0.353661	0.00112051	0.00421922
AFUB_016840	48.9282	58.1282	0.24857	0.18794	0.323746
AFUB_016850	94.521	128.903	0.447577	0.00322652	0.010922
AFUB_016870	134.795	86.2221	-0.644636	6.55759e-05	0.000308451
AFUB_016880	40.6076	38.7407	-0.0678989	0.721361	0.837812
AFUB_016890	0.257016	0	-Inf	0.712125	0.830471
AFUB_016900	55.8788	61.9371	0.148504	0.415892	0.57698
AFUB_016910	4.28197	9.81977	1.19741	0.00224216	0.00789089
AFUB_016920	0	0
AFUB_016930	85.8213	232.793	1.43964	1.10194e-23	1.96149e-22
AFUB_016940	1.48564	1.76091	0.245239	0.833467	0.915814
AFUB_016950	0.151727	0.245381	0.693548	1	1
AFUB_016960	4.37245	3.51465	-0.315061	0.521898	0.674371
AFUB_016970	2.84133	4.30361	0.598978	0.238895	0.386701
AFUB_016980	0.280235	0	-Inf	0.708959	0.82968
AFUB_016990	0.583688	0.974349	0.739241	0.596566	0.742151
AFUB_017000	8.83033	15.2494	0.788217	0.00920124	0.0272571
AFUB_017010	18.0058	4.72395	-1.93039	1.54813e-07	1.04954e-06
AFUB_017020	1.05224	0.728968	-0.529537	0.804838	0.896901
AFUB_017030	0.818923	0.48837	-0.745752	0.789594	0.886296
AFUB_017040	1.35617	2.75526	1.02265	0.107899	0.21127
AFUB_017050	0.151727	0	-Inf	1	1
AFUB_017060	1.30974	0.751355	-0.801708	0.634144	0.773149
AFUB_017070	1.33439	1.23733	-0.108948	1	1
AFUB_017080	1.78909	3.01107	0.751047	0.198083	0.336932
AFUB_017180	1205.9	1500.46	0.315299	0.00357036	0.0119523
AFUB_017190	9.13378	12.284	0.427497	0.179079	0.31265
AFUB_017200	1.22862	1.97109	0.681947	0.284102	0.441185
AFUB_017210	0.431961	0.242989	-0.830009	1	1
AFUB_017220	0.94791	0	-Inf	0.0791353	0.16552
AFUB_017230	1.09868	0.242989	-2.1768	0.223987	0.368854
AFUB_017240	0	0.751355	Inf	0.0664953	0.143763
AFUB_017250	0.409701	1.22212	1.57674	0.106151	0.208831
AFUB_017260	208.136	454.5	1.12675	7.29178e-20	1.1168e-18
AFUB_017270	0.128987	0	-Inf	1	1
AFUB_017280	0.128987	0.505975	1.97184	0.24973	0.39876
AFUB_017290	224.23	66.8071	-1.7469	1.7035e-27	3.50745e-26
AFUB_017300	673.527	490.107	-0.458639	0.000110034	0.000496968
AFUB_017310	47.0925	24.7814	-0.926238	3.56883e-05	0.000176079
AFUB_017320	25.6499	9.47594	-1.43661	2.25053e-06	1.32355e-05
AFUB_017330	1.09916	2.20843	1.00662	0.125515	0.237926
AFUB_017340	5.68219	4.53703	-0.324698	0.500159	0.655177
AFUB_017350	3.12349	2.21647	-0.494896	0.435842	0.595637
AFUB_017360	18.5416	19.7817	0.0934019	0.67132	0.801737
AFUB_017370	408.177	380.312	-0.102012	0.412916	0.573967
AFUB_017380	1045.01	951.735	-0.134882	0.245213	0.394442
AFUB_017390	61.133	79.3717	0.376672	0.0315377	0.0779736
AFUB_017400	41.121	44.0832	0.100355	0.571246	0.720079
AFUB_017410	233.351	183.725	-0.344957	0.0115683	0.0332817
AFUB_017420	586.526	1583	1.4324	1.665e-38	4.83334e-37
AFUB_017430	4.0903	8.7374	1.095	0.00439962	0.0143483
AFUB_017440	0.151727	0	-Inf	1	1
AFUB_017450	1.22814	2.43707	0.988666	0.140059	0.259535
AFUB_017460	35.8779	81.8344	1.18961	8.45312e-11	7.56387e-10
AFUB_017470	0	0
AFUB_017480	17.8391	24.4656	0.455712	0.0784452	0.164605
AFUB_017490	2.00015	5.19711	1.3776	0.00667866	0.02068
AFUB_017500	16.4277	24.6137	0.583326	0.0204784	0.0541715
AFUB_017510	34.4031	56.7067	0.72098	0.000212962	0.00091547
AFUB_017520	1.48516	1.74331	0.231209	0.833489	0.915814
AFUB_017530	5.78891	11.0475	0.93236	0.00957369	0.0282014
AFUB_017540	0.561428	0.505975	-0.150035	1	1
AFUB_017550	0.689456	2.74808	1.99489	0.00708656	0.0218011
AFUB_017560	201.853	3318.57	4.03919	1.64658e-258	5.66993e-256
AFUB_017570	0	0
AFUB_017580	1.76587	2.00151	0.180707	0.845949	0.923846
AFUB_017590	6.70167	13.9369	1.05632	0.000992271	0.00376905
AFUB_017600	1.59141	3.75764	1.23952	0.029962	0.0747253
AFUB_017610	0.666717	0	-Inf	0.218664	0.362479
AFUB_017620	0.257495	1.27254	2.3051	0.0430444	0.100843
AFUB_017630	136.708	79.9225	-0.774425	2.05611e-06	1.21781e-05
AFUB_017640	4.43274	13.6046	1.61782	7.60511e-06	4.11178e-05
AFUB_017650	32.9099	64.7688	0.97678	3.06136e-07	2.00727e-06
AFUB_017660	0.280714	1.26776	2.17511	0.043029	0.100843
AFUB_017670	0.257495	0.746572	1.53574	0.501253	0.655177
AFUB_017680	0.257974	1.49554	2.53536	0.0198823	0.0528841
AFUB_017690	1.46098	1.51075	0.0483247	1	1
AFUB_017700	3.50901	5.7183	0.704522	0.117903	0.225855
AFUB_017710	15.9245	16.7978	0.0770235	0.682197	0.810038
AFUB_017720	0	0
AFUB_017730	2.58336	1.80655	-0.51601	0.392655	0.555845
AFUB_017740	698.933	793.168	0.182471	0.104231	0.205783
AFUB_017750	23.626	40.0037	0.759761	0.000512624	0.00204844
AFUB_017760	403.088	68.9162	-2.54818	3.19902e-64	1.54326e-62
AFUB_017770	97.7641	25.3683	-1.94628	5.25581e-21	8.34412e-20
AFUB_017780	1.22767	0.242989	-2.33695	0.207253	0.348252
AFUB_017790	60.0988	54.2566	-0.147538	0.446342	0.605265
AFUB_017800	3249.86	2296.15	-0.501162	7.75254e-06	4.18243e-05
AFUB_017810	192.049	341.679	0.831163	7.07963e-11	6.36912e-10
AFUB_017820	531.919	958.132	0.849016	4.7849e-14	5.44835e-13
AFUB_017830	69.8536	105.429	0.593871	0.000313025	0.00130407
AFUB_017840	55.8132	90.2152	0.692764	4.80632e-05	0.000231529
AFUB_017850	718.333	405.721	-0.824165	3.52562e-12	3.54908e-11
AFUB_017860	297.504	164.893	-0.851379	3.65614e-10	3.14672e-09
AFUB_017870	263.308	64.9342	-2.0197	1.16115e-37	3.2941e-36
AFUB_017880	8.45578	8.60004	0.0244052	1	1
AFUB_017890	14.0476	7.02126	-1.00052	0.00457076	0.0148579
AFUB_017900	4.4337	2.78568	-0.67048	0.218383	0.362479
AFUB_017910	29.076	25.9251	-0.165481	0.534538	0.686105
AFUB_017920	26.9121	2.21886	-3.60036	3.0192e-18	4.30711e-17
AFUB_017930	46.5923	60.8084	0.384179	0.0420182	0.0987976
AFUB_017940	16.8764	25.2755	0.582729	0.0201524	0.053465
AFUB_017950	9.37616	70.596	2.91252	1.65677e-37	4.68683e-36
AFUB_017960	54.2995	87.7809	0.692968	7.90972e-05	0.000367038
AFUB_017970	17.0456	15.9465	-0.0961644	0.732032	0.845828
AFUB_017980	1.97741	0.503583	-1.97331	0.0459978	0.106574
AFUB_017990	19.1676	6.97084	-1.45926	1.21969e-05	6.44437e-05
AFUB_018000	1.09868	1.49793	0.447199	0.653541	0.788096
AFUB_018010	2.51418	2.44989	-0.0373728	1	1
AFUB_018020	52.4863	65.8415	0.327055	0.0736633	0.156146
AFUB_018030	53.4827	39.579	-0.434336	0.0404651	0.0958005
AFUB_018050	165.599	57.4355	-1.52768	1.59238e-19	2.40932e-18
AFUB_018060	137.041	95.6868	-0.518214	0.00103753	0.00392899
AFUB_018070	26.3779	33.7482	0.355481	0.0908273	0.184876
AFUB_018080	12.7191	77.7127	2.61115	4.14171e-34	1.02883e-32
AFUB_018090	185.55	108.363	-0.775935	2.85795e-07	1.88255e-06
AFUB_018100	46785	26370.4	-0.827125	8.04284e-10	6.72661e-09
AFUB_018110	42.9645	35.5019	-0.275248	0.214957	0.358537
AFUB_018120	1301.54	1568.42	0.269084	0.0147122	0.0409695
AFUB_018130	408.887	421.752	0.0446959	0.704565	0.827447
AFUB_018140	617.141	890.565	0.52912	1.8901e-06	1.12684e-05
AFUB_018150	221.982	259.208	0.223673	0.0867374	0.178314
AFUB_018160	170.155	151.977	-0.162992	0.267869	0.421317
AFUB_018170	347.08	362.403	0.0623237	0.616527	0.759422
AFUB_018180	114.221	69.1435	-0.724161	1.6552e-05	8.58193e-05
AFUB_018190	93.0885	100.28	0.107355	0.473292	0.630677
AFUB_018200	166.645	139.895	-0.252426	0.0858895	0.176953
AFUB_018210	363.594	345.376	-0.0741577	0.52122	0.673774
AFUB_018220	1389.96	3742.37	1.4289	7.12104e-39	2.09766e-37
AFUB_018230	79.0386	298.504	1.91712	3.35904e-43	1.10704e-41
AFUB_018240	103.198	385.44	1.90109	5.15395e-47	1.83158e-45
AFUB_018250	3345.23	6026.98	0.84933	8.87667e-15	1.05151e-13
AFUB_018260	93.4321	149.623	0.679346	6.02913e-06	3.30989e-05
AFUB_018270	283.738	374.855	0.401773	0.00138955	0.0051412
AFUB_018280	596.551	904.702	0.600798	1.03243e-07	7.13484e-07
AFUB_018290	1198.78	1373	0.195762	0.0764895	0.161178
AFUB_018300	1075.83	889.451	-0.274457	0.0164399	0.0448673
AFUB_018310	43.6075	34.9703	-0.318446	0.143422	0.264099
AFUB_018320	143.199	143.298	0.000994712	0.992613	1
AFUB_018330	460.092	582.834	0.341162	0.00335779	0.0113089
AFUB_018340	2444.45	2670.46	0.12758	0.218066	0.362245
AFUB_018350	17.7166	33.187	0.905512	0.00012577	0.000563456
AFUB_018360	9.83661	8.70459	-0.176386	0.630777	0.770551
AFUB_018370	138.376	114.01	-0.279435	0.0782214	0.164239
AFUB_018380	30.3946	36.1557	0.250407	0.241866	0.390267
AFUB_018390	70.4713	106.239	0.592203	0.0002656	0.00112147
AFUB_018400	472.416	635.017	0.426738	0.000180913	0.000787877
AFUB_018410	156.495	158.099	0.0147159	0.929509	0.980985
AFUB_018420	1.33391	1.75852	0.398699	0.679452	0.807654
AFUB_018430	258.175	265.17	0.0385662	0.769191	0.872758
AFUB_018440	99.7154	125.588	0.332812	0.0332295	0.0813906
AFUB_018450	11.8267	11.5655	-0.0322291	0.943832	0.99129
AFUB_018460	25.7029	32.6453	0.344946	0.132904	0.249469
AFUB_018470	79.1943	62.6015	-0.339199	0.0641323	0.140014
AFUB_018480	59.0677	66.6406	0.174031	0.302094	0.460522
AFUB_018490	11.2847	30.0418	1.4126	4.16068e-08	2.972e-07
AFUB_018500	326.055	880.551	1.43329	1.36297e-35	3.59119e-34
AFUB_018510	1925.15	1861.64	-0.0483969	0.636472	0.774786
AFUB_018520	461.462	538.926	0.223876	0.0596606	0.132212
AFUB_018530	357.824	388.997	0.120511	0.33668	0.49979
AFUB_018540	428.95	405.061	-0.0826669	0.501548	0.655386
AFUB_018550	61.4665	61.2992	-0.00393236	1	1
AFUB_018560	311.873	317.741	0.0268933	0.832326	0.915779
AFUB_018570	1.37987	2.52509	0.871801	0.160457	0.287836
AFUB_018580	218.661	219.124	0.00305104	0.891183	0.955378
AFUB_018590	82.7848	87.5029	0.0799661	0.569612	0.718585
AFUB_018600	872.356	716.509	-0.283932	0.013181	0.0373724
AFUB_018610	508.142	570.933	0.168088	0.148338	0.271252
AFUB_018620	513.729	547.219	0.0911106	0.433989	0.593944
AFUB_018630	521.001	522.984	0.00548112	0.968936	1
AFUB_018640	296.035	265.892	-0.154926	0.228587	0.373962
AFUB_018650	62.7671	60.9599	-0.0421482	0.885051	0.95054
AFUB_018660	72.5614	66.2198	-0.131939	0.476326	0.633191
AFUB_018670	131.437	107.423	-0.291076	0.0675795	0.145599
AFUB_018680	252.038	209.432	-0.267159	0.0462656	0.107095
AFUB_018690	68.2841	87.3171	0.354715	0.0289601	0.0726532
AFUB_018700	259.709	248.544	-0.0633939	0.629294	0.769333
AFUB_018710	1469.48	1257.88	-0.224314	0.0484938	0.111349
AFUB_018720	152.898	135.496	-0.174321	0.236179	0.383868
AFUB_018730	2539.05	2502.39	-0.0209831	0.877391	0.945669
AFUB_018740	447.459	344.682	-0.37649	0.00274092	0.0094578
AFUB_018750	3.72991	2.76569	-0.431504	0.474562	0.631559
AFUB_018760	24.7749	20.6513	-0.262646	0.305489	0.464608
AFUB_018770	1053.8	1062.21	0.0114768	0.925716	0.978119
AFUB_018780	180.685	519.422	1.52343	1.80706e-35	4.7363e-34
AFUB_018790	947.87	1233.13	0.379562	0.000573165	0.00226768
AFUB_018800	34.2068	43.3328	0.341174	0.0905955	0.184479
AFUB_018810	92.9662	113.909	0.29311	0.0590882	0.131343
AFUB_018820	8291.9	8016.3	-0.0487665	0.670221	0.800681
AFUB_018830	118.736	347.393	1.5488	4.13547e-32	9.51539e-31
AFUB_018840	9.02562	53.5776	2.56953	3.71606e-27	7.49668e-26
AFUB_018850	529.219	445.653	-0.247946	0.0352059	0.0855337
AFUB_018860	1204.65	3488.12	1.53384	8.18323e-45	2.79855e-43
AFUB_018870	36.8744	29.4574	-0.323991	0.146789	0.269045
AFUB_018880	388.291	292.762	-0.407411	0.00121931	0.00456202
AFUB_018890	1246.09	931.558	-0.419697	0.00025976	0.0010996
AFUB_018900	1432.36	1235.54	-0.21325	0.0604403	0.133589
AFUB_018910	96.9864	99.3429	0.0346347	0.818861	0.906256
AFUB_018920	308.827	385.089	0.318396	0.00991039	0.0290988
AFUB_018930	0	0
AFUB_018940	190.113	145.815	-0.382715	0.00755067	0.0230162
AFUB_018950	0.128987	0	-Inf	1	1
AFUB_018960	781.593	1607.03	1.03991	2.85825e-21	4.65619e-20
AFUB_018970	322.233	395.696	0.296288	0.015549	0.0429165
AFUB_018980	775.358	832.705	0.102942	0.381121	0.543774
AFUB_018990	613.403	685.061	0.159397	0.165287	0.293746
AFUB_019000	781.765	678.147	-0.205136	0.0808376	0.168562
AFUB_019010	1890.27	1751.69	-0.109847	0.344526	0.508525
AFUB_019020	680.772	624.854	-0.123652	0.266749	0.41982
AFUB_019030	35.8219	37.7985	0.0774873	0.703581	0.826389
AFUB_019040	14.0296	16.4948	0.233535	0.348361	0.512482
AFUB_019050	55.6636	56.2266	0.0145192	0.958761	1
AFUB_019060	289.53	250.095	-0.211238	0.110331	0.214853
AFUB_019070	330.686	382.181	0.208792	0.0947377	0.190698
AFUB_019080	526.361	365.334	-0.526837	1.3639e-05	7.16081e-05
AFUB_019090	889.917	1078.21	0.27689	0.0134395	0.0379875
AFUB_019100	35.6712	51.4162	0.527464	0.0074898	0.0228516
AFUB_019110	77.8106	27.395	-1.50605	8.42154e-13	8.76929e-12
AFUB_019120	10.9808	13.9954	0.34997	0.226632	0.3718
AFUB_019130	1641.06	2673.06	0.703865	1.34292e-10	1.18676e-09
AFUB_019140	137.74	173.91	0.336391	0.0206847	0.054587
AFUB_019150	611.278	615.61	0.0101891	0.895216	0.957749
AFUB_019160	1330.6	930.189	-0.516486	4.06032e-06	2.29985e-05
AFUB_019170	39.6045	52.2327	0.399289	0.0430856	0.10088
AFUB_019180	5589.14	4823.39	-0.212579	0.0624868	0.137097
AFUB_019190	65.9892	71.934	0.124444	0.465248	0.623076
AFUB_019200	558.121	569.211	0.0283855	0.792894	0.888771
AFUB_019210	474.601	373.143	-0.346985	0.00483576	0.0156278
AFUB_019220	133.668	169.534	0.342917	0.0147703	0.0410852
AFUB_019230	5700.25	5659.66	-0.0103097	0.928118	0.980091
AFUB_019240	354.911	292.165	-0.280671	0.0252858	0.0646617
AFUB_019250	288.709	280.029	-0.044038	0.805928	0.897385
AFUB_019260	2328.11	2483.81	0.0933922	0.381576	0.543895
AFUB_019270	371.184	199.782	-0.893704	7.12431e-12	7.01611e-11
AFUB_019280	227.737	199.756	-0.189131	0.169711	0.300112
AFUB_019290	246.476	266.882	0.114754	0.391458	0.554639
AFUB_019300	1128.04	942.803	-0.25879	0.0248599	0.0638012
AFUB_019310	277.395	265.748	-0.0618828	0.634251	0.773149
AFUB_019320	209.191	208.509	-0.00471477	0.943593	0.99129
AFUB_019330	808.812	795.408	-0.0241088	0.838372	0.918244
AFUB_019340	33.8853	24.0253	-0.496103	0.0391565	0.0932325
AFUB_019350	443.061	448.8	0.0185684	0.879039	0.946901
AFUB_019360	842.138	765.803	-0.137084	0.232281	0.379199
AFUB_019370	132.508	135.829	0.0357084	0.810712	0.90053
AFUB_019380	627.31	601.634	-0.060292	0.653372	0.788096
AFUB_019390	85.1243	72.3152	-0.235271	0.180647	0.315044
AFUB_019400	3231.11	2454.62	-0.396532	0.000460476	0.0018579
AFUB_019410	2469.68	2668.78	0.111857	0.301108	0.459133
AFUB_019420	58.6309	51.0884	-0.198664	0.310673	0.470201
AFUB_019430	244.83	222.2	-0.139924	0.303693	0.46251
AFUB_019440	422.167	386.918	-0.125785	0.342188	0.506238
AFUB_019450	1000.02	1132.39	0.179343	0.0863001	0.17747
AFUB_019460	6.8852	13.9721	1.02098	0.001591	0.00579844
AFUB_019470	664.781	1243.67	0.903657	3.11921e-16	4.02196e-15
AFUB_019480	28.9989	31.3932	0.114454	0.579412	0.726977
AFUB_019490	137.739	97.5994	-0.496998	0.00150878	0.00552907
AFUB_019500	10.1372	11.4774	0.179144	0.545335	0.69585
AFUB_019510	1066.11	1023.56	-0.058755	0.626653	0.767134
AFUB_019520	348.099	401.884	0.207282	0.091752	0.185841
AFUB_019530	607.4	345.173	-0.815328	1.77276e-11	1.68919e-10
AFUB_019540	456.484	457.54	0.00333195	1	1
AFUB_019550	3.63704	7.46725	1.03781	0.0143075	0.040021
AFUB_019560	2320.05	3278.24	0.498768	4.32733e-06	2.43041e-05
AFUB_019570	246.391	119.289	-1.04649	5.52452e-13	5.8317e-12
AFUB_019580	3.22782	3.25645	0.0127415	1	1
AFUB_019590	140.648	64.4391	-1.12608	1.76729e-11	1.68559e-10
AFUB_019600	62.0864	282.195	2.18434	3.77397e-52	1.50147e-50
AFUB_019610	571.823	518.446	-0.141375	0.243369	0.392234
AFUB_019620	1326.13	1212.85	-0.128825	0.263037	0.415747
AFUB_019630	3632.64	3884.21	0.0966048	0.381516	0.543895
AFUB_019640	264.865	272.635	0.041714	0.732437	0.845828
AFUB_019650	414.186	463.877	0.163465	0.15893	0.286132
AFUB_019660	3392.72	3124.92	-0.118625	0.306902	0.466047
AFUB_019670	159.811	145.816	-0.132216	0.381811	0.544136
AFUB_019680	670.964	563.263	-0.252426	0.0304879	0.0758287
AFUB_019690	2009.59	2374.46	0.240698	0.0245621	0.0631344
AFUB_019700	195.443	149.34	-0.388144	0.00794981	0.0240493
AFUB_019710	630.302	537.98	-0.228491	0.0500816	0.114312
AFUB_019720	633.102	725.633	0.1968	0.0780385	0.163889
AFUB_019730	489.843	657.425	0.424508	0.000232763	0.000994596
AFUB_019740	7.96689	8.25382	0.0510452	0.930056	0.981195
AFUB_019750	111.598	143.239	0.36012	0.0148384	0.041241
AFUB_019760	133.211	140.637	0.0782708	0.578769	0.726353
AFUB_019770	536.825	415.837	-0.368434	0.0021486	0.00762083
AFUB_019780	2995.23	3140.29	0.0682321	0.516909	0.669537
AFUB_019790	794.41	1156.7	0.542057	1.01716e-06	6.25069e-06
AFUB_019800	299.278	282.852	-0.0814409	0.516679	0.669537
AFUB_019810	507.391	455.329	-0.156187	0.180772	0.315152
AFUB_019820	156.896	102.229	-0.618011	5.2581e-05	0.000251834
AFUB_019830	1553.55	1144.42	-0.440955	9.6091e-05	0.000439361
AFUB_019840	173.854	137.267	-0.340888	0.0199203	0.0529194
AFUB_019850	353.443	365.059	0.0466512	0.72329	0.839468
AFUB_019860	1510.92	1779.81	0.236303	0.02919	0.0731288
AFUB_019870	523.583	471.099	-0.152386	0.199888	0.339238
AFUB_019880	1190.51	1293.22	0.119387	0.264224	0.417161
AFUB_019890	82.6582	56.4979	-0.548961	0.00249226	0.00869286
AFUB_019900	226.435	335.841	0.568678	6.05879e-06	3.32434e-05
AFUB_019910	277.195	367.235	0.4058	0.0009552	0.00364348
AFUB_019920	644.362	567.606	-0.18298	0.125184	0.237524
AFUB_019930	892.182	617.849	-0.530084	5.73138e-06	3.16382e-05
AFUB_019940	904.996	1005.88	0.15247	0.161464	0.288853
AFUB_019950	132.729	111.33	-0.253651	0.10853	0.212132
AFUB_019960	476.442	290.902	-0.711767	1.01038e-08	7.60337e-08
AFUB_019970	362.94	394.116	0.118888	0.335106	0.497749
AFUB_019980	188.903	145.169	-0.37991	0.00678405	0.0209869
AFUB_019990	120.398	110.788	-0.120006	0.465105	0.62301
AFUB_020000	171.385	147.598	-0.215571	0.139668	0.259097
AFUB_020010	26.6695	37.7983	0.503134	0.02368	0.0612137
AFUB_020020	395.597	472.553	0.256442	0.0306121	0.076024
AFUB_020030	69.4829	107.919	0.635223	9.2176e-05	0.000423204
AFUB_020040	270.857	234.847	-0.205811	0.127509	0.24121
AFUB_020050	259.784	370.366	0.511637	3.9359e-05	0.000192289
[truncated: 8,161 more rows]

## Sheet: WT.0_WT.8
Transcript-ID	mean(A)	mean(B)	log2(FoldChange)	p-value	FDR-adjusted p-value
AFUB_000010	5.40124	10.8883	1.01142	0.206897	0.465775
AFUB_000020	20.5647	20.329	-0.0166304	1	1
AFUB_000030	4.86835	5.43209	0.158074	0.939731	1
AFUB_000040	132.049	124.289	-0.0873733	0.790269	0.948134
AFUB_000050	0.508239	0.977978	0.944296	0.861244	0.984732
AFUB_000060	0	1.4847	Inf	0.224535	0.490786
AFUB_000070	0.347927	0.495421	0.50987	1	1
AFUB_000080	3.55679	5.90178	0.730576	0.514008	0.777622
AFUB_000090	1.1759	1.4847	0.336404	1	1
AFUB_000100	11.0165	6.95071	-0.66444	0.401246	0.686947
AFUB_000110	578.319	408.415	-0.501829	0.0479414	0.175161
AFUB_000120	19.757	26.3743	0.416769	0.410369	0.695306
AFUB_000130	2.89	2.95654	0.0328392	1	1
AFUB_000140	10.2669	9.95871	-0.0439757	1	1
AFUB_000150	7.98469	27.7623	1.79782	0.00160434	0.0144275
AFUB_000160	1.52472	7.93337	2.37939	0.0181471	0.0891772
AFUB_000170	0.348811	1.98013	2.50507	0.405037	0.690623
AFUB_000180	0	0.506726	Inf	0.702393	0.903748
AFUB_000190	3.26877	0.506726	-2.68947	0.193053	0.445954
AFUB_000200	1.3371	2.97097	1.15183	0.56924	0.817078
AFUB_000210	0.508239	13.4411	4.725	0.000104983	0.00149335
AFUB_000220	1.14595	15.9474	3.79871	0.000400694	0.00458985
AFUB_000230	0.799789	6.03549	2.91578	0.0756431	0.242134
AFUB_000240	256.918	319.79	0.31582	0.237286	0.50887
AFUB_000250	17.3004	31.0934	0.845806	0.106699	0.302451
AFUB_000260	120.822	69.099	-0.806152	0.0854667	0.262248
AFUB_000270	1.7141	2.98071	0.798206	0.681337	0.890077
AFUB_000280	36.8706	114.87	1.63945	0.000170406	0.00226302
AFUB_000290	32.0877	36.8069	0.197955	0.782676	0.944294
AFUB_000300	1844.74	1018.71	-0.856679	0.310871	0.593605
AFUB_000310	256.195	330.601	0.367848	0.167386	0.406869
AFUB_000320	10.296	5.99846	-0.779422	0.370011	0.658008
AFUB_000330	33.682	46.9652	0.479614	0.295308	0.576809
AFUB_000340	150.596	304.97	1.01798	0.000217458	0.00274222
AFUB_000350	126.24	148.966	0.238823	0.396784	0.683339
AFUB_000360	23.0064	14.3177	-0.684234	0.261913	0.538996
AFUB_000370	29.2436	28.1981	-0.0525224	0.968674	1
AFUB_000380	117.492	205.336	0.805422	0.207481	0.466459
AFUB_000390	637.007	972.512	0.610408	0.0137954	0.0734217
AFUB_000400	332.319	402.853	0.277686	0.283566	0.564619
AFUB_000410	2772.36	3908.97	0.495676	0.0442589	0.16595
AFUB_000420	1635.71	1370.3	-0.255426	0.289184	0.570177
AFUB_000430	1033.65	1047.16	0.0187242	0.915847	1
AFUB_000440	547.588	776.621	0.504121	0.0459006	0.169751
AFUB_000450	1118.87	1221.26	0.126324	0.598175	0.836606
AFUB_000460	303.571	228.917	-0.40721	0.137966	0.359943
AFUB_000470	866.573	267.541	-1.69556	0.013302	0.0715545
AFUB_000480	65.6298	16.8385	-1.96259	0.135008	0.35519
AFUB_000490	311.772	273.138	-0.190859	0.485271	0.754253
AFUB_000500	728.15	676.227	-0.106728	0.682351	0.890651
AFUB_000510	594.189	801.787	0.432296	0.0845136	0.260443
AFUB_000520	298.129	234.054	-0.349096	0.19968	0.455578
AFUB_000530	2507.2	1715.9	-0.547115	0.0215721	0.100663
AFUB_000540	570.541	673.941	0.240291	0.32172	0.607363
AFUB_000550	382.123	534.351	0.483749	0.0527506	0.187144
AFUB_000560	200.53	169.011	-0.246694	0.398793	0.685261
AFUB_000570	323.506	418.758	0.372323	0.153464	0.384945
AFUB_000580	613.525	770.656	0.328965	0.189798	0.44139
AFUB_000590	91.2477	70.7158	-0.367756	0.291941	0.572883
AFUB_000600	123.124	94.4823	-0.381996	0.237602	0.509439
AFUB_000610	95.7837	194.747	1.02375	0.000696332	0.00727858
AFUB_000620	491.275	793.094	0.69096	0.00584637	0.0384883
AFUB_000630	6232.73	11956.1	0.939816	8.17439e-05	0.00119684
AFUB_000640	30.2362	40.6549	0.427153	0.35422	0.640845
AFUB_000650	489.967	525.065	0.0998129	0.702921	0.903991
AFUB_000660	5338.99	5922.1	0.14954	0.5426	0.800283
AFUB_000670	19.4707	154.583	2.989	2.78644e-16	5.57288e-14
AFUB_000680	0.159427	0.495421	1.63576	0.985716	1
AFUB_000690	894.688	3432.48	1.93979	6.58372e-15	8.71602e-13
AFUB_000700	165.717	360.559	1.12151	0.000492008	0.00544175
AFUB_000710	36.5086	44.6693	0.291047	0.512955	0.776993
AFUB_000720	4.35481	4.45411	0.0325287	1	1
AFUB_000730	24.1259	18.759	-0.363005	0.560661	0.810257
AFUB_000740	0.48005	0.495421	0.0454714	1	1
AFUB_000750	367.062	164.765	-1.15561	0.0182109	0.0893568
AFUB_000760	512.457	59.0303	-3.1179	4.25416e-08	1.5698e-06
AFUB_000770	1853.73	801.153	-1.21028	0.0120442	0.0669494
AFUB_000780	922.131	110.521	-3.06065	5.32827e-07	1.51803e-05
AFUB_000790	370.802	20.7391	-4.16023	5.41999e-10	3.15116e-08
AFUB_000800	1921.55	11.4095	-7.39589	2.31082e-16	4.81421e-14
AFUB_000810	1544.57	25.6258	-5.91347	8.5208e-10	4.65617e-08
AFUB_000820	1747.18	52.5816	-5.05432	1.29867e-09	6.79929e-08
AFUB_000830	8660.58	262.028	-5.04667	7.96553e-11	5.263e-09
AFUB_000840	97.9305	169.716	0.79329	0.00767118	0.0473238
AFUB_000850	196.471	207.967	0.082043	0.767659	0.936439
AFUB_000860	88.3189	101.481	0.200416	0.543553	0.801117
AFUB_000870	20.2935	18.8701	-0.104918	0.943823	1
AFUB_000880	522.859	642.502	0.297278	0.231394	0.500744
AFUB_000890	33.8511	44.628	0.398746	0.289885	0.570864
AFUB_000900	76.7994	54.2628	-0.50113	0.253515	0.527825
AFUB_000910	114.074	5.40948	-4.39833	0.100422	0.290825
AFUB_000920	24.7962	67.0412	1.43493	0.00012865	0.00177939
AFUB_000930	215.506	506.835	1.23379	4.13981e-06	9.28208e-05
AFUB_000940	484.168	892.722	0.882702	0.000465249	0.00518672
AFUB_000950	57.2266	65.8442	0.20237	0.548506	0.803621
AFUB_000960	185.443	115.347	-0.684999	0.0206335	0.0974197
AFUB_000970	31.4235	24.6689	-0.349151	0.465429	0.738894
AFUB_000980	365.823	100.426	-1.86501	2.41402e-06	5.81216e-05
AFUB_000990	59.0067	194.051	1.71749	0.00307401	0.0238538
AFUB_001000	32.2613	743.608	4.52667	1.63265e-07	5.23284e-06
AFUB_001010	0.318855	2.98227	3.22544	0.0693264	0.228649
AFUB_001020	1.74229	4.96084	1.5096	0.20508	0.463248
AFUB_001030	6.32873	13.8207	1.12684	0.168133	0.407991
AFUB_001040	20.9241	44.8818	1.10096	0.00680134	0.043293
AFUB_001050	2721.81	1884.02	-0.530755	0.0249565	0.111437
AFUB_001060	123.383	189.454	0.618706	0.03401	0.138873
AFUB_001070	1955.39	1399.27	-0.482779	0.0447343	0.167106
AFUB_001080	2276.24	1502.72	-0.599076	0.0119427	0.0665334
AFUB_001090	0	0	NA	NA	NA
AFUB_001100	844.984	758.064	-0.156604	0.523778	0.78551
AFUB_001110	310.112	402.294	0.375458	0.151561	0.382152
AFUB_001120	285.454	23.2275	-3.61935	3.84003e-06	8.66824e-05
AFUB_001130	4.61729	1.49757	-1.62442	0.22971	0.498287
AFUB_001140	313.3	296.619	-0.0789342	0.759868	0.934136
AFUB_001150	206.261	116.848	-0.819844	0.00620114	0.0403458
AFUB_001160	34.9486	42.1428	0.270048	0.536994	0.796727
AFUB_001170	84.2759	124.533	0.563337	0.541159	0.799939
AFUB_001180	486.949	658.161	0.43467	0.306462	0.588671
AFUB_001190	12363.4	17641	0.512853	0.0313943	0.131358
AFUB_001200	4510.34	3030.14	-0.573852	0.0144921	0.076074
AFUB_001210	528.94	452.033	-0.226674	0.371974	0.660095
AFUB_001220	1457.89	672.659	-1.11593	0.183297	0.432217
AFUB_001230	604.265	423.1	-0.514183	0.0431402	0.163591
AFUB_001240	0	0	NA	NA	NA
AFUB_001250	2174.17	1938.51	-0.165516	0.592994	0.833569
AFUB_001260	6652.53	14310.1	1.10506	0.00269551	0.0215641
AFUB_001270	3.87918	11.9131	1.61873	0.0528493	0.18721
AFUB_001280	29.025	41.7861	0.525728	0.215898	0.478938
AFUB_001290	534.953	693.558	0.374603	0.136972	0.358377
AFUB_001300	311.414	647.219	1.05542	4.49825e-05	0.000727872
AFUB_001310	997.866	749.608	-0.412709	0.578345	0.822331
AFUB_001320	1071.1	1082.34	0.0150576	0.931427	1
AFUB_001330	1759.43	1826.67	0.0541065	0.813841	0.960145
AFUB_001340	3264.21	2855.9	-0.19279	0.42788	0.709411
AFUB_001350	150.515	236.492	0.651882	0.0205037	0.0969901
AFUB_001360	186.946	349.359	0.902086	0.0201524	0.0962387
AFUB_001370	405.833	341.03	-0.250988	0.862035	0.985245
AFUB_001380	0.348811	0.495421	0.506209	1	1
AFUB_001390	0.1885	0	-Inf	1	1
AFUB_001400	2019.28	1363.03	-0.567031	0.0174653	0.0867626
AFUB_001410	649.174	561.604	-0.209052	0.405395	0.690974
AFUB_001420	333.998	265.389	-0.331731	0.665591	0.881894
AFUB_001430	449.549	542.127	0.270154	0.380649	0.66945
AFUB_001440	2915.48	2760.34	-0.078889	0.903716	1
AFUB_001450	33.3993	57.316	0.779121	0.0618994	0.210185
AFUB_001460	583.204	750.756	0.364343	0.143369	0.368703
AFUB_001470	6571.04	7166.09	0.125064	0.599673	0.83686
AFUB_001480	630.364	330.13	-0.933151	0.000252258	0.00311005
AFUB_001490	292.972	290.436	-0.0125451	0.966719	1
AFUB_001500	236.389	45.1543	-2.38823	0.0760642	0.242706
AFUB_001510	1335.39	772.958	-0.7888	0.00111485	0.0105974
AFUB_001520	4788.35	11711.4	1.29031	8.75614e-08	3.00898e-06
AFUB_001530	556.219	464.86	-0.258857	0.312822	0.596191
AFUB_001540	384.571	379.341	-0.0197544	0.95179	1
AFUB_001550	1601.17	1791.08	0.161708	0.501067	0.766744
AFUB_001560	1531.47	975.9	-0.650114	0.00687318	0.0436392
AFUB_001570	521.608	1520	1.54303	6.07317e-10	3.5105e-08
AFUB_001580	470.069	1194.49	1.34545	7.08963e-08	2.51405e-06
AFUB_001590	330.818	414.971	0.32697	0.208441	0.46767
AFUB_001600	248.166	241.307	-0.04043	0.876684	0.990939
AFUB_001610	282.42	355.086	0.330327	0.21069	0.471131
AFUB_001620	635.672	513.177	-0.308826	0.22134	0.487212
AFUB_001630	251.155	231.112	-0.119987	0.669014	0.884002
AFUB_001640	2928.14	1704.39	-0.780734	0.00101666	0.009787
AFUB_001650	135.467	208.499	0.622101	0.0321771	0.133579
AFUB_001660	206.665	166.473	-0.312006	0.278729	0.559248
AFUB_001670	106.856	49.6018	-1.10721	0.0790396	0.249809
AFUB_001680	28.5513	22.6935	-0.331277	0.505085	0.769477
AFUB_001690	662.443	360.75	-0.876796	0.00053343	0.00581712
AFUB_001700	1521.61	1000.6	-0.604732	0.0119048	0.0663588
AFUB_001710	175.007	211.457	0.272949	0.327774	0.61358
AFUB_001720	962.923	813.127	-0.243939	0.322354	0.6081
AFUB_001730	128.261	160.109	0.319976	0.276438	0.556165
AFUB_001740	141.406	170.066	0.266257	0.352032	0.63936
AFUB_001750	13932.2	13558	-0.0392836	0.856783	0.982445
AFUB_001760	1426.41	1261.48	-0.177275	0.469657	0.742306
AFUB_001770	394.338	417.114	0.0810077	0.745785	0.925725
AFUB_001780	893.737	1274.95	0.512515	0.0378652	0.149311
AFUB_001790	1397.67	1123.12	-0.315512	0.188661	0.439906
AFUB_001800	122.869	121.295	-0.0185963	0.97594	1
AFUB_001810	29370.6	16812.7	-0.804825	0.000537022	0.00584355
AFUB_001820	368.502	340.494	-0.114043	0.676535	0.887657
AFUB_001830	617.076	888.141	0.525341	0.033568	0.137687
AFUB_001840	517.66	406.729	-0.347937	0.17259	0.41538
AFUB_001850	1028.96	481.146	-1.09663	9.5651e-06	0.000192457
AFUB_001860	87.993	113.055	0.361565	0.260467	0.5371
AFUB_001870	1120.47	883.404	-0.342965	0.16346	0.400245
AFUB_001880	785.621	951.325	0.276105	0.25958	0.536322
AFUB_001890	515.31	533.807	0.0508758	0.842443	0.975094
AFUB_001900	2978.92	2458.71	-0.276889	0.24016	0.51185
AFUB_001910	371.625	280.467	-0.406015	0.250388	0.524703
AFUB_001920	70.6248	64.0999	-0.139852	0.676572	0.887657
AFUB_001930	114.276	119.971	0.0701608	0.845823	0.976701
AFUB_001940	931.672	769.444	-0.276006	0.263669	0.540638
AFUB_001950	216.9	221.556	0.0306424	0.930453	1
AFUB_001960	262.995	340.174	0.371236	0.169167	0.409705
AFUB_001970	68.451	78.015	0.18868	0.593001	0.833569
AFUB_001980	10.7867	10.3898	-0.0540784	1	1
AFUB_001990	191.313	127.732	-0.582812	0.0432717	0.163598
AFUB_002000	918.204	279.322	-1.71688	0.0149791	0.0778945
AFUB_002010	696.558	275.137	-1.34009	2.73042e-06	6.43967e-05
AFUB_002020	74.5322	225.687	1.59839	3.92981e-08	1.4609e-06
AFUB_002030	64.3402	375.718	2.54586	4.38788e-17	1.1251e-14
AFUB_002040	863.702	1245.19	0.52776	0.0313946	0.131358
AFUB_002050	93.1343	112.781	0.276134	0.395181	0.682386
AFUB_002060	135.503	142.832	0.0759927	0.790685	0.948335
AFUB_002070	59.7299	63.3468	0.0848199	0.828125	0.967888
AFUB_002080	555.822	1171.65	1.07585	1.78252e-05	0.00033194
AFUB_002090	339.514	576.283	0.763307	0.0173382	0.0863028
AFUB_002100	168.434	197.769	0.231629	0.419868	0.703296
AFUB_002110	0.639477	1.4847	1.21521	0.699976	0.901799
AFUB_002120	1844.44	2011.46	0.125059	0.614223	0.846223
AFUB_002130	75.7583	177.617	1.22929	0.00248425	0.0201972
AFUB_002140	2722.08	2828.63	0.055395	0.814443	0.960145
AFUB_002150	472.885	452.743	-0.0627977	0.811661	0.959184
AFUB_002160	880.777	661.757	-0.412477	0.0940473	0.277864
AFUB_002170	163.369	235.239	0.525992	0.0605592	0.20685
AFUB_002180	226.188	309.789	0.453763	0.0939685	0.277767
AFUB_002190	359.317	673.554	0.906535	0.000446036	0.00501728
AFUB_002200	77.8626	31.576	-1.3021	0.382274	0.671008
AFUB_002210	26.3862	5.97585	-2.14257	0.410099	0.694966
AFUB_002220	2.16773	0.989282	-1.13173	0.754503	0.930296
AFUB_002230	132.87	144.184	0.117892	0.712154	0.90894
AFUB_002240	311.104	267.787	-0.21631	0.410999	0.695665
AFUB_002250	167.58	275.028	0.714733	0.0104772	0.0602486
AFUB_002260	820.039	1093.53	0.415224	0.089792	0.270368
AFUB_002270	23.8432	19.1932	-0.312985	0.66678	0.882461
AFUB_002280	6.09975	28.8256	2.24053	6.96016e-05	0.00104507
AFUB_002290	235.35	350.416	0.574259	0.0322479	0.133698
AFUB_002300	38.1285	168.448	2.14336	1.54718e-09	7.93426e-08
AFUB_002310	20.71	18.7574	-0.14287	0.837652	0.973407
AFUB_002320	309.227	248.204	-0.31714	0.225155	0.491177
AFUB_002330	130.965	146.7	0.163688	0.570434	0.817826
AFUB_002340	691.444	410.113	-0.753592	0.0180115	0.0887266
AFUB_002350	259.473	406.223	0.646685	0.0139879	0.0741669
AFUB_002360	9.43808	17.3226	0.876089	0.194803	0.448649
AFUB_002370	314.869	299.355	-0.0728939	0.799564	0.953689
AFUB_002380	39.3643	34.0901	-0.207535	0.662394	0.87979
AFUB_002390	1249.58	1137.33	-0.135794	0.577865	0.821998
AFUB_002400	310.563	273.351	-0.184132	0.486686	0.755255
AFUB_002410	5938.09	4478.55	-0.406968	0.0827107	0.257425
AFUB_002420	138.014	273.842	0.988526	0.00356469	0.026944
AFUB_002430	593.905	625.565	0.0749267	0.761043	0.934136
AFUB_002440	38.4095	26.2195	-0.550821	0.229924	0.498641
AFUB_002450	5432.48	5527.93	0.0251291	0.90941	1
AFUB_002460	611.903	802.405	0.391028	0.130999	0.347753
AFUB_002470	279.905	271.789	-0.0424517	0.908464	1
AFUB_002480	53.7614	58.4312	0.120168	0.741061	0.92344
AFUB_002490	2201.23	1371.73	-0.682312	0.004122	0.0301316
AFUB_002500	332.739	286.262	-0.217053	0.638518	0.863213
AFUB_002510	871.313	521.999	-0.739145	0.00391213	0.0289145
AFUB_002520	1727.87	471.889	-1.87248	1.10874e-08	4.69804e-07
AFUB_002530	1498.68	1247.05	-0.265171	0.267572	0.54573
AFUB_002540	239.106	194.899	-0.294923	0.300972	0.582377
AFUB_002550	314.142	280.478	-0.163529	0.536058	0.795963
AFUB_002560	209.313	205.077	-0.0294971	0.941927	1
AFUB_002570	1588.36	1663.63	0.0667939	0.779362	0.942653
AFUB_002580	257.891	223.601	-0.205832	0.466937	0.739526
AFUB_002590	720.525	862.388	0.259289	0.288317	0.569764
AFUB_002600	22.2603	27.7124	0.316056	0.524188	0.785888
AFUB_002610	2.1915	6.48258	1.56465	0.188676	0.439906
AFUB_002620	0.536427	0.965113	0.847316	0.908304	1
AFUB_002630	0	0	NA	NA	NA
AFUB_002640	0.160311	0.482557	1.58982	0.992127	1
AFUB_002650	0.536427	2.48841	2.21377	0.269628	0.548826
AFUB_002660	609.451	777.408	0.351163	0.24418	0.517112
AFUB_002670	179.708	168.035	-0.0968898	0.747233	0.926743
AFUB_002680	10928.5	19292.7	0.819956	0.000849093	0.00854435
AFUB_002690	2.89	19.3269	2.74146	0.000492939	0.00544175
AFUB_002700	26.883	2.47399	-3.44178	0.00667167	0.0425761
AFUB_002710	61.3877	93.6876	0.609909	0.280374	0.561196
AFUB_002720	314.928	327.128	0.0548329	0.823299	0.965747
AFUB_002730	1000.38	1092.75	0.12742	0.653295	0.872922
AFUB_002740	142.824	138.05	-0.0490473	0.879138	0.991764
AFUB_002750	39.2753	51.5254	0.391661	0.335233	0.621365
AFUB_002760	37.6422	32.2679	-0.222254	0.616216	0.847382
AFUB_002770	12.1704	18.7816	0.625937	0.291189	0.572131
AFUB_002780	323.212	396.188	0.293702	0.252714	0.527342
AFUB_002790	372.765	252.66	-0.561071	0.0387602	0.152104
AFUB_002800	1435.06	1332.26	-0.107235	0.665335	0.881705
AFUB_002810	425.625	303.536	-0.487716	0.06231	0.211204
AFUB_002820	626.829	563.175	-0.154487	0.541762	0.800236
AFUB_002830	39.3916	49.9603	0.342897	0.369599	0.657884
AFUB_002840	101.988	147.552	0.53283	0.077539	0.246469
AFUB_002850	736.354	639.44	-0.203591	0.421229	0.704278
AFUB_002860	7.19374	7.90764	0.136505	0.925243	1
AFUB_002870	205.837	204.91	-0.00651251	0.988093	1
AFUB_002880	354.986	386.235	0.12172	0.639458	0.863549
AFUB_002890	1680.76	1076.88	-0.642261	0.00752897	0.0467058
AFUB_002900	0.536427	0.506726	-0.0821776	1	1
AFUB_002910	202.798	188.456	-0.105815	0.718801	0.913653
AFUB_002920	2924.8	2105.45	-0.47421	0.0458161	0.169626
AFUB_002930	16259.1	11277.4	-0.527816	0.0245253	0.110078
AFUB_002940	217.173	151.76	-0.517052	0.074019	0.23854
AFUB_002950	8380.26	1553.17	-2.43178	4.56842e-05	0.000735655
AFUB_002960	1153.43	845.507	-0.448043	0.0688138	0.227333
AFUB_002970	409.883	327.165	-0.325192	0.321677	0.607363
AFUB_002980	845.999	505.794	-0.742104	0.00264984	0.0212839
AFUB_002990	394.319	392.141	-0.00799029	0.983574	1
AFUB_003000	232.872	301.922	0.374639	0.174453	0.418352
AFUB_003010	796.877	823.308	0.0470752	0.839688	0.97408
AFUB_003020	0	0	NA	NA	NA
AFUB_003030	0.66855	0.482557	-0.470337	1	1
AFUB_003040	237.843	218.743	-0.120776	0.674101	0.886508
AFUB_003050	70.7465	73.5336	0.0557443	0.865343	0.986146
AFUB_003060	2.75877	4.46698	0.695275	0.598753	0.836606
AFUB_003070	1948.23	2358.34	0.27561	0.244065	0.517103
AFUB_003080	265.98	229.458	-0.213089	0.451158	0.72831
AFUB_003090	106.949	64.8928	-0.7208	0.180483	0.428022
AFUB_003100	355.028	301.642	-0.235096	0.385478	0.673842
AFUB_003110	422.858	459.723	0.12059	0.63345	0.86087
AFUB_003120	112.804	247.373	1.13287	5.81315e-05	0.000904067
AFUB_003130	0.988289	0.989282	0.00144962	1	1
AFUB_003140	0	1.49757	Inf	0.363575	0.651218
AFUB_003150	1056	1085.99	0.0404103	0.868154	0.98759
AFUB_003160	120.784	18.8202	-2.68207	0.000916469	0.00904708
AFUB_003170	128.744	264.92	1.04106	0.000204228	0.00260644
AFUB_003180	37.4687	37.6306	0.00621816	1	1
AFUB_003190	148.396	159.553	0.104587	0.714388	0.910629
AFUB_003200	95.5031	220.368	1.2063	0.0357717	0.143854
AFUB_003210	1003.73	712.474	-0.494467	0.0431849	0.163591
AFUB_003220	651.711	779.939	0.25913	0.304788	0.587287
AFUB_003230	124.481	158.746	0.350801	0.231646	0.500964
AFUB_003240	10.0265	25.3012	1.33539	0.0239313	0.108227
AFUB_003250	463.158	584.75	0.336314	0.189071	0.440262
AFUB_003260	269.685	305.871	0.181648	0.491121	0.758254
AFUB_003270	894.774	1113.98	0.316132	0.198684	0.454447
AFUB_003280	225.816	403.11	0.836026	0.00211826	0.0178455
AFUB_003290	2248.6	2266.99	0.0117508	0.970869	1
AFUB_003300	375.411	448.736	0.257396	0.310996	0.593731
AFUB_003310	267.364	440.356	0.719863	0.00611935	0.0398915
AFUB_003320	205.625	251.242	0.289065	0.294444	0.57576
AFUB_003330	1037.79	1021.27	-0.0231488	0.955661	1
AFUB_003340	79.0087	44.1357	-0.840063	0.0298127	0.12654
AFUB_003350	453.842	1028.09	1.1797	2.90339e-05	0.000505817
AFUB_003360	2683.63	2376.16	-0.175556	0.495103	0.761568
AFUB_003370	465.218	561.577	0.271575	0.287635	0.568984
AFUB_003380	1662.58	944.353	-0.816027	0.00240706	0.0196495
AFUB_003390	272.367	277.947	0.0292564	0.919826	1
AFUB_003400	827.052	700.607	-0.239371	0.339635	0.6256
AFUB_003410	266.524	529.471	0.990287	0.000190766	0.00248591
AFUB_003420	1034.17	565.212	-0.871616	0.0126633	0.0695019
AFUB_003430	228.094	266.284	0.223334	0.413343	0.697273
AFUB_003440	8324.34	9902.31	0.250429	0.294007	0.575243
AFUB_003450	836.22	464.42	-0.848453	0.0365793	0.145801
AFUB_003460	1527.38	1917	0.327794	0.173746	0.417158
AFUB_003470	355.946	468.246	0.39561	0.125679	0.339399
AFUB_003480	939.193	728.475	-0.366542	0.136944	0.358377
AFUB_003490	237.305	297.052	0.323972	0.23312	0.503499
AFUB_003500	1097.32	581.588	-0.915912	0.0271784	0.118787
AFUB_003510	2564.13	2442.13	-0.0703286	0.763705	0.934955
AFUB_003520	2766.62	6920.16	1.32268	5.19868e-08	1.89043e-06
AFUB_003530	369.075	347.412	-0.0872671	0.742931	0.924135
AFUB_003540	452.152	406.537	-0.153419	0.55646	0.807953
AFUB_003550	99.0863	163.195	0.71984	0.01746	0.0867626
AFUB_003560	531.406	995.9	0.906186	0.114808	0.318998
AFUB_003570	5.8531	8.4514	0.529988	0.550609	0.805102
AFUB_003580	25.2525	31.2528	0.307561	0.50562	0.770066
AFUB_003590	0	0	NA	NA	NA
AFUB_003600	30.8501	55.7561	0.853852	0.0324287	0.134225
AFUB_003610	63.0507	137.128	1.12094	0.000347161	0.00406036
AFUB_003620	2.64159	7.87372	1.57564	0.0859072	0.263092
AFUB_003629	1.01559	1.49757	0.560299	0.908307	1
AFUB_003630	70.5834	21.3698	-1.72376	0.000315026	0.00374585
AFUB_003640	0	0	NA	NA	NA
AFUB_003650	0.318855	0.506726	0.668306	1	1
AFUB_003660	0.159427	0.495421	1.63576	0.966141	1
AFUB_003670	0.348811	0	-Inf	1	1
AFUB_003680	0.159427	1.49601	3.23015	0.326936	0.612863
AFUB_003690	0.377	0	-Inf	1	1
AFUB_003700	1.20586	2.00273	0.731906	0.761705	0.934136
AFUB_003710	0.509123	1.46053	1.52041	0.670808	0.884674
AFUB_003720	1.3644	5.96298	2.12776	0.0822586	0.256417
AFUB_003730	0	0	NA	NA	NA
AFUB_003740	1.36706	3.95869	1.53395	0.375618	0.664223
AFUB_003750	0	0	NA	NA	NA
AFUB_003760	632.466	294.29	-1.10375	0.0056413	0.0375336
AFUB_003770	67.718	34.8443	-0.958617	0.0797262	0.251057
AFUB_003780	230.489	258.313	0.164423	0.545499	0.801887
AFUB_003790	1457.16	1373.86	-0.0849176	0.717458	0.912681
AFUB_003800	8427.09	12528	0.572046	0.0159776	0.0811428
AFUB_003810	3006.17	2389.25	-0.331367	0.162715	0.39891
AFUB_003820	416.565	393.721	-0.081371	0.755074	0.930371
AFUB_003830	407.194	467.092	0.197991	0.455317	0.732257
AFUB_003840	280.19	426.022	0.604523	0.0219122	0.101728
AFUB_003850	247.828	203.665	-0.283142	0.305578	0.587719
AFUB_003860	365.226	364.276	-0.00375819	1	1
AFUB_003870	582.591	471.094	-0.306468	0.219735	0.484746
AFUB_003880	1.84622	3.5003	0.922903	0.660313	0.87805
AFUB_003890	4.22799	1.9544	-1.11325	0.54574	0.801887
AFUB_003900	551.644	631.563	0.195189	0.431625	0.712487
AFUB_003910	2129.02	1807.31	-0.236344	0.322506	0.608273
AFUB_003920	5637.62	6087.9	0.110858	0.637164	0.862954
AFUB_003930	4.19361	5.41922	0.369893	0.771146	0.938442
AFUB_003940	70.2744	85.2728	0.279087	0.395035	0.682386
AFUB_003950	476.097	396.87	-0.26259	0.309665	0.59198
AFUB_003960	426.394	493.856	0.211903	0.406621	0.691669
AFUB_003970	224.174	270.522	0.271128	0.307498	0.589755
AFUB_003980	8.17761	10.8786	0.411743	0.584307	0.82691
AFUB_003990	33.3508	24.8525	-0.42433	0.389936	0.677914
AFUB_004000	576.706	433.546	-0.411651	0.102257	0.294264
AFUB_004010	99.6155	232.1	1.22031	0.000728361	0.0075444
AFUB_004020	11313.8	25226.6	1.15687	0.000697288	0.00727858
AFUB_004030	396.518	434.264	0.131184	0.619427	0.85016
AFUB_004040	7213.83	7251.18	0.00744902	1	1
AFUB_004050	110.228	146.427	0.409699	0.185836	0.435927
AFUB_004060	1017.69	615.875	-0.724584	0.0107188	0.0613557
AFUB_004070	2405.19	1510.06	-0.671545	0.0192475	0.0930281
AFUB_004080	5.33257	1.49757	-1.83221	0.240799	0.512665
AFUB_004090	1446.02	1342.46	-0.107209	0.672273	0.885309
AFUB_004100	153.032	190.083	0.312795	0.499071	0.765145
AFUB_004110	93.2128	90.0668	-0.0495315	0.89722	0.998686
AFUB_004120	793.492	1054.44	0.410182	0.0932971	0.276682
AFUB_004130	1569.35	3856.87	1.29726	1.16004e-07	3.8285e-06
AFUB_004140	348.458	502.442	0.527974	0.153542	0.384945
AFUB_004150	960.442	713.449	-0.428889	0.0839009	0.259434
AFUB_004160	221.409	179.478	-0.302902	0.288953	0.570152
AFUB_004170	1532.23	1206.04	-0.34536	0.154792	0.386773
AFUB_004180	86.603	99.6155	0.201953	0.548955	0.803905
AFUB_004190	78.7866	73.1044	-0.107991	0.779963	0.942872
AFUB_004200	293.669	345.707	0.235358	0.381626	0.670462
AFUB_004210	1146.89	754.253	-0.604602	0.0360455	0.144645
AFUB_004220	317.812	516.891	0.701687	0.00752611	0.0467058
AFUB_004230	217.256	177.775	-0.289343	0.296526	0.578136
AFUB_004240	231.027	253.959	0.136533	0.603601	0.838684
AFUB_004250	848.088	794.322	-0.0944885	0.707799	0.905345
AFUB_004260	14.0836	12.8813	-0.128729	0.882022	0.99271
AFUB_004270	91.1377	99.9994	0.133872	0.672028	0.885179
AFUB_004280	203.216	224.865	0.146042	0.577042	0.821412
AFUB_004290	1510.79	1223.06	-0.304801	0.210428	0.470682
AFUB_004300	18.6533	17.4306	-0.09781	0.896877	0.998649
AFUB_004310	627.396	432.973	-0.535098	0.0366608	0.145884
AFUB_004320	953.657	835.676	-0.190527	0.434066	0.714373
AFUB_004330	928.117	655.444	-0.501835	0.0437241	0.16481
AFUB_004340	1682.25	1623.75	-0.0510667	0.842445	0.975094
AFUB_004350	4331.82	3758.32	-0.204887	0.395997	0.683017
AFUB_004360	574.261	676.269	0.235893	0.34519	0.632449
AFUB_004370	4585.77	3133.6	-0.549342	0.0196023	0.0941595
AFUB_004380	587.724	367.021	-0.679277	0.00787633	0.0482027
AFUB_004390	298.977	303.619	0.0222269	0.932788	1
AFUB_004400	541.067	812.907	0.587284	0.0196437	0.0942144
AFUB_004410	8351.45	11279.9	0.43365	0.0658445	0.219848
AFUB_004420	376.032	406.155	0.111172	0.67307	0.885916
AFUB_004430	13194.7	14016.2	0.0871273	0.710955	0.908105
AFUB_004440	1057.9	1009.95	-0.0669205	0.79267	0.949419
AFUB_004450	149.407	200.388	0.423545	0.155554	0.387804
AFUB_004460	64.6326	102.045	0.658878	0.0450038	0.167636
AFUB_004470	187.722	180.764	-0.0544841	0.864112	0.985826
AFUB_004480	538.709	207.801	-1.3743	0.000857695	0.00858554
AFUB_004489	246.487	544.079	1.14231	0.131078	0.347779
AFUB_004490	94.8679	85.6416	-0.147609	0.705461	0.904813
AFUB_004500	1056.34	1019.61	-0.0510521	0.876329	0.990762
AFUB_004510	40.3975	53.3301	0.400682	0.643852	0.86679
AFUB_004520	56.6716	55.4037	-0.0326435	0.952755	1
AFUB_004530	3991.72	3113.73	-0.358365	0.128185	0.343342
AFUB_004540	1008.4	663.456	-0.603997	0.0134782	0.0723082
AFUB_004550	96.139	180.285	0.907085	0.00294407	0.0230726
AFUB_004560	418.351	433.427	0.0510781	0.824395	0.966466
AFUB_004570	780.923	701.395	-0.154953	0.544792	0.801622
AFUB_004580	156.58	149.589	-0.065896	0.83031	0.969196
AFUB_004590	482.603	703.288	0.54328	0.362421	0.6501
AFUB_004600	1447.12	1033.5	-0.48564	0.0408836	0.158464
AFUB_004610	1095.03	1398.99	0.35342	0.147636	0.375846
AFUB_004620	1608.14	1611.99	0.00345204	0.981338	1
AFUB_004630	241.138	76.5978	-1.65448	0.0177687	0.08779
AFUB_004640	51.6536	39.6703	-0.380808	0.424018	0.706578
AFUB_004650	393.921	1050.03	1.41445	2.86309e-08	1.0845e-06
AFUB_004660	12251.1	14532.9	0.246411	0.302561	0.583981
AFUB_004670	126.604	151.816	0.261995	0.381778	0.670462
AFUB_004680	1209.33	779.195	-0.634153	0.00945662	0.0557337
AFUB_004690	52.929	66.5689	0.330788	0.387663	0.675724
AFUB_004700	1411.17	1056.55	-0.417525	0.0857307	0.262736
AFUB_004710	775.726	819.432	0.0790768	0.731503	0.918202
AFUB_004720	250.458	217.42	-0.204084	0.463288	0.737603
AFUB_004730	183.157	267.551	0.546732	0.0458097	0.169626
AFUB_004740	375.254	555.825	0.566762	0.0278435	0.120692
AFUB_004750	420.96	460.936	0.130882	0.609405	0.842418
AFUB_004760	56.2454	63.371	0.172088	0.63834	0.863111
AFUB_004770	1043.89	135.701	-2.94347	0.000334023	0.0039436
AFUB_004780	418.2	439.258	0.0708776	0.806858	0.956745
AFUB_004790	866.298	784.331	-0.143401	0.638991	0.863379
AFUB_004800	11.338	11.8905	0.0686393	0.959824	1
AFUB_004810	361.764	472.415	0.385006	0.134602	0.354682
AFUB_004820	621.35	776.394	0.321384	0.199017	0.454793
AFUB_004830	510.544	271.35	-0.911882	0.0144673	0.0760637
AFUB_004840	521.196	534.162	0.0354496	0.877227	0.991217
AFUB_004850	92.162	50.3833	-0.871228	0.00937411	0.0554244
AFUB_004860	368.525	380.427	0.045857	0.868991	0.987638
AFUB_004870	8051.57	10850.3	0.430393	0.0712592	0.232978
AFUB_004880	2583.08	2151.55	-0.263711	0.264545	0.541435
AFUB_004890	1342.6	1860.76	0.470861	0.0499181	0.180145
AFUB_004900	1394.4	1192.22	-0.225992	0.352883	0.639976
AFUB_004910	110.043	79.5129	-0.468805	0.15692	0.390252
AFUB_004920	199.553	241.778	0.276915	0.477653	0.748437
AFUB_004930	351.981	351.809	-0.000708841	0.998441	1
AFUB_004940	353.305	310.826	-0.184806	0.544322	0.801455
AFUB_004950	483.714	70.809	-2.77215	1.05483e-15	1.8865e-13
AFUB_004960	284.051	306.581	0.110118	0.697022	0.899707
AFUB_004970	15170	7899.88	-0.941317	0.000346811	0.00406036
AFUB_004980	88.8924	83.928	-0.0829067	0.826919	0.967383
AFUB_004990	1099.38	901.943	-0.285577	0.242049	0.514561
AFUB_005000	11476.3	15136.6	0.399386	0.0912187	0.273028
AFUB_005010	1365.4	824.937	-0.726964	0.00276867	0.0219562
AFUB_005020	1786.88	1183.51	-0.594372	0.0132607	0.071448
AFUB_005030	279.887	387.67	0.469984	0.0725381	0.235513
AFUB_005040	1524.85	1000.71	-0.607652	0.0119004	0.0663588
AFUB_005050	174.136	193.574	0.152671	0.58973	0.830372
AFUB_005060	928.268	1018.92	0.134434	0.584722	0.827047
AFUB_005070	27.3982	53.9529	0.977623	0.0196194	0.0941595
AFUB_005080	7.65354	8.88405	0.215091	0.819265	0.962595
AFUB_005090	305.594	136.61	-1.16156	0.00630756	0.0408521
AFUB_005100	343.625	319.321	-0.105827	0.686212	0.893854
AFUB_005110	197.391	223.527	0.179394	0.511046	0.774782
AFUB_005120	790.337	491.63	-0.684895	0.00487167	0.0337841
AFUB_005130	1074.46	664.876	-0.692454	0.00471494	0.0329486
AFUB_005140	428.533	474.23	0.146181	0.572799	0.818742
AFUB_005150	212.713	240.333	0.176124	0.538852	0.798515
AFUB_005160	733.844	961.361	0.389605	0.119735	0.328671
AFUB_005170	72.3927	74.213	0.0358271	0.919058	1
AFUB_005180	1217.45	1058.84	-0.201372	0.417631	0.70143
AFUB_005190	381.969	588.06	0.622508	0.0153278	0.0790501
AFUB_005200	169.097	364.19	1.10684	5.13774e-05	0.000814222
AFUB_005210	772.818	1008.58	0.384118	0.363695	0.651317
AFUB_005220	0	0	NA	NA	NA
AFUB_005230	0	0	NA	NA	NA
AFUB_005240	770.444	650.554	-0.244022	0.331926	0.618112
AFUB_005250	886.407	769.862	-0.203369	0.418096	0.701756
AFUB_005260	0.160311	0	-Inf	1	1
AFUB_005270	1455.2	1763.53	0.277243	0.248479	0.522016
AFUB_005280	449.805	482.004	0.0997463	0.679764	0.88911
AFUB_005290	287.803	316.954	0.139194	0.589262	0.830372
AFUB_005300	1979.54	1346.64	-0.5558	0.0216557	0.100912
AFUB_005310	1606.02	1558.44	-0.0433918	0.869204	0.987638
AFUB_005320	1428.02	1210.86	-0.237985	0.326363	0.612732
AFUB_005330	1328.08	1432.5	0.1092	0.643211	0.866512
AFUB_005340	838.467	530.849	-0.659454	0.0128172	0.069861
AFUB_005350	359.386	280.406	-0.358016	0.184554	0.434346
AFUB_005360	1762.21	1415.67	-0.3159	0.191492	0.443824
AFUB_005370	327.609	371.938	0.183089	0.485989	0.754821
AFUB_005380	55.0377	137.8	1.32408	3.47008e-05	0.000583357
AFUB_005390	733.064	904.972	0.303934	0.27233	0.55158
AFUB_005400	4534.71	3805.23	-0.253029	0.479965	0.750297
AFUB_005410	127.758	171.769	0.427057	0.137269	0.358687
AFUB_005420	1170.24	1263.23	0.110309	0.640917	0.865052
AFUB_005430	358.781	355.075	-0.0149788	0.967321	1
AFUB_005440	6625.15	5082.97	-0.382281	0.104788	0.298966
AFUB_005450	886.024	710.636	-0.318234	0.200137	0.455949
AFUB_005460	795.158	623.198	-0.351552	0.153555	0.384945
AFUB_005470	0	0	NA	NA	NA
AFUB_005480	548.852	764.099	0.477343	0.0578681	0.200305
AFUB_005490	4896.6	2711.46	-0.852712	0.000661412	0.00698428
AFUB_005500	40.823	52.671	0.367627	0.354569	0.640845
AFUB_005510	347.285	298.623	-0.217795	0.426623	0.708793
AFUB_005520	515.33	629.495	0.2887	0.250366	0.524703
AFUB_005530	141.163	115.688	-0.287118	0.487227	0.755422
AFUB_005540	201.907	308.238	0.610353	0.0272579	0.11903
AFUB_005550	1421.53	1114.62	-0.350886	0.15256	0.383703
AFUB_005560	6266.05	4377.21	-0.517542	0.0265034	0.116755
AFUB_005570	489.1	414.185	-0.239853	0.368635	0.656753
AFUB_005580	374.019	587.776	0.652156	0.0113098	0.0636811
AFUB_005590	807.627	510.38	-0.662117	0.0071219	0.04482
AFUB_005600	2213.5	1405.54	-0.655211	0.00609564	0.0398148
AFUB_005610	472.96	444.959	-0.0880433	0.731625	0.918202
AFUB_005620	82.8772	161.38	0.961413	0.141347	0.365711
AFUB_005630	1325.79	1160.69	-0.191868	0.436144	0.716109
AFUB_005640	220.875	52.1128	-2.08352	0.152187	0.383247
AFUB_005650	460.009	521.84	0.181945	0.481703	0.751481
AFUB_005660	1268.83	912.113	-0.476212	0.0493554	0.178889
AFUB_005670	956.576	1070.28	0.162031	0.513316	0.777045
AFUB_005680	149.923	148.141	-0.0172529	0.962967	1
AFUB_005690	4252.13	6370.51	0.583224	0.0147639	0.0770557
AFUB_005700	40.3103	53.9108	0.419428	0.291908	0.572883
AFUB_005710	57.6397	87.1407	0.596284	0.0751684	0.241156
AFUB_005720	575.679	315.656	-0.866911	0.000703053	0.0073311
AFUB_005730	197.899	186.702	-0.0840209	0.76857	0.936937
AFUB_005740	47110.1	41871.7	-0.170059	0.470379	0.742961
AFUB_005750	4204.97	3487.54	-0.269887	0.324605	0.610963
AFUB_005760	713.174	565.656	-0.334328	0.178934	0.425627
AFUB_005770	1078.18	565.792	-0.930251	0.000165066	0.00220046
AFUB_005780	68.7715	51.5869	-0.414806	0.231951	0.501515
AFUB_005790	219.11	256.753	0.228724	0.399316	0.68529
AFUB_005800	266.683	336.525	0.335586	0.206147	0.464434
AFUB_005810	182.267	270.597	0.570094	0.0392255	0.153285
AFUB_005820	260.359	334.852	0.363021	0.171815	0.414192
AFUB_005830	3795.48	2761.23	-0.458972	0.0521376	0.185675
AFUB_005840	8659.24	12243.5	0.499709	0.0352374	0.142489
AFUB_005850	451.351	451.939	0.0018785	0.971914	1
AFUB_005860	305.117	294.68	-0.0502118	0.908217	1
AFUB_005870	203.442	213.614	0.0703903	0.800144	0.953801
AFUB_005880	230.128	249.96	0.11926	0.663518	0.880114
AFUB_005890	1020.99	273.729	-1.89914	1.78915e-07	5.69792e-06
AFUB_005900	678.075	745.957	0.137648	0.575661	0.820614
AFUB_005910	59.7255	74.0629	0.310405	0.386936	0.67562
AFUB_005920	529.749	611.411	0.206833	0.407324	0.692374
AFUB_005930	328.159	244.993	-0.421657	0.114853	0.319037
AFUB_005940	869.099	565.603	-0.619732	0.0127559	0.0697425
AFUB_005950	17.0643	32.7859	0.942093	0.0566147	0.196989
AFUB_005960	0.160311	1.00215	2.64415	0.741222	0.923526
AFUB_005970	0	0	NA	NA	NA
AFUB_005980	2880.33	2320.63	-0.31172	0.189879	0.441475
AFUB_005990	2595.58	1829.23	-0.504824	0.0331423	0.136669
AFUB_006000	11965.4	15062.8	0.332121	0.160715	0.396239
AFUB_006010	821.168	653.101	-0.330372	0.180496	0.428022
AFUB_006020	515.659	432.598	-0.253388	0.327061	0.612933
AFUB_006029	367.237	300.75	-0.288146	0.28204	0.563086
AFUB_006030	116.533	103.854	-0.166177	0.601033	0.83686
AFUB_006040	42.0561	34.676	-0.278377	0.500635	0.766686
AFUB_006050	224.433	762.977	1.76535	2.20931e-08	8.63012e-07
AFUB_006060	597.166	188.182	-1.666	0.000272085	0.00331501
AFUB_006070	92.8684	137.479	0.565957	0.0747072	0.239985
AFUB_006080	139.981	165.743	0.243725	0.401104	0.686891
AFUB_006090	1921.23	1255.87	-0.613336	0.108882	0.30697
AFUB_006100	565.613	531.375	-0.0900828	0.731738	0.918202
AFUB_006110	0	0	NA	NA	NA
AFUB_006120	485.907	314.8	-0.626243	0.0156349	0.0800087
AFUB_006130	174.556	242.796	0.476054	0.0908496	0.272168
AFUB_006140	184.638	97.2101	-0.925519	0.00208822	0.017637
AFUB_006150	212.085	134.915	-0.652596	0.0231671	0.105781
AFUB_006160	1301.32	86.1152	-3.91757	7.57653e-13	7.57653e-11
AFUB_006170	33.9339	46.4051	0.451556	0.289718	0.570649
AFUB_006180	20202.9	30814.3	0.609041	0.0187313	0.0912866
AFUB_006190	2160.56	2179.74	0.0127533	0.969043	1
AFUB_006200	874.211	686.384	-0.348965	0.157848	0.391392
AFUB_006210	771.312	1139.05	0.562443	0.0226857	0.104302
AFUB_006220	3200.25	2108.43	-0.602017	0.011325	0.063731
AFUB_006230	1346.03	871.136	-0.627743	0.0154539	0.0794138
AFUB_006240	162.64	418.662	1.36411	1.43903e-06	3.64311e-05
AFUB_006250	23.5049	35.9252	0.612034	0.189338	0.440629
AFUB_006260	631.258	533.481	-0.242794	0.342009	0.628231
AFUB_006270	5.58886	7.91894	0.502754	0.58569	0.827714
AFUB_006280	4.73534	8.43697	0.833256	0.378095	0.666835
AFUB_006290	1519.53	1560.27	0.0381783	0.880152	0.992056
AFUB_006300	222.47	299.008	0.426572	0.116259	0.322405
AFUB_006310	1103.79	880.14	-0.326664	0.180049	0.427623
AFUB_006320	1443.33	1336.45	-0.11099	0.657717	0.876491
AFUB_006330	123.463	183.506	0.571752	0.056696	0.197003
AFUB_006340	948.617	508.918	-0.898392	0.0131839	0.0712282
AFUB_006350	421.835	571.206	0.437334	0.1357	0.356501
AFUB_006360	953.938	880.702	-0.115242	0.645572	0.868074
AFUB_006370	224.258	155.124	-0.53174	0.0848171	0.261056
AFUB_006380	13231.7	15764.9	0.252719	0.285608	0.566907
AFUB_006390	72.1883	58.0172	-0.315284	0.397288	0.683683
AFUB_006400	2536.84	1801.1	-0.494156	0.299755	0.581709
AFUB_006410	1664.51	1521.26	-0.12983	0.596989	0.835884
AFUB_006420	1064.02	283.583	-1.90768	4.42384e-05	0.000718156
AFUB_006430	750.237	671.951	-0.15899	0.543109	0.800809
AFUB_006440	2635.15	1866.6	-0.497469	0.0378313	0.149236
AFUB_006450	917.141	664.875	-0.464062	0.0618007	0.209921
AFUB_006460	836.693	966.864	0.208615	0.389042	0.677066
AFUB_006470	1166.34	880.743	-0.405201	0.100532	0.291038
AFUB_006480	229.134	214.603	-0.0945207	0.719835	0.913967
AFUB_006490	1331.03	1687.19	0.342082	0.152403	0.3835
AFUB_006500	7.37959	3.96181	-0.89738	0.412497	0.696669
AFUB_006510	5.6373	7.88035	0.483255	0.581733	0.824919
AFUB_006520	6.56308	6.93122	0.0787355	0.964592	1
AFUB_006530	187.293	255.506	0.448056	0.391951	0.67988
AFUB_006540	123.286	162.999	0.402855	0.169588	0.410326
AFUB_006550	3747.59	4231.26	0.175127	0.453983	0.73107
AFUB_006560	1126.89	1120.25	-0.00852548	0.975311	1
AFUB_006570	950.718	902.982	-0.0743206	0.770527	0.938335
AFUB_006580	397.347	499.412	0.329832	0.198079	0.454165
AFUB_006590	2078.27	2024.95	-0.0374989	0.889725	0.996556
AFUB_006600	365.573	423.252	0.211357	0.406909	0.691998
AFUB_006610	484.745	417.488	-0.215492	0.409404	0.694345
AFUB_006620	1003.67	1198.02	0.255375	0.297654	0.579273
AFUB_006630	379.861	466.646	0.296859	0.247521	0.521163
AFUB_006640	267.968	153.7	-0.801948	0.00374235	0.0279697
AFUB_006650	158.434	154.463	-0.0366227	0.905191	1
AFUB_006660	448.332	508.732	0.182341	0.467632	0.740393
AFUB_006670	490.15	533.179	0.121399	0.618829	0.849572
AFUB_006680	1781.38	1926.03	0.11263	0.628731	0.857283
AFUB_006690	983.532	985.038	0.00220716	0.989499	1
AFUB_006700	1313.75	1533.52	0.223161	0.341685	0.628098
AFUB_006710	4853.99	2532.79	-0.938442	6.44608e-05	0.000982634
AFUB_006720	9274.92	13327.7	0.523023	0.0275072	0.119833
AFUB_006730	505.173	283.434	-0.833765	0.000907118	0.00898137
AFUB_006740	87.6187	120.664	0.46169	0.143399	0.368703
AFUB_006750	318.571	493.311	0.630881	0.0159088	0.080961
AFUB_006760	87.9957	111.897	0.346661	0.282562	0.563518
AFUB_006770	101804	89778.7	-0.181353	0.429554	0.710761
AFUB_006780	2417.67	1671.08	-0.532835	0.0247973	0.111007
AFUB_006790	996.285	1007.29	0.0158504	0.951402	1
AFUB_006800	607.274	498.19	-0.285651	0.259391	0.536043
AFUB_006810	165.604	191.135	0.206853	0.463499	0.737631
AFUB_006820	292.965	460.167	0.651428	0.013171	0.0712282
AFUB_006830	229.862	230.212	0.00219463	0.984096	1
AFUB_006840	206.177	198.899	-0.0518507	0.871767	0.98858
AFUB_006850	137.152	46.1272	-1.57209	0.0959071	0.281335
AFUB_006860	125.836	67.1563	-0.905951	0.056717	0.197003
AFUB_006870	313.658	343.469	0.13099	0.616215	0.847382
AFUB_006880	325.577	424.017	0.381126	0.141903	0.36677
AFUB_006890	242.989	264.125	0.12033	0.674325	0.886687
AFUB_006900	1099.09	930.012	-0.240986	0.324547	0.610963
AFUB_006910	666	652.872	-0.0287225	0.910034	1
AFUB_006920	164.851	102.192	-0.689872	0.0209378	0.0984383
AFUB_006930	98.9276	80.2192	-0.302426	0.363385	0.650995
AFUB_006940	34.1005	15.7895	-1.11082	0.0275137	0.119833
AFUB_006950	1219.57	1078.04	-0.177962	0.46817	0.740742
AFUB_006960	15513.7	30822.2	0.990422	3.54784e-05	0.000593285
AFUB_006970	807.611	411.213	-0.973773	0.0488019	0.177075
AFUB_006980	834.75	795.292	-0.0698591	0.786001	0.945622
AFUB_006990	1581.2	1668.07	0.0771555	0.752901	0.929622
AFUB_007000	2949.41	2549.76	-0.210069	0.378656	0.667209
AFUB_007010	637.926	555.851	-0.19869	0.433315	0.713746
AFUB_007020	20.6475	39.1749	0.923962	0.0443136	0.166093
AFUB_007030	37.7505	55.042	0.544036	0.851664	0.9796
AFUB_007040	19.8803	26.6779	0.424302	0.403772	0.689619
AFUB_007050	1025.78	1148.57	0.163116	0.490752	0.758133
AFUB_007060	93.8205	1519.53	4.01758	7.35489e-18	2.1014e-15
AFUB_007070	1636.01	1983.17	0.27763	0.248678	0.522324
AFUB_007080	344.54	482.393	0.485537	0.0613593	0.208798
AFUB_007090	1687.05	3476.47	1.04313	1.7312e-05	0.000324802
AFUB_007100	3235.44	3150.03	-0.0385982	0.878965	0.991764
AFUB_007110	371.444	383.043	0.0443617	0.858926	0.983878
AFUB_007120	62.2438	63.4127	0.0268416	0.950673	1
AFUB_007130	372.894	100.408	-1.89289	4.32754e-07	1.27656e-05
AFUB_007140	256.331	440.045	0.779644	0.00297546	0.0231836
AFUB_007150	8304.82	14566.1	0.810593	0.000697081	0.00727858
AFUB_007160	4738.12	5081.72	0.101001	0.642796	0.866069
AFUB_007170	4040.43	3160.56	-0.354331	0.131899	0.349494
AFUB_007180	41.5284	50.1213	0.271327	0.555959	0.807953
AFUB_007190	3623.83	4628.47	0.35302	0.136807	0.358134
AFUB_007200	1019.64	710.252	-0.521653	0.0331737	0.136726
AFUB_007210	7662.96	6971.76	-0.136379	0.554123	0.806818
AFUB_007220	186.021	226.285	0.282679	0.316748	0.600925
AFUB_007230	561.675	408.057	-0.460964	0.0701323	0.23041
AFUB_007240	1428.56	1250.31	-0.19228	0.428777	0.709896
AFUB_007250	109.499	91.2881	-0.262413	0.417421	0.701313
AFUB_007260	203.115	129.116	-0.653625	0.0253248	0.112655
AFUB_007270	568.515	656.032	0.206568	0.404391	0.690186
AFUB_007280	894.531	693.421	-0.367401	0.133826	0.353051
AFUB_007290	38.6006	45.1379	0.225716	0.575089	0.820384
AFUB_007300	1659.32	1262.97	-0.393767	0.10163	0.293136
AFUB_007310	188.784	262.862	0.477566	0.0878189	0.266603
AFUB_007320	2815.16	3691.44	0.39097	0.10147	0.292928
AFUB_007330	685.433	841.606	0.296129	0.227143	0.493789
AFUB_007340	6936.43	8121.67	0.227584	0.33248	0.618327
AFUB_007350	129.386	193.391	0.579842	0.0481084	0.1755
AFUB_007360	1603.06	1394.5	-0.201074	0.40749	0.692525
AFUB_007370	387.23	266.595	-0.538541	0.0429976	0.16358
AFUB_007380	1042.07	802.505	-0.376872	0.126565	0.340567
AFUB_007390	224.05	189.217	-0.24378	0.39237	0.680285
AFUB_007400	18.4041	12.925	-0.509861	0.411652	0.696035
AFUB_007410	390.125	350.009	-0.156543	0.749277	0.92794
AFUB_007420	665.934	623.169	-0.0957561	0.70558	0.904813
AFUB_007430	715.881	843.167	0.236098	0.34109	0.627464
AFUB_007440	161.288	148.146	-0.122626	0.666787	0.882461
AFUB_007450	2878.27	2309.17	-0.317826	0.178858	0.425627
AFUB_007460	371.376	644.729	0.795814	0.00197885	0.0170151
AFUB_007470	1036.47	948.629	-0.127761	0.602161	0.837264
AFUB_007480	278.965	446.575	0.67882	0.0107771	0.0616185
AFUB_007490	884.701	850.987	-0.0560521	0.865281	0.986146
AFUB_007500	1028.62	803.365	-0.356581	0.146148	0.373302
AFUB_007510	1378.92	1030.61	-0.420036	0.0800679	0.25147
AFUB_007520	453.895	654.345	0.527693	0.0368587	0.146439
AFUB_007530	423.589	499.899	0.238973	0.345023	0.632258
AFUB_007540	11.9846	12.3118	0.0388685	0.982758	1
AFUB_007550	229.704	239.005	0.0572695	0.815803	0.960446
AFUB_007560	1101.1	1041.87	-0.0797731	0.779451	0.942653
AFUB_007570	180.286	199.496	0.146071	0.576101	0.820893
AFUB_007580	3619.26	5498.74	0.603409	0.0664588	0.221603
AFUB_007590	168.734	101.443	-0.734081	0.01635	0.0825758
AFUB_007600	352.276	298.571	-0.238634	0.37688	0.665742
AFUB_007610	1259.14	1268.3	0.0104648	0.963692	1
AFUB_007620	496.594	698.961	0.493145	0.049662	0.179415
AFUB_007630	117.371	93.9772	-0.320699	0.313473	0.596865
AFUB_007640	1600.48	1521.93	-0.0726059	0.758794	0.933097
AFUB_007650	762.241	524.727	-0.538681	0.0315951	0.131921
AFUB_007660	368.699	330.054	-0.159739	0.549203	0.803929
AFUB_007670	725.617	804.986	0.149754	0.54224	0.800236
AFUB_007680	23.9436	21.6929	-0.142418	0.83869	0.973886
AFUB_007690	131.144	172.684	0.396983	0.182203	0.430943
AFUB_007700	746.475	301.089	-1.3099	1.94697e-07	6.14186e-06
AFUB_007710	323.549	315.255	-0.0374652	0.894925	0.998306
AFUB_007720	8.75458	10.4654	0.257522	0.782629	0.944294
AFUB_007730	49402.6	35359.2	-0.482501	0.0391268	0.153002
AFUB_007740	471.44	806.931	0.775371	0.00758072	0.0469104
AFUB_007750	306.047	419.279	0.454156	0.0811233	0.253589
AFUB_007760	1145.5	1104.94	-0.0520128	0.832849	0.97046
AFUB_007770	47143.4	27483.3	-0.778499	0.0465969	0.171581
AFUB_007780	2438.87	2480.31	0.0243077	0.911303	1
AFUB_007790	3432.8	3758.3	0.130692	0.56934	0.817078
AFUB_007800	16028	20435.2	0.350461	0.311175	0.593846
AFUB_007810	884.104	586.626	-0.591776	0.0170403	0.0852442
AFUB_007820	173.972	342.093	0.975536	0.00258078	0.0208547
AFUB_007830	324.864	384.276	0.242305	0.348194	0.635854
AFUB_007840	443.39	473.902	0.0960134	0.721206	0.914308
AFUB_007850	2242.83	2540.99	0.180068	0.444708	0.722906
AFUB_007860	1860.01	2019.67	0.118811	0.61154	0.844381
AFUB_007865	39.4338	51.9066	0.396484	0.329941	0.616082
AFUB_007870	29.403	9.40521	-1.64443	0.00384098	0.0284728
AFUB_007880	25.7651	131.962	2.35664	1.13485e-06	2.99432e-05
AFUB_007890	114.099	199.604	0.806854	0.00574686	0.0380839
AFUB_007900	302.785	442.825	0.548441	0.0366951	0.145963
AFUB_007910	660.835	598.403	-0.143171	0.571041	0.818023
AFUB_007920	138.335	168.737	0.286611	0.33228	0.618298
AFUB_007930	317.68	379.307	0.255792	0.319607	0.604973
AFUB_007940	216.988	297.401	0.454796	0.0934804	0.276979
AFUB_007950	208.114	317.483	0.609305	0.024499	0.110056
AFUB_007960	834.093	1206.4	0.532429	0.0310669	0.130423
AFUB_007970	700.763	694.701	-0.0125332	0.966623	1
AFUB_007980	240.932	235.343	-0.0338627	0.909254	1
AFUB_007990	362.636	325.688	-0.155031	0.574219	0.819727
AFUB_008000	784.504	959.023	0.289785	0.233977	0.504321
AFUB_008010	535.099	564.363	0.076817	0.758545	0.933019
AFUB_008020	1316.74	1283.38	-0.0370156	0.886272	0.995425
AFUB_008030	786.727	688.54	-0.192322	0.581134	0.824659
AFUB_008040	204.44	318.636	0.640228	0.0188521	0.0917121
AFUB_008050	3017.76	2638.95	-0.193513	0.420327	0.703503
AFUB_008060	99.9151	137.685	0.462601	0.134991	0.35519
AFUB_008070	551.639	760.481	0.463189	0.0623022	0.211204
AFUB_008080	649.912	592.543	-0.133323	0.690544	0.896044
AFUB_008090	547.088	776.466	0.505149	0.0427109	0.163019
AFUB_008100	1343.33	1615.04	0.265747	0.266254	0.543376
AFUB_008110	304.135	353.446	0.216781	0.407971	0.693013
AFUB_008120	366.51	306.695	-0.257049	0.333078	0.618873
AFUB_008130	3372.58	2372.47	-0.507466	0.0326188	0.134844
AFUB_008140	529.035	699.508	0.402977	0.10878	0.306769
AFUB_008150	743.098	671.639	-0.145867	0.568519	0.816369
AFUB_008160	153.754	159.777	0.0554353	0.927976	1
AFUB_008170	4327.11	2670.62	-0.696229	0.00291014	0.0228785
AFUB_008180	0.348811	0.506726	0.538758	1	1
AFUB_008190	0	0	NA	NA	NA
AFUB_008200	0	0	NA	NA	NA
AFUB_008210	0	0	NA	NA	NA
AFUB_008220	0	0	NA	NA	NA
AFUB_008230	538.21	536.173	-0.00547214	1	1
AFUB_008240	512.818	434.561	-0.23889	0.359491	0.646938
AFUB_008250	1363.77	1939.43	0.508029	0.0350091	0.141967
AFUB_008260	3757.86	2782.06	-0.43376	0.0708993	0.232
AFUB_008270	449.215	516.569	0.201554	0.432552	0.713382
AFUB_008280	248.189	324.051	0.384784	0.154526	0.386412
AFUB_008290	467.16	695.965	0.575099	0.0234603	0.106783
AFUB_008300	792.555	1494.57	0.915147	0.000220075	0.00276129
AFUB_008310	199.019	210.668	0.0820652	0.745857	0.925725
AFUB_008320	1151.73	783.718	-0.555398	0.023251	0.106024
AFUB_008330	234.764	325.998	0.473653	0.0792943	0.250298
AFUB_008340	589.036	623.618	0.0823071	0.762202	0.934335
AFUB_008350	822.599	1144.75	0.476776	0.0514278	0.18417
AFUB_008360	829.463	813.707	-0.0276694	0.917452	1
AFUB_008370	144.637	240.218	0.731901	0.00925383	0.0549189
AFUB_008380	868.826	749.127	-0.213857	0.387264	0.675651
AFUB_008390	285.83	249.014	-0.198929	0.492103	0.75895
AFUB_008400	969.173	839.818	-0.206677	0.400541	0.686455
AFUB_008410	125.824	157.125	0.320511	0.28741	0.568792
AFUB_008420	111.424	89.817	-0.311001	0.341288	0.627548
AFUB_008430	3729.7	3062.82	-0.284197	0.229289	0.497696
AFUB_008440	1471.25	1141.35	-0.366311	0.130772	0.347427
AFUB_008450	2180.77	4247.72	0.961853	0.0022222	0.0185338
AFUB_008460	967.252	789.806	-0.292393	0.242349	0.514979
AFUB_008470	727.581	984.086	0.435676	0.0759781	0.242587
AFUB_008480	474.577	401.627	-0.240787	0.348681	0.636395
AFUB_008490	760.238	695.23	-0.128961	0.604386	0.839308
AFUB_008500	292.51	228.977	-0.353281	0.21086	0.471407
AFUB_008510	160.142	153.662	-0.0595923	0.862286	0.985245
AFUB_008520	11226.2	15847.6	0.497392	0.0361202	0.144776
AFUB_008530	138.095	130.622	-0.0802598	0.80672	0.956745
AFUB_008540	31.08	33.6995	0.116742	0.8342	0.971243
AFUB_008550	967.573	1010.21	0.0622169	0.796846	0.952254
AFUB_008560	327.934	308.067	-0.090164	0.73941	0.922418
AFUB_008570	947.273	853.506	-0.150378	0.55479	0.807366
AFUB_008580	69.1848	93.6814	0.437307	0.187496	0.438382
AFUB_008590	644.904	636.405	-0.0191401	0.960182	1
AFUB_008600	884.76	943.204	0.0922829	0.70351	0.904218
AFUB_008610	198.73	260.442	0.390154	0.155311	0.387502
AFUB_008620	1188.12	1071.69	-0.148782	0.547836	0.803311
AFUB_008630	876.034	790.007	-0.14912	0.552535	0.806149
AFUB_008640	257.761	239.073	-0.108587	0.701846	0.903161
AFUB_008650	159.458	163.012	0.0317994	0.938002	1
AFUB_008660	321.261	265.064	-0.277407	0.301298	0.582782
AFUB_008670	1202.35	1019.24	-0.238362	0.337189	0.622881
AFUB_008680	22.5123	18.8299	-0.257687	0.692653	0.897567
AFUB_008690	174.247	83.555	-1.06033	0.000670142	0.00706901
AFUB_008700	2130.83	1678.29	-0.344423	0.149089	0.378301
AFUB_008710	1560.27	1717.89	0.138847	0.560749	0.810257
AFUB_008720	156.409	26.2098	-2.57715	0.000598056	0.00641691
AFUB_008730	472.066	290.631	-0.699801	0.0598084	0.205245
AFUB_008740	456.652	391.749	-0.221164	0.396542	0.683339
AFUB_008750	2250.79	2067.82	-0.122317	0.609145	0.842244
AFUB_008760	12.8636	8.39994	-0.614847	0.411165	0.695817
AFUB_008770	0.348811	0.977978	1.48736	0.761081	0.934136
AFUB_008780	0.159427	0	-Inf	1	1
AFUB_008790	0.160311	0	-Inf	1	1
AFUB_008800	320.729	311.753	-0.0409541	0.902899	1
AFUB_008810	165.896	213.21	0.361996	0.202465	0.458584
AFUB_008820	456.353	301.235	-0.599261	0.0227794	0.104541
AFUB_008830	190.046	182.203	-0.0608026	0.844491	0.976164
AFUB_008840	361.091	511.887	0.503465	0.0518358	0.185208
AFUB_008850	1048.83	898.496	-0.223195	0.364011	0.651649
AFUB_008860	899.334	937.711	0.060286	0.797955	0.952896
AFUB_008870	156.809	272.089	0.795072	0.0050076	0.0343457
AFUB_008880	42.0983	33.6189	-0.324492	0.455873	0.732272
AFUB_008890	10146.6	14593.9	0.524366	0.0270153	0.118383
AFUB_008900	759.885	686.857	-0.145772	0.560041	0.809966
AFUB_008910	449.741	617.634	0.457658	0.0707444	0.231797
AFUB_008920	1712.18	1618.4	-0.0812701	0.755418	0.930475
AFUB_008930	508.324	637.486	0.326645	0.192736	0.445679
AFUB_008940	763.718	802.815	0.0720277	0.763858	0.934955
AFUB_008950	2180.78	1536.83	-0.504893	0.0332256	0.136731
AFUB_008960	4147.84	2765.07	-0.585044	0.0136146	0.0727277
AFUB_008970	98.4397	92.1967	-0.0945254	0.777066	0.941921
AFUB_008980	402.519	324.494	-0.310861	0.332159	0.618288
AFUB_008990	444.507	922.361	1.05313	3.3767e-05	0.000571354
AFUB_009000	611.669	801.88	0.390637	0.117844	0.325193
AFUB_009010	341.964	345.031	0.0128785	0.963816	1
AFUB_009020	207.611	223.504	0.106414	0.709956	0.907293
AFUB_009030	1541.05	673.073	-1.19508	0.000125422	0.00174197
AFUB_009040	3434.5	2212.04	-0.634725	0.00688342	0.0436488
AFUB_009050	1096.11	1803.53	0.718426	0.00324827	0.0249081
AFUB_009060	1086.33	1171.77	0.109222	0.648148	0.869064
AFUB_009070	463.676	478.461	0.0452822	0.86057	0.984624
AFUB_009080	2636.03	1670.6	-0.657999	0.0054986	0.0367819
AFUB_009090	787.391	581.079	-0.438346	0.0807318	0.25284
AFUB_009100	183.745	397.89	1.11466	6.10373e-05	0.000937594
AFUB_009110	1737.55	2315.64	0.414361	0.084271	0.260015
AFUB_009120	1211.88	742.127	-0.707507	0.017983	0.0886298
AFUB_009130	447.257	555.793	0.313443	0.211115	0.47187
AFUB_009140	367.017	419.093	0.191425	0.455982	0.732272
AFUB_009150	357.842	325.762	-0.135504	0.612566	0.844936
AFUB_009160	51.7857	74.2301	0.519452	0.142409	0.367602
AFUB_009170	219.451	182.668	-0.264676	0.353869	0.640845
AFUB_009180	854.419	698.248	-0.291204	0.243127	0.515756
AFUB_009190	375.072	287.263	-0.384796	0.131611	0.349009
AFUB_009199	42.5969	133.498	1.648	6.73329e-07	1.88081e-05
AFUB_009200	153.708	153.441	-0.00251057	1	1
AFUB_009210	322.892	294.027	-0.135103	0.620867	0.851021
AFUB_009220	1798.03	1034.3	-0.79777	0.000875238	0.00872621
AFUB_009230	1361.18	1290.04	-0.0774487	0.753462	0.930004
AFUB_009240	551.833	444.165	-0.313138	0.222489	0.488343
AFUB_009250	3213.09	2621.94	-0.293323	0.218502	0.483177
AFUB_009260	752.682	1091.76	0.536545	0.030092	0.127454
AFUB_009270	830.15	704.061	-0.237672	0.34933	0.636731
AFUB_009280	1899.31	2067.62	0.12249	0.606457	0.8402
AFUB_009290	1314.24	1156.28	-0.184738	0.452775	0.729811
AFUB_009300	544.276	521.115	-0.0627381	0.807444	0.95676
AFUB_009310	1069.17	1056.16	-0.0176612	0.944089	1
AFUB_009320	200.215	73.96	-1.43674	0.00324322	0.0249081
AFUB_009330	1751.65	1599.91	-0.130727	0.792259	0.949292
AFUB_009340	216.031	168.702	-0.356766	0.198591	0.454447
AFUB_009350	104.585	92.0727	-0.183835	0.571358	0.818213
AFUB_009360	168.524	163.629	-0.0425221	0.909382	1
AFUB_009370	513.947	365.716	-0.490896	0.0603454	0.206361
AFUB_009380	4594.23	4581.29	-0.00407047	0.996311	1
AFUB_009390	514.728	599.957	0.22105	0.382341	0.671008
AFUB_009400	248.898	327.387	0.395438	0.136265	0.357088
AFUB_009410	2801.11	2364.62	-0.244391	0.297686	0.579273
AFUB_009420	82.8543	48.9371	-0.759647	0.0325777	0.13473
AFUB_009430	1307.81	871.863	-0.584976	0.0167004	0.0840483
AFUB_009440	128.528	94.0562	-0.45049	0.388705	0.676715
AFUB_009450	97.6037	119.22	0.288622	0.354144	0.640845
AFUB_009460	1651.75	1697.3	0.0392402	0.852852	0.980402
AFUB_009470	2279.04	1935.82	-0.235482	0.324099	0.610356
AFUB_009480	79.1425	106.335	0.426097	0.182123	0.430943
AFUB_009490	635.308	616.383	-0.0436309	0.870605	0.987976
AFUB_009500	318.089	472.771	0.571713	0.0571486	0.198089
AFUB_009510	169.833	212.124	0.320787	0.256498	0.531272
AFUB_009520	100.452	47.5635	-1.07857	0.00164913	0.0147904
AFUB_009530	42.8418	41.3293	-0.0518553	0.930723	1
AFUB_009540	11386.5	10707.6	-0.0886898	0.705622	0.904813
AFUB_009550	70.4426	58.142	-0.276867	0.576064	0.820893
AFUB_009560	24.6658	32.1837	0.383818	0.785338	0.945088
AFUB_009570	2.2796	0.482557	-2.24001	0.448975	0.726227
AFUB_009580	26.7244	26.3743	-0.0190248	1	1
AFUB_009590	17.2334	32.1536	0.899776	0.0824958	0.256916
AFUB_009600	521.239	620.147	0.250665	0.320314	0.605967
AFUB_009610	790.564	891.218	0.172896	0.475561	0.746563
AFUB_009620	816.379	1057.86	0.373838	0.130436	0.346904
AFUB_009630	2136.06	1429.57	-0.579373	0.0652552	0.218283
AFUB_009640	81.7381	125.445	0.617976	0.0550952	0.193165
AFUB_009650	22.0146	20.6377	-0.0931756	0.935377	1
AFUB_009660	2.10516	3.96025	0.911659	0.523747	0.78551
AFUB_009670	7.2554	0.977978	-2.89118	0.0448207	0.167176
AFUB_009680	269.218	243.688	-0.14374	0.604923	0.839588
AFUB_009690	423.552	426.314	0.00937524	0.973044	1
AFUB_009700	1887.56	1329.37	-0.505788	0.0355519	0.143297
AFUB_009710	34.8104	25.6403	-0.441105	0.36122	0.648626
AFUB_009720	2933.97	2262.48	-0.374952	0.113372	0.316065
AFUB_009730	644.826	852.755	0.403223	0.105664	0.300695
AFUB_009740	443.344	507.677	0.195485	0.430369	0.711454
AFUB_009750	877.356	476.783	-0.87983	0.000398593	0.00457102
AFUB_009760	15824.9	15383.8	-0.0407806	0.877821	0.991426
AFUB_009770	810.63	948.257	0.226233	0.347254	0.634803
AFUB_009780	732.523	741.983	0.0185122	0.94575	1
AFUB_009790	342.342	547.111	0.676396	0.0454227	0.168544
AFUB_009800	9071.18	13466.8	0.570041	0.0372787	0.147755
AFUB_009810	571.842	2195.99	1.94118	1.2171e-09	6.47392e-08
AFUB_009820	1463.56	920.235	-0.669411	0.00549525	0.0367819
AFUB_009830	555.842	673.624	0.27727	0.265588	0.542792
AFUB_009840	26.9754	39.5545	0.5522	0.211467	0.472447
AFUB_009850	334.359	411.115	0.298143	0.251937	0.526884
AFUB_009860	763.541	715.364	-0.0940287	0.71984	0.913967
AFUB_009870	305.561	313.194	0.0355961	0.878185	0.991627
AFUB_009880	100.984	158.355	0.64903	0.0328351	0.135586
AFUB_009890	0.160311	0.482557	1.58982	0.993411	1
AFUB_009900	800.283	698.708	-0.195819	0.427331	0.70938
AFUB_009910	113.615	105.681	-0.104428	0.738623	0.922418
AFUB_009920	461.405	471.807	0.032164	0.893734	0.998191
AFUB_009930	544.565	519.912	-0.0668377	0.809183	0.957916
AFUB_009940	7671.92	13100.2	0.771934	0.00124739	0.0116144
AFUB_009950	840.484	752.829	-0.158898	0.520251	0.783038
AFUB_009960	476.846	464.627	-0.0374507	0.909419	1
AFUB_009970	222.889	223.191	0.0019581	0.994687	1
AFUB_009980	1103.89	1248.34	0.177426	0.461582	0.736411
AFUB_009990	195.916	351.986	0.845282	0.00208237	0.017632
AFUB_010000	3616.66	1886.47	-0.93897	6.49805e-05	0.000985288
AFUB_010010	28.3143	27.2829	-0.0535341	0.930543	1
AFUB_010020	578.151	530.243	-0.124793	0.635861	0.862522
AFUB_010030	686.877	949.564	0.467212	0.152914	0.384068
AFUB_010040	606.075	824.322	0.443711	0.0712681	0.232978
AFUB_010050	15126	14435	-0.0674539	0.779998	0.942872
AFUB_010060	207.591	306.456	0.561934	0.0400804	0.155894
AFUB_010070	233.792	345.979	0.565458	0.0342433	0.139711
AFUB_010080	504.373	791.209	0.649569	0.0102633	0.0593944
AFUB_010090	360.549	408.927	0.181644	0.481187	0.750916
AFUB_010100	1173.93	1129.19	-0.0560611	0.825169	0.966868
AFUB_010110	976.713	693.927	-0.49315	0.0449168	0.167413
AFUB_010120	410.28	418.904	0.0300092	0.906518	1
AFUB_010130	650.225	646.242	-0.00886444	0.980172	1
AFUB_010140	313.935	305.679	-0.0384483	0.902258	1
AFUB_010150	27.2317	14.3243	-0.926822	0.0750389	0.240853
AFUB_010160	260.365	283.635	0.123497	0.636995	0.862954
AFUB_010170	433.216	405.232	-0.0963366	0.720828	0.914095
AFUB_010180	916.003	607.482	-0.59251	0.0158333	0.0806996
AFUB_010190	94.2734	148.259	0.653195	0.0367247	0.145965
AFUB_010200	1008.26	779.145	-0.371904	0.139821	0.363172
AFUB_010210	145.99	63.4564	-1.20204	0.000154428	0.00207286
AFUB_010220	441.956	478.043	0.113238	0.649905	0.869673
AFUB_010230	1023.44	1287.08	0.330669	0.171484	0.413541
AFUB_010240	1153.42	1400.35	0.279876	0.252572	0.52729
AFUB_010250	146.012	144.896	-0.0110772	0.989815	1
AFUB_010260	302.406	435.495	0.526168	0.0459907	0.169958
AFUB_010270	664.048	857.954	0.369612	0.141642	0.366283
AFUB_010280	1261.3	1171.33	-0.106768	0.670749	0.884674
AFUB_010290	33.2997	21.2653	-0.64701	0.179979	0.427606
AFUB_010300	2114.95	778.058	-1.44268	5.52572e-07	1.56536e-05
AFUB_010310	110.182	185.043	0.747975	0.0114902	0.0644433
AFUB_010320	563.004	795.684	0.499051	0.0486545	0.176839
AFUB_010330	13573	9908.6	-0.453991	0.0545275	0.191637
AFUB_010340	510.073	597.68	0.228668	0.358047	0.645314
AFUB_010350	9026.54	14155.3	0.649098	0.00586829	0.0386072
AFUB_010360	975.871	712.434	-0.453933	0.0647117	0.216717
AFUB_010370	660.142	546.074	-0.273679	0.274887	0.554208
AFUB_010380	358.256	518.804	0.534198	0.0391378	0.153002
AFUB_010390	4269.35	2918.51	-0.548785	0.020037	0.0958707
AFUB_010400	187.395	284.593	0.602822	0.0295306	0.125769
AFUB_010410	331.33	381.729	0.20428	0.437181	0.716925
AFUB_010420	131.529	136.562	0.0541798	0.85914	0.983913
AFUB_010430	38.191	21.27	-0.844415	0.092176	0.274497
AFUB_010440	0.9601	0.977978	0.0266171	1	1
AFUB_010450	10.9117	4.44125	-1.29684	0.15496	0.386819
AFUB_010460	7.62623	24.8428	1.70378	0.00330957	0.0252832
AFUB_010470	42.1583	37.5647	-0.166439	0.726429	0.916192
AFUB_010480	0	0	NA	NA	NA
AFUB_010490	133.32	227.264	0.769472	0.0073265	0.0457335
AFUB_010500	691.264	588.732	-0.231627	0.353312	0.640512
AFUB_010510	1270.67	1155.22	-0.137427	0.574548	0.820007
AFUB_010520	283.34	270.706	-0.0658089	0.835775	0.97225
AFUB_010530	102.393	19.2399	-2.41194	8.23235e-08	2.84856e-06
AFUB_010540	1592.36	2204	0.468954	0.0521586	0.185684
AFUB_010550	1361.05	1448.16	0.089502	0.705593	0.904813
AFUB_010560	11736.8	17012.3	0.535545	0.024339	0.109438
AFUB_010570	240.33	224.025	-0.101359	0.734754	0.92034
AFUB_010580	313.008	423.616	0.43656	0.0944966	0.278587
AFUB_010590	751.592	599.488	-0.326219	0.189007	0.440262
AFUB_010600	11.0174	11.3113	0.0379756	0.980557	1
AFUB_010610	4087.72	1125.64	-1.86055	0.04103	0.158694
AFUB_010620	11192.3	12622.1	0.173445	0.466694	0.739266
AFUB_010630	301.525	438.452	0.540143	0.0389671	0.152632
AFUB_010640	5.45939	5.44339	-0.00423256	1	1
AFUB_010650	6646.78	16286	1.2929	0.000692009	0.00725376
AFUB_010660	6.83874	10.4315	0.609147	0.487686	0.755736
AFUB_010670	0.348811	0.495421	0.506209	1	1
AFUB_010680	393.534	514.302	0.386126	0.133225	0.351888
AFUB_010690	0.667666	0.495421	-0.43047	1	1
AFUB_010700	3.0785	6.95383	1.17558	0.30077	0.58227
AFUB_010710	3.87564	3.88462	0.00333912	1	1
AFUB_010720	13.0988	56.3034	2.10379	5.1882e-06	0.000113776
AFUB_010730	5.64435	6.45841	0.19437	0.881685	0.99271
AFUB_010740	1.46834	0	-Inf	0.293057	0.574217
AFUB_010750	0.318855	1.01345	1.66831	0.742469	0.924135
AFUB_010760	1.75989	1.47184	-0.257865	1	1
AFUB_010770	0.666782	0.989282	0.569167	0.998005	1
AFUB_010780	0.856166	3.45196	2.01146	0.199201	0.45508
AFUB_010790	8.64094	7.40091	-0.223486	0.86066	0.984624
AFUB_010800	23.1491	19.3027	-0.262153	0.657038	0.876209
AFUB_010810	1050.49	231.56	-2.1816	6.72877e-09	3.01739e-07
AFUB_010820	1386.74	685.363	-1.01675	3.47681e-05	0.000583357
AFUB_010830	135.67	154.125	0.184002	0.529715	0.790224
AFUB_010840	165.28	178.061	0.107458	0.715237	0.911014
AFUB_010850	5615.38	4447.71	-0.336322	0.157421	0.391033
AFUB_010860	79.2781	50.2608	-0.657488	0.0706842	0.231675
AFUB_010870	395.995	404.226	0.0296775	0.883253	0.993536
AFUB_010880	2837.63	1512.42	-0.907832	0.000149016	0.00202193
AFUB_010890	3090.29	3015.01	-0.0355774	0.87888	0.991764
AFUB_010900	977.458	1455.74	0.574644	0.017915	0.0883384
AFUB_010910	1051.34	2061	0.971109	7.10666e-05	0.00106097
AFUB_010920	841.405	582.302	-0.531032	0.0336149	0.137822
AFUB_010930	577.63	357.203	-0.6934	0.00859714	0.0516051
AFUB_010940	258.56	164.07	-0.656187	0.0978771	0.285606
AFUB_010950	157.414	157.866	0.0041396	0.989625	1
AFUB_010960	177.98	277.902	0.642861	0.0828952	0.257919
AFUB_010970	136.525	131.03	-0.0592645	0.877552	0.991248
AFUB_010980	841.008	865.621	0.0416168	0.863626	0.985626
AFUB_010990	1651.11	2178.11	0.39964	0.0936728	0.277409
AFUB_011000	17.4686	26.7679	0.615746	0.226127	0.492231
AFUB_011010	23.1799	18.3489	-0.337179	0.589421	0.830372
AFUB_011020	51.2537	33.7366	-0.603341	0.15673	0.389972
AFUB_011030	14.0122	25.2158	0.847641	0.138886	0.361753
AFUB_011040	4.44468	4.94797	0.154759	0.932189	1
AFUB_011050	22.9967	38.5715	0.74611	0.105362	0.300007
AFUB_011060	132.814	117.592	-0.175616	0.582306	0.825498
AFUB_011070	180.28	218.257	0.27579	0.321397	0.606983
AFUB_011080	16.0038	25.1947	0.654713	0.231344	0.500744
AFUB_011090	20.7673	39.1652	0.915258	0.0430925	0.16358
AFUB_011100	882.87	924.671	0.0667392	0.780227	0.942872
AFUB_011110	109.753	112.133	0.0309468	0.919768	1
AFUB_011120	986.347	1144.23	0.214206	0.383092	0.671855
AFUB_011130	534.752	510.221	-0.0677489	0.800927	0.95428
AFUB_011140	15326.7	14408.9	-0.0890908	0.694927	0.898768
AFUB_011150	5.85576	6.87976	0.232503	0.845705	0.976701
AFUB_011160	77.1385	35.0763	-1.13696	0.00544999	0.0365771
AFUB_011170	5848	7831.54	0.421352	0.0739048	0.238326
AFUB_011180	208.817	376.32	0.849718	0.0300235	0.127272
AFUB_011190	35.3018	26.2519	-0.427323	0.355419	0.641666
[truncated: 9,036 more rows]

## Sheet: akuB.0_akuB.0.5
Transcript-ID	mean(A)	mean(B)	log2(FoldChange)	p-value	FDR-adjusted p-value
[truncated: 10,160 more rows]

[truncated: 7 more sheets: akuB.0_akuB.1, akuB.0_akuB.4, akuB.0_akuB.8, mpkA.0_mpkA.1, mpkA.0_mpkA.4, sakA.0_sakA.1, sakA.0_sakA.4]
