# Supplementary material for: Network Modeling Reveals Cross Talk of MAP Kinases during Adaptation to Caspofungin Stress in Aspergillus fumigatus
Source: PLoS One. 2015 Sep 10;10(9):e0136932. doi: 10.1371/journal.pone.0136932 (PMC4565559; doi:10.1371/journal.pone.0136932)
Supplement: S2 Database — RNA-Seq raw data are available on line at: http://www.ncbi.nlm.nih.gov/geo/query/acc.cgi?token=qzgdmcmaxranzml&acc=GSE55743. (XLS) [file pone.0136932.s002.xls]

## Sheet: venn_groups wt only
WT only		Af293 Hit
AFUB_000150	4-aminobutyrate aminotransferase, putative	AFUA_5G06680
AFUB_000210	hexose transporter, putative	AFUA_6G14560
AFUB_000280	beta-glucosidase, putative	AFUA_6G14490
AFUB_000670	hypothetical protein	AFUA_6G14070
AFUB_000990	ferric-chelate reductase, putative	AFUA_6G13750
AFUB_001010	hypothetical protein	AFUA_6G13730
AFUB_002020	conserved hypothetical protein	AFUA_1G01620
AFUB_002280	dienelactone hydrolase family protein	AFUA_1G01900
AFUB_003350	salicylate hydroxylase, putative	AFUA_1G02970
AFUB_010720	C6 finger domain protein, putative	AFUA_1G11290
AFUB_012090	MFS toxin efflux pump (AflT), putative	AFUA_1G12620
AFUB_013150	phenol 2-monooxygenase, putative	AFUA_1G13660
AFUB_013890	metalloreductase, putative	AFUA_1G14340
AFUB_015530	extracellular cell wall glucanase Crf1/allergen Asp F9	AFUA_1G16190
AFUB_016700	endo-arabinanase, putative	AFUA_1G17320
AFUB_017500	conserved hypothetical protein	AFUA_2G00440
AFUB_017840	pectate lyase A	AFUA_2G00760
AFUB_018080	glycerophosphoryl diester phosphodiesterase family protein	AFUA_2G00990
AFUB_018840	GMC oxidoreductase	AFUA_2G01770
AFUB_020080	MYB DNA-binding domain protein	AFUA_2G03020
AFUB_020800	Ctr copper transporter family protein	AFUA_2G03730
AFUB_023800	hypothetical protein	AFUA_2G07760
AFUB_024710	amino acid permease (Dip5), putative	AFUA_2G08800
AFUB_025940	adhesin, putative	AFUA_2G10130
AFUB_025990	hypothetical protein	AFUA_2G10180
AFUB_028280	allergen Asp F13	AFUA_2G12630
AFUB_028340	HET domain protein	AFUA_2G12700
AFUB_028380	methyltransferase, putative	AFUA_2G12740
AFUB_029650	ABC transporter, putative	AFUA_2G14020
AFUB_030760	conserved hypothetical protein	AFUA_2G15100
AFUB_032890	C2H2 finger domain protein, putative	AFUA_2G17240
AFUB_033300	sulfatase domain protein	AFUA_2G17610
AFUB_033310	cellobiose dehydrogenase	AFUA_2G17620
AFUB_033330	conserved hypothetical protein	AFUA_2G17640
AFUB_033340	DUF907 domain protein	AFUA_2G17650
AFUB_035440	conserved hypothetical protein	AFUA_3G13750
AFUB_035450	HSP70 family protein	AFUA_3G13740
AFUB_035520	siderochrome-iron transporter, putative	AFUA_3G13670
AFUB_036090	extracellular serine-threonine rich protein	AFUA_3G13110
AFUB_036240	FAD binding domain protein	AFUA_3G12950
AFUB_036260	dimethylallyl tryptophan synthase GliD2	AFUA_3G12930
AFUB_036270	nonribosomal peptide synthase GliP2	AFUA_3G12920
AFUB_037380	conserved hypothetical protein	AFUA_3G11800
AFUB_039200	vacuolar iron transporter Ccc1, putative	AFUA_3G09970
AFUB_041210	UDP-glucose 4-epimerase, putative	AFUA_3G07910
AFUB_041240	extracellular serine-rich protein, putative	AFUA_3G07870
AFUB_044430	conserved hypothetical protein	AFUA_3G03720
AFUB_044670	fungal specific transcription factor, putative	AFUA_4G12180
AFUB_044680	hypothetical protein	AFUA_3G03550
AFUB_044890	cell surface protein, putative	AFUA_3G03370
AFUB_045170	cell wall protein PhiA	AFUA_3G03060
AFUB_045200	conserved hypothetical protein	AFUA_3G03040
AFUB_045520	FAD binding domain protein	AFUA_3G02770
AFUB_045770	demethylmenaquinone methyltransferase family protein	Not found
AFUB_045780	PUT3-like fungal specific transcription factor, putative	AFUA_2G05360
AFUB_046300	short-chain dehydrogenase/reductase, putative	AFUA_3G02100
AFUB_046710	sterigmatocystin biosynthesis cytochrome P450 monooxygenase	AFUA_3G01690
AFUB_047110	conserved hypothetical protein	AFUA_3G01270
AFUB_047140	hypothetical protein	AFUA_3G01240
AFUB_047760	DUF1275 domain protein	AFUA_3G00670
AFUB_047950	integral membrane protein	AFUA_3G00500
AFUB_048190	salicylate hydroxylase, putative	AFUA_3G00250
AFUB_048500	hypothetical protein	AFUA_1G00300
AFUB_049010	FacC-like extracellular signaling protein, putative	AFUA_5G00540
AFUB_049180	GABA permease, putative	AFUA_5G00710
AFUB_049190	GNAT family acetyltransferase, putative	AFUA_5G00720
AFUB_049240	integral membrane protein, putative	AFUA_5G00770
AFUB_049340	G-protein signalling regulator, putative	AFUA_5G00900
AFUB_049350	MBL2-like secreted peptide, putative	AFUA_5G00910
AFUB_049440	oxidoreductase, 2OG-Fe(II) oxygenase family, putative	AFUA_5G01000
AFUB_049740	hypothetical protein	Not found
AFUB_049800	integral membrane protein	AFUA_5G01300
AFUB_050160	extracellular proline-rich protein	AFUA_5G01620
AFUB_050840	alpha/beta hydrolase, putative	AFUA_5G02310
AFUB_051180	hypothetical protein	AFUA_5G02650
AFUB_055260	conserved hypothetical protein	AFUA_5G07730
AFUB_056260	conserved hypothetical protein	AFUA_5G08730
AFUB_057770	pectin lyase	AFUA_5G10170
AFUB_057800	hypothetical protein	AFUA_5G10200
AFUB_057810	conserved hypothetical protein	AFUA_5G10210
AFUB_057840	conserved hypothetical protein	AFUA_5G10250
AFUB_057940	actin-binding protein Fragmin, putative	AFUA_5G10360
AFUB_061140	conserved hypothetical protein	AFUA_5G13440
AFUB_062510	conserved hypothetical protein	AFUA_5G14840
AFUB_062520	hypothetical protein	AFUA_4G14620
AFUB_066060	GPI anchored cell wall protein, putative	AFUA_4G08960
AFUB_066140	high affinity methionine permease	AFUA_4G09040
AFUB_066350	conserved hypothetical protein	AFUA_4G09230
AFUB_066380	conserved hypothetical protein	AFUA_4G09250
AFUB_066460	conserved hypothetical protein	AFUA_4G09330
AFUB_066560	sodium P-type ATPase, putative	AFUA_4G09440
AFUB_066570	hypothetical protein	AFUA_4G09450
AFUB_066680	ZIP Zinc transporter, putative	AFUA_4G09560
AFUB_066690	major allergen Asp F2	AFUA_4G09580
AFUB_067000	conserved hypothetical protein	AFUA_4G09890
AFUB_069840	hypothetical protein	AFUA_4G12940
AFUB_070520	C2H2 finger domain protein, putative	AFUA_4G13600
AFUB_070670	hypothetical protein	Not found
AFUB_070690	conserved hypothetical protein	AFUA_4G13760
AFUB_071040	hypothetical protein	Not found
AFUB_071220	glycosyl transferase, putative	AFUA_4G14070
AFUB_071230	spherulin 4-like cell surface protein, putative	AFUA_4G14080
AFUB_071240	conserved hypothetical protein	AFUA_4G14080
AFUB_071250	UDP-glucose 4-epimerase	AFUA_4G14090
AFUB_071670	hypothetical protein	AFUA_4G14410
AFUB_071980	GNAT family acetyltransferase, putative	AFUA_4G14730
AFUB_077540	DUF636 domain protein	AFUA_6G11530
AFUB_078410	1,3-beta-glucanosyltransferase, putative	AFUA_6G12410
AFUB_079900	F-box domain domain protein	Not found
AFUB_080490	conserved hypothetical protein	AFUA_8G07260
AFUB_081080	annexin ANXC3.1	AFUA_8G06700
AFUB_081180	hypothetical protein	AFUA_8G06590
AFUB_082620	NAD binding Rossmann fold oxidoreductase, putative	AFUA_8G04870
AFUB_083490	glucosamine-6-phosphate deaminase, putative	AFUA_1G00480
AFUB_084050	extracellular lipase, putative	AFUA_8G02530
AFUB_084420	hypothetical protein	AFUA_8G02190
AFUB_084740	conserved hypothetical protein	AFUA_8G01860
AFUB_084750	phosphate-repressible phosphate permease, putative	AFUA_8G01850
AFUB_084900	conserved hypothetical protein	AFUA_8G01690
AFUB_085270	MFS sugar transporter, putative	AFUA_8G01340
AFUB_085280	hypothetical protein	AFUA_8G01330
AFUB_085860	secreted antimicrobial peptide, putative	AFUA_8G00710
AFUB_086680	C6 transcription factor, putative	AFUA_7G00130
AFUB_086690	FAD-dependent monooxygenase, putative	AFUA_7G00150
AFUB_087130	integral membrane protein	AFUA_7G00540
AFUB_087370	acid phosphatase, putative	AFUA_7G00800
AFUB_087380	hypothetical protein	Not found
AFUB_087400	hypothetical protein	AFUA_7G00820
AFUB_087640	cysteine-rich secreted protein	AFUA_7G01060
AFUB_087650	endo-1,4-beta-mannosidase	AFUA_7G01070
AFUB_088060	MFS peptide transporter Ptr2, putative	AFUA_7G01490
AFUB_090490	alkaline serine protease (PR1), putative	AFUA_7G04930
AFUB_090530	metalloreductase, putative	AFUA_7G04970
AFUB_090760	Defensin domain protein	AFUA_7G05180
AFUB_090880	conserved hypothetical protein	AFUA_7G05300
AFUB_091070	conserved hypothetical protein	AFUA_7G05490
AFUB_092170	NADPH-dependent FMN reductase Lot6, putative	AFUA_7G06600
AFUB_092330	phosphoglycerate mutase family protein, putative	AFUA_7G06750
AFUB_094810	nonribosomal peptide synthase, putative	AFUA_6G03480
AFUB_094830	conserved hypothetical protein	AFUA_6G03460
AFUB_094840	conserved hypothetical protein	AFUA_6G03450
AFUB_095210	cytochrome P450 alkane hydroxylase, putative	AFUA_6G03090
AFUB_095500	GPI anchored protein, putative	AFUA_6G02800
AFUB_096730	conserved hypothetical protein	AFUA_6G00740
AFUB_096930	hypothetical protein	AFUA_6G00560
AFUB_096940	hypothetical protein	Not found
AFUB_096950	glycosyl transferase family 8 family, putative	AFUA_6G00550
AFUB_096960	conserved hypothetical protein	AFUA_6G00540
AFUB_096970	conserved hypothetical protein	AFUA_6G00530
AFUB_097110	Choline transporter, putative	AFUA_6G00410
AFUB_097240	isoflavone reductase family protein	AFUA_6G00280
AFUB_097338	hypothetical protein	AFUA_6G00190
AFUB_099080	ferric-chelate reductase, putative	AFUA_4G03940
AFUB_099090	cysteine synthase B, putative	AFUA_4G03930
AFUB_099190	conserved hypothetical protein	AFUA_4G03830
AFUB_099610	conserved hypothetical protein	AFUA_4G03440
AFUB_100990	hypothetical protein	AFUA_4G00450
AFUB_101110	NAD binding Rossmann fold oxidoreductase, putative	AFUA_4G00560
AFUB_101250	zinc-binding oxidoreductase CipB	AFUA_4G00700
AFUB_101320	conserved hypothetical protein	AFUA_4G00770
AFUB_101480	conserved hypothetical protein	AFUA_4G00980
AFUB_101630	hypothetical protein	AFUA_4G01120
AFUB_101710	conserved hypothetical protein	AFUA_4G01210
AFUB_101860	4-nitrophenylphosphatase, putative	AFUA_4G01380
AFUB_101880	ThiJ/PfpI family protein	AFUA_4G01400
AFUB_102210	hypothetical protein	AFUA_6G09430

## Sheet: venn_groups DmpkA only
mpkA only		Af293 Hit
AFUB_000090	conserved hypothetical protein	AFUA_3G00740
AFUB_000260	monooxygenase, putative	AFUA_6G14510
AFUB_000270	MFS sugar transporter, putative	AFUA_6G14500
AFUB_000380	AraC-like ligand binding domain protein, putative	AFUA_6G14370
AFUB_000470	conserved hypothetical protein	AFUA_6G14280
AFUB_000480	conserved hypothetical protein	AFUA_6G14270
AFUB_000640	hypothetical protein	AFUA_6G14110
AFUB_000710	glycosyl transferase, putative	AFUA_6G14040
AFUB_000730	conserved hypothetical protein	AFUA_6G14020
AFUB_000740	GPI anchored protein, putative	AFUA_6G14010
AFUB_000890	conserved hypothetical protein	AFUA_6G13840
AFUB_000900	oxidoreductase, short chain dehydrogenase/reductase family	AFUA_6G13830
AFUB_001160	conserved hypothetical protein	AFUA_6G13580
AFUB_001170	cytochrome c peroxidase, putative	AFUA_6G13570
AFUB_001280	conserved hypothetical protein	AFUA_6G13470
AFUB_001490	lipid transfer protein, putative	AFUA_6G13280
AFUB_001680	DEAD/DEAH box DNA helicase (Mer3), putative	AFUA_6G13080
AFUB_001800	metallo-beta-lactamase domain protein, putative	AFUA_6G12940
AFUB_002520	glycogen debranching enzyme Gdb1, putative	AFUA_1G02140
AFUB_002770	conserved hypothetical protein	AFUA_1G02380
AFUB_003160	conserved hypothetical protein	AFUA_1G02770
AFUB_003200	NADH-quinone oxidoreductase, putative	AFUA_1G02820
AFUB_003629	hypothetical protein	AFUA_1G03190
AFUB_003630	MYB family conidiophore development protein FlbD, putative	AFUA_1G03210
AFUB_003650	ABC multidrug transporter, putative	AFUA_1G03230
AFUB_003850	peroxisomal carrier protein, putative	AFUA_1G03440
AFUB_003980	acid phosphatase PHOa	AFUA_1G03570
AFUB_004490	C6 finger domain protein, putative	AFUA_1G04140
AFUB_004500	tartrate dehydrogenase, putative	AFUA_1G04150
AFUB_004510	aspartate aminotransferase, putative	AFUA_1G04160
AFUB_004630	conserved hypothetical protein	AFUA_1G04300
AFUB_004640	hypothetical protein	AFUA_1G04310
AFUB_005120	peroxisomal ABC transporter (PXA1), putative	AFUA_1G04780
AFUB_006060	conserved hypothetical protein	AFUA_1G05690
AFUB_006730	pathogenesis associated protein Cap20, putative	AFUA_1G06350
AFUB_009190	aldehyde reductase (AKR1), putative	AFUA_1G09750
AFUB_009330	conserved hypothetical protein	AFUA_1G09890
AFUB_009670	conserved hypothetical protein	AFUA_1G10260
AFUB_010190	neutral amino acid permease, putative	AFUA_1G10770
AFUB_010210	alpha-1,2-mannosidase family protein, putative	AFUA_1G10790
AFUB_010660	HMG-CoA reductase	AFUA_1G11230
AFUB_011040	inositol monophosphatase QutG, putative	AFUA_1G11600
AFUB_011250	tRNA	Not found
AFUB_011470	arrestin domain protein	AFUA_1G12020
AFUB_011480	antibiotic biosynthesis monooxygenase, putative	AFUA_1G12025
AFUB_011520	acyl-CoA thioesterase	AFUA_1G12060
AFUB_012120	3-ketoacyl-CoA ketothiolase (Kat1), putative	AFUA_1G12650
AFUB_012360	epoxide hydrolase, putative	AFUA_1G12880
AFUB_012400	glycogen phosphorylase GlpV/Gph1, putative	AFUA_1G12920
AFUB_012420	MAP kinase SakA	AFUA_1G12940
AFUB_012450	conserved hypothetical protein	AFUA_1G12970
AFUB_012560	BRCT domain protein	AFUA_1G13080
AFUB_012590	4-coumarate-CoA ligase, putative	AFUA_1G13110
AFUB_013020	conserved hypothetical protein	AFUA_1G13530
AFUB_013040	conserved hypothetical protein	AFUA_1G13550
AFUB_013050	conserved hypothetical protein	AFUA_1G13560
AFUB_013300	hypothetical protein	AFUA_1G13820
AFUB_013310	threonine-rich protein	AFUA_1G13830
AFUB_013530	blue light-inducible protein Bli-3	AFUA_1G14040
AFUB_013600	tRNA	Not found
AFUB_014010	hypothetical protein	AFUA_1G14480
AFUB_014380	Ser/Thr protein phosphatase superfamily	AFUA_1G14840
AFUB_014390	acyl-CoA dehydrogenase, putative	AFUA_1G14850
AFUB_014420	N-acylethanolamine amidohydrolase, putative	AFUA_1G14880
AFUB_014720	acyl-CoA thioesterase II	AFUA_1G15170
AFUB_014850	choline transport protein, putative	AFUA_1G15300
AFUB_015160	hypothetical protein	AFUA_1G15630
AFUB_015470	Auxin Efflux Carrier superfamily	AFUA_1G15940
AFUB_015760	GPI anchored protein, putative	AFUA_1G16420
AFUB_015770	hypothetical protein	AFUA_1G16430
AFUB_015920	DUF455 domain protein	Not found
AFUB_016020	conserved hypothetical protein	AFUA_1G16640
AFUB_016280	transesterase (LovD), putative	AFUA_1G16890
AFUB_016290	hypothetical protein	AFUA_1G16900
AFUB_016300	MFS multidrug transporter, putative	AFUA_1G16910
AFUB_016320	phosphatidylserine decarboxylase, putative	AFUA_1G16930
AFUB_016350	conserved hypothetical protein	AFUA_1G16960
AFUB_016400	glutathione S-transferase, putative	AFUA_1G17010
AFUB_016450	HLH DNA binding domain protein, putative	AFUA_1G17060
AFUB_016730	bZIP transcription factor (BACH2), putative	AFUA_1G17360
AFUB_016740	heat shock protein Awh11/Hsp9, putative	AFUA_1G17370
AFUB_016750	3-oxoacyl-(acyl-carrier-protein) reductase, putative	AFUA_1G17380
AFUB_016960	xenobiotic compound monooxygenase, DszA family, putative	AFUA_1G17580
AFUB_017050	salicylate hydroxylase, putative	AFUA_1G17670
AFUB_017070	FAD binding oxidoreductase, putative	AFUA_1G17690
AFUB_017330	conserved hypothetical protein	AFUA_2G00250
AFUB_017350	conserved hypothetical protein	AFUA_2G00270
AFUB_017460	amidase family protein	AFUA_2G00410
AFUB_017600	carboxyphosphonoenolpyruvate phosphonomutase, putative	AFUA_2G00540
AFUB_017610	hypothetical protein	AFUA_2G00560
AFUB_017640	conserved hypothetical protein	AFUA_2G00580
AFUB_017870	conserved hypothetical protein	AFUA_2G00790
AFUB_017970	conserved hypothetical protein	AFUA_2G00890
AFUB_017980	PTH11-like integral membrane protein, putative	AFUA_2G00900
AFUB_018240	C-4 methylsterol oxidase, putative	AFUA_2G01160
AFUB_018750	monooxygenase, putative	AFUA_2G01680
AFUB_019480	conserved hypothetical protein	AFUA_2G02390
AFUB_020260	conserved hypothetical protein	AFUA_2G03190
AFUB_021280	conserved hypothetical protein	AFUA_2G04210
AFUB_021290	homogentisate 1,2-dioxygenase (HmgA), putative	AFUA_2G04220
AFUB_021310	maleylacetoacetate isomerase MaiA	AFUA_2G04240
AFUB_021320	C6 transcription factor, putative	AFUA_2G04260
AFUB_021560	hypothetical protein	AFUA_2G04530
AFUB_021570	Bys1 family protein	AFUA_2G04535
AFUB_022150	conserved hypothetical protein	AFUA_2G05120
AFUB_022290	salicylate hydroxylase, putative	AFUA_2G05260
AFUB_022310	F-box domain protein	AFUA_2G05280
AFUB_023760	cytochrome b5, putative	AFUA_2G07720
AFUB_023910	conserved hypothetical protein	AFUA_2G07890
AFUB_024950	DUF221 domain protein, putative	AFUA_2G09070
AFUB_025030	adenosine deaminase	AFUA_2G09150
AFUB_025450	UDP-N-acetylmuramate dehydrogenase, putative	AFUA_2G09580
AFUB_025690	oxidoreductase, 2-nitropropane dioxygenase family, putative	AFUA_2G09850
AFUB_025840	conserved hypothetical protein	AFUA_2G10020
AFUB_025970	phenylacetyl-CoA ligase, putative	AFUA_2G10160
AFUB_026030	inositol oxygenase, putative	AFUA_2G10230
AFUB_026929	thioesterase family protein, putative	Not found
AFUB_027960	integral membrane protein	AFUA_2G12300
AFUB_027970	HLH transcription factor, putative	AFUA_2G12310
AFUB_028010	conserved hypothetical protein	AFUA_2G12350
AFUB_028150	lipase, putative	AFUA_2G12490
AFUB_028190	carnitine acetyl transferase	AFUA_2G12530
AFUB_028330	hypothetical protein	AFUA_2G12690
AFUB_028460	UDP-glucoronosyl and UDP-glucosyl transferase family protein, putative	AFUA_2G12830
AFUB_028920	hypothetical protein	AFUA_2G13280
AFUB_029260	conserved hypothetical protein	AFUA_2G13610
AFUB_029400	C2H2 finger domain protein FlbC	AFUA_2G13770
AFUB_029670	conserved hypothetical protein	AFUA_2G14040
AFUB_029920	DUF636 domain protein	AFUA_2G14300
AFUB_030030	dioxygenase, putative	AFUA_2G14410
AFUB_030490	enoyl-CoA hydratase/isomerase family protein	AFUA_2G14850
AFUB_030510	conserved hypothetical protein	AFUA_2G14870
AFUB_030650	Mechanosensitive ion channel family	AFUA_2G15000
AFUB_030740	O-methyltransferase, putative	AFUA_2G15085
AFUB_030980	MFS efflux transporter, putative	AFUA_2G15320
AFUB_031110	conserved hypothetical protein	AFUA_2G15450
AFUB_031120	neutral amino acid permease, putative	AFUA_2G15470
AFUB_031300	DUF323 domain protein	AFUA_2G15650
AFUB_031460	conserved hypothetical protein	AFUA_2G15810
AFUB_031560	conserved hypothetical protein	AFUA_2G15900
AFUB_032130	tRNA	Not found
AFUB_032400	peroxisome biosynthesis protein (PAS10/Peroxin-12), putative	AFUA_2G16730
AFUB_032570	conserved hypothetical protein	AFUA_2G16890
AFUB_032580	epoxide hydrolase, putative	AFUA_2G16900
AFUB_032610	succinate:fumarate antiporter (Acr1), putative	AFUA_2G16930
AFUB_032620	conserved hypothetical protein	AFUA_2G16940
AFUB_032810	conserved hypothetical protein	AFUA_2G17160
AFUB_033110	2-amino-3-carboxymuconate-6-semialdehyde decarboxylase, putative	AFUA_2G17440
AFUB_033120	3-hydroxyanthranilate 3,4-dioxygenase, putative	AFUA_2G17450
AFUB_033930	C6 transcription factor, putative	AFUA_3G15290
AFUB_034280	multicopper oxidase, putative	AFUA_3G14950
AFUB_034710	enoyl-CoA hydratase/isomerase family protein	AFUA_3G14520
AFUB_034970	mismatched base pair and cruciform DNA recognition protein, putative	AFUA_3G14260
AFUB_035010	conserved hypothetical protein	AFUA_3G14210
AFUB_035030	conserved hypothetical protein	AFUA_3G14190
AFUB_035040	conserved hypothetical protein	AFUA_3G14180
AFUB_035060	hypothetical protein	AFUA_3G14160
AFUB_035380	integral membrane protein, putative	AFUA_3G13810
AFUB_035610	dynamin GTPase, putative	AFUA_3G13580
AFUB_036110	conserved hypothetical protein	AFUA_3G13090
AFUB_036210	hypothetical protein	AFUA_3G12980
AFUB_036410	conserved hypothetical protein	AFUA_3G12760
AFUB_036820	conserved hypothetical protein	AFUA_3G12340
AFUB_037060	fatty acid oxygenase PpoC, putative	AFUA_3G12120
AFUB_037290	thermolabile L-asparaginase, putative	AFUA_3G11890
AFUB_037620	LEA domain protein	AFUA_3G11550
AFUB_037740	arginase, putative	AFUA_3G11430
AFUB_037980	zinc metalloproteinase, putative	AFUA_3G11160
AFUB_038680	stress response protein (Ish1), putative	AFUA_3G10480
AFUB_038780	conserved hypothetical protein	AFUA_3G10370
AFUB_039480	extracellular thaumatin domain protein, putative	AFUA_3G09690
AFUB_039920	fatty acid hydroxylase, putative	AFUA_3G09220
AFUB_039930	endonuclease/exonuclease/phosphatase family protein	AFUA_3G09210
AFUB_039940	hypothetical protein	Not found
AFUB_040420	integral membrane protein	AFUA_3G08670
AFUB_040530	hypothetical protein	Not found
AFUB_041270	conserved hypothetical protein	AFUA_3G07840
AFUB_041370	conserved hypothetical protein	AFUA_3G07730
AFUB_041440	conserved hypothetical protein	AFUA_3G07660
AFUB_041770	ABC multidrug transporter, putative	AFUA_3G07300
AFUB_042120	C2H2 zinc finger domain protein, putative	AFUA_3G06940
AFUB_043160	IFRD domain protein	AFUA_3G05870
AFUB_043950	MFS transporter, putative	AFUA_3G04010
AFUB_043980	cytochrome P450 monooxygenase, putative	AFUA_3G03980
AFUB_043990	cytochrome b5 reductase, putative	AFUA_3G03970
AFUB_044010	endoglucanase, putative	AFUA_3G03950
AFUB_044020	2,3-diketo-5-methylthio-1-phosphopentane phosphatase, putative	AFUA_3G03940
AFUB_044030	cytochrome P450 monooxygenase, putative	AFUA_3G03930
AFUB_044050	conserved hypothetical protein	AFUA_3G03910
AFUB_044060	C6 transcription factor, putative	AFUA_3G03900
AFUB_044240	hypothetical protein	Not found
AFUB_044360	conserved hypothetical protein	AFUA_1G00770
AFUB_044770	conserved hypothetical protein	AFUA_3G03470
AFUB_045040	hypothetical protein	AFUA_3G03210
AFUB_045230	hypothetical protein	Not found
AFUB_045240	phosphate-repressible Na+/phosphate cotransporter Pho89, putative	AFUA_3G03010
AFUB_045260	conserved hypothetical protein	AFUA_3G02990
AFUB_045310	allergen, putative	AFUA_3G02940
AFUB_045430	conserved hypothetical protein	AFUA_3G02810
AFUB_045440	lipase/esterase, putative	AFUA_3G02800
AFUB_045670	conserved hypothetical protein	Not found
AFUB_045750	alpha/beta hydrolase, putative	Not found
AFUB_046010	tRNA	Not found
AFUB_046030	proline oxidase Put1, putative	AFUA_3G02300
AFUB_046050	alpha,alpha-trehalose glucohydrolase TreA/Ath1	AFUA_3G02280
AFUB_046450	conserved hypothetical protein	AFUA_3G01960
AFUB_046490	acyl-CoA dehydrogenase, putative	AFUA_3G01920
AFUB_046640	hypothetical protein	AFUA_3G01770
AFUB_046660	G protein coupled receptor family protein	AFUA_3G01750
AFUB_046920	conserved hypothetical protein	AFUA_3G01480
AFUB_046930	conserved hypothetical protein	AFUA_3G01470
AFUB_046940	salicylate hydroxylase, putative	AFUA_3G01460
AFUB_046950	3-methyl-2-oxobutanoate dehydrogenase, putative	AFUA_3G01450
AFUB_047080	conserved hypothetical protein	AFUA_3G01300
AFUB_047160	aspartic-type endopeptidase, putative	AFUA_3G01220
AFUB_047170	ThiJ/PfpI family protein	AFUA_3G01210
AFUB_047720	allergen Asp F4-like, putative	AFUA_3G00710
AFUB_047860	conserved hypothetical protein	AFUA_3G00580
AFUB_047870	conserved hypothetical protein	AFUA_3G00570
AFUB_047940	GPI anchored cell wall protein, putative	AFUA_3G00510
AFUB_048230	C6 finger domain protein, putative	AFUA_3G00210
AFUB_048490	mitochondrial chaperone (BCS1), putative	AFUA_2G14760
AFUB_048730	MFS sugar transporter, putative	AFUA_5G00280
AFUB_049000	inulinase, putative	AFUA_5G00530
AFUB_049100	choline dehydrogenase, putative	AFUA_5G00630
AFUB_049110	peroxisomal dehydratase, putative	AFUA_5G00640
AFUB_049630	MFS monosaccharide transporter, putative	AFUA_5G01160
AFUB_049710	general amidase, putative	AFUA_5G01240
AFUB_049860	MFS multidrug transporter, putative	AFUA_5G01350
AFUB_050120	oxidoreductase, short chain dehydrogenase/reductase family	AFUA_5G01580
AFUB_050640	conserved hypothetical protein	AFUA_5G02110
AFUB_050790	ABC multidrug transporter, putative	AFUA_5G02260
AFUB_050800	C6 transcription factor, putative	AFUA_5G02270
AFUB_050810	endo-1,3(4)-beta-glucanase, putative	AFUA_5G02280
AFUB_051030	conserved hypothetical protein	AFUA_5G02500
AFUB_051460	choline transport protein Ctr, putative	AFUA_5G02940
AFUB_051680	hypothetical protein	AFUA_5G03170
AFUB_051800	hypothetical protein	Not found
AFUB_052350	oxidoreductase, short chain dehydrogenase/reductase family	AFUA_5G03840
AFUB_052610	PQ loop repeat protein	AFUA_5G04100
AFUB_052790	AMP-binding enzyme, putative	AFUA_5G04270
AFUB_052830	peroxisomal membrane protein Pmp47, putative	AFUA_5G04310
AFUB_052870	conserved hypothetical protein	Not found
AFUB_053820	MFS transporter, putative	AFUA_5G06290
AFUB_054230	integral membrane protein	AFUA_5G06670
AFUB_054240	4-aminobutyrate transaminase GatA	AFUA_5G06680
AFUB_054470	conserved hypothetical protein	AFUA_5G06915
AFUB_054570	HPP family protein	AFUA_5G07010
AFUB_055020	oxidoreductase, short-chain dehydrogenase/reductase family	AFUA_5G07470
AFUB_055100	hypothetical protein	AFUA_5G07550
AFUB_055120	pyruvate carboxylase, putative	AFUA_5G07570
AFUB_055130	methylmalonyl-CoA decarboxylase, alpha subunit, putative	AFUA_5G07580
AFUB_055400	conserved hypothetical protein	AFUA_5G07870
AFUB_056000	SET domain protein	AFUA_5G08460
AFUB_056340	epoxide hydrolase, putative	AFUA_5G08810
AFUB_056440	3-methylcrotonyl-CoA carboxylase subunit alpha (MccA), putative	AFUA_5G08910
AFUB_056460	isovaleryl-CoA dehydrogenase IvdA, putative	AFUA_5G08930
AFUB_056470	3-methylcrotonyl-CoA carboxylase, beta subunit (MccB), putative	AFUA_5G08940
AFUB_056980	amino acid permease, putative	AFUA_5G09440
AFUB_057130	conidial hydrophobin Hyp1/RodA	AFUA_5G09580
AFUB_057150	2-nitropropane dioxygenase family oxidoreductase, putative	AFUA_5G09600
AFUB_057270	flavin containing polyamine oxidase, putative	AFUA_5G09720
AFUB_058010	nitrate reductase, putative	AFUA_5G10420
AFUB_058310	MFS monosaccharide transporter, putative	AFUA_5G10690
AFUB_058360	alpha-1,2-mannosyltransferase (Kre2), putative	AFUA_5G10760
AFUB_058500	DUF221 domain protein, putative	AFUA_5G10920
AFUB_059060	conserved hypothetical protein	Not found
AFUB_059070	conserved hypothetical protein	AFUA_5G11500
AFUB_060120	hypothetical protein	AFUA_5G12450
AFUB_060420	hypothetical protein	AFUA_5G12750
AFUB_060570	tRNA	Not found
AFUB_060680	bZIP transcription factor (Atf21), putative	AFUA_5G12960
AFUB_060690	hypothetical protein	AFUA_5G12970
AFUB_060810	conserved hypothetical protein	AFUA_5G13100
AFUB_061280	conserved hypothetical protein	AFUA_5G13580
AFUB_061420	hypothetical protein	AFUA_6G01840
AFUB_061850	hypothetical protein	AFUA_5G14160
AFUB_061860	hypothetical protein	AFUA_5G14170
AFUB_061870	conserved hypothetical protein	AFUA_5G14180
AFUB_061910	glucose repressible protein Grg1, putative	AFUA_5G14210
AFUB_061920	hypothetical protein	AFUA_5G14220
AFUB_061930	hypothetical protein	Not found
AFUB_062260	Pfs, NACHT and Akyrin domain protein	AFUA_5G14580
AFUB_062310	haloacid dehalogenase, type II	AFUA_5G14640
AFUB_062990	conserved hypothetical protein	AFUA_4G05900
AFUB_063500	sterol carrier protein, putative	AFUA_4G06380
AFUB_064500	epoxide hydrolase, putative	AFUA_4G07410
AFUB_065270	succinate-semialdehyde dehydrogenase Uga2, putative	AFUA_4G08170
AFUB_065520	mannose-6-phosphate isomerase, class I	AFUA_4G08410
AFUB_065540	Patatin family phospholipase, putative	AFUA_4G08440
AFUB_065550	conserved hypothetical protein	AFUA_4G08450
AFUB_065590	acyl-CoA dehydrogenase, putative	AFUA_4G08490
AFUB_065730	conserved hypothetical protein	AFUA_4G08633
AFUB_065810	conserved hypothetical protein	AFUA_4G08715
AFUB_065970	choline transport protein, putative	AFUA_4G08870
AFUB_066240	L-ornithine aminotransferase Car2, putative	AFUA_4G09140
AFUB_066940	indoleamine 2,3-dioxygenase pyrrole 2,3-dioxygenase	AFUA_4G09830
AFUB_066950	kynureninase, putative	AFUA_4G09840
AFUB_066960	hypothetical protein	AFUA_4G09850
AFUB_067030	conserved hypothetical protein	AFUA_4G09920
AFUB_067400	conserved hypothetical protein	AFUA_4G10290
AFUB_067410	conserved hypothetical protein	AFUA_4G10310
AFUB_067570	sphinganine-1-phosphate aldolase BST1, putative	AFUA_4G10470
AFUB_067700	conserved hypothetical protein	AFUA_4G10610
AFUB_067800	conserved hypothetical protein	AFUA_4G10720
AFUB_067940	conserved hypothetical protein	AFUA_4G10860
AFUB_067960	hypothetical protein	AFUA_4G10890
AFUB_068010	3-ketoacyl-coA thiolase peroxisomal A precursor	AFUA_4G10950
AFUB_068140	C2 domain protein	AFUA_4G11110
AFUB_068150	hypothetical protein	AFUA_4G11120
AFUB_068560	glycerol kinase, putative	AFUA_4G11540
AFUB_069000	2-oxo acid dehydrogenases acyltransferase, putative	AFUA_4G12010
AFUB_069030	lanosterol synthase, putative	AFUA_4G12040
AFUB_069280	toxin biosynthesis protein, putative	AFUA_4G12320
AFUB_069520	conserved hypothetical protein	AFUA_4G12590
AFUB_069780	conserved hypothetical protein	AFUA_4G12880
AFUB_070130	hypothetical protein	AFUA_4G13220
AFUB_070140	developmental regulatory protein WetA	AFUA_4G13230
AFUB_070430	isocitrate lyase AcuD	AFUA_4G13510
AFUB_070440	oxidoreductase, short-chain dehydrogenase/reductase family	AFUA_4G13520
AFUB_070470	short chain dehydrogenase/reductase family	AFUA_4G13550
AFUB_070940	ankyrin repeat protein	AFUA_4G14020
AFUB_070960	C2H2 finger domain protein, putative	AFUA_6G09300
AFUB_071030	metalloreductase, putative	AFUA_1G00350
AFUB_071580	hypothetical protein	Not found
AFUB_072030	squalene-hopene-cyclase, putative	AFUA_4G14770
AFUB_072040	cytochrome P450 monooxygenase, putative	AFUA_4G14780
AFUB_072070	cytochrome P450 monooxygenase, putative	AFUA_4G14810
AFUB_072080	transferase family protein	AFUA_4G14820
AFUB_072400	hypothetical protein	AFUA_6G06480
AFUB_072600	conserved hypothetical protein	AFUA_6G06670
AFUB_073220	purine-cytosine permease, putative	AFUA_6G07260
AFUB_073230	long-chain fatty acid transporter, putative	AFUA_6G07270
AFUB_073370	conserved hypothetical protein	AFUA_6G07400
AFUB_073470	DNA excision repair protein Rad2	AFUA_6G07500
AFUB_073480	cell wall integrity signaling protein Lsp1, putative	AFUA_6G07520
AFUB_073830	threonine rich protein	AFUA_3G00880
AFUB_074010	ABC transporter, putative	AFUA_6G08020
AFUB_074020	hypothetical protein	AFUA_6G08030
AFUB_074450	inorganic diphosphatase, putative	AFUA_6G08490
AFUB_074460	phosphoglycerate mutase family protein	AFUA_6G08500
AFUB_074710	delta-1-pyrroline-5-carboxylate dehydrogenase PrnC	AFUA_6G08750
AFUB_074720	proline oxidase PrnD	AFUA_6G08760
AFUB_074790	2-oxoisovalerate dehydrogenase complex alpha subunit, putative	AFUA_6G08830
AFUB_074800	beta-mannosidase	AFUA_6G08840
AFUB_074830	nicotinamide mononucleotide adenylyl transferase	AFUA_6G08870
AFUB_074900	hypothetical protein	AFUA_6G08940
AFUB_075240	hypothetical protein	AFUA_6G09270
AFUB_075350	hypothetical protein	AFUA_5G14970
AFUB_075360	cell surface metalloreductase, putative	AFUA_1G00350
AFUB_075530	GYF domain protein	AFUA_2G13290
AFUB_075660	nonribosomal peptide synthase, putative	AFUA_6G09610
AFUB_076250	hypothetical protein	AFUA_6G10190
AFUB_076310	alkaline serine protease AorO, putative	AFUA_6G10250
AFUB_076910	acyl-CoA dehydrogenase family protein	AFUA_6G10880
AFUB_076970	conserved hypothetical protein	AFUA_6G10940
AFUB_077060	RNA binding protein MSSP-2, putative	AFUA_6G11030
AFUB_077430	DUF1446 domain protein	AFUA_6G11420
AFUB_077440	aldehyde dehydrogenase AldA, putative	AFUA_6G11430
AFUB_077560	hypothetical protein	AFUA_3G11180
AFUB_077570	conserved hypothetical protein	AFUA_6G11550
AFUB_077580	integral membrane protein, putative	AFUA_6G11560
AFUB_077800	conserved hypothetical protein	AFUA_6G11790
AFUB_078180	conserved hypothetical protein	AFUA_6G12180
AFUB_078460	chaperone/heat shock protein Hsp12, putative	AFUA_6G12450
AFUB_078950	hypothetical protein	AFUA_8G06320
AFUB_079020	collagen triple helix repeat protein	AFUA_5G14910
AFUB_079210	Ankyrin domain protein	AFUA_8G06380
AFUB_079440	conserved hypothetical protein	AFUA_1G01350
AFUB_079540	MFS transporter, putative	AFUA_1G01260
AFUB_079610	conserved hypothetical protein	AFUA_1G01190
AFUB_079620	conserved hypothetical protein	AFUA_1G01180
AFUB_079710	polyketide synthase, putative	AFUA_2G17600
AFUB_080030	conserved hypothetical protein	Not found
AFUB_080370	MFS transporter, putative	AFUA_8G07370
AFUB_080540	conserved hypothetical protein	AFUA_8G07225
AFUB_080590	conserved hypothetical protein	AFUA_8G07190
AFUB_080640	conserved hypothetical protein	AFUA_8G07160
AFUB_080760	FAD-binding monooxygenase, putative	AFUA_8G07040
AFUB_081340	conserved hypothetical protein	AFUA_8G06430
AFUB_081540	protein kinase, putative	AFUA_8G05980
AFUB_081600	conserved hypothetical protein	AFUA_8G05940
AFUB_081730	DUF1295 domain protein	AFUA_8G05810
AFUB_081770	NACHT and Ankyrin domain protein	AFUA_8G05780
AFUB_081820	beta-glucosidase, putative	AFUA_8G05730
AFUB_081840	MFS sugar transporter Stl1, putative	AFUA_8G05710
AFUB_082020	fumarate reductase Osm1, putative	AFUA_8G05530
AFUB_082380	conserved hypothetical protein	AFUA_8G05120
AFUB_082570	LEA domain protein	AFUA_8G04920
AFUB_082730	peroxisomal membrane protein (PmpP24), putative	AFUA_8G04780
AFUB_082740	acetoacetyl-CoA synthase	AFUA_8G04770
AFUB_083160	conserved hypothetical protein	AFUA_8G04380
AFUB_083970	CobW domain protein	AFUA_8G02620
AFUB_083980	cytochrome P450 monooxygenase, putative	AFUA_8G02610
AFUB_083990	short-chain dehydrogenase/reductase 2, putative	AFUA_8G02600
AFUB_084000	lipase/thioesterase family protein	AFUA_8G02590
AFUB_084010	flavin-binding monooxygenase, putative	AFUA_8G02570
AFUB_084040	hypothetical protein	AFUA_8G02540
AFUB_084360	conserved hypothetical protein	AFUA_8G02250
AFUB_084400	alpha-ketoglutarate-dependent taurine dioxygenase	AFUA_8G02210
AFUB_084410	proline permease, putative	AFUA_8G02200
AFUB_084430	GABA permease GabA	AFUA_8G02180
AFUB_084460	acetylornithine aminotransferase, putative	AFUA_8G02150
AFUB_084720	Na+/H+ exchanger family protein, putative	AFUA_8G01890
AFUB_084880	antigenic thaumatin domain protein, putative	AFUA_8G01710
AFUB_084890	haloalkane dehalogenase family protein	AFUA_8G01700
AFUB_084950	NRPS-like enzyme, putative	AFUA_8G01640
AFUB_085080	HHE domain protein	AFUA_8G01530
AFUB_085090	pectin methylesterase, putative	AFUA_8G01520
AFUB_085100	conserved hypothetical protein	AFUA_8G01510
AFUB_085180	oxidoreductase, zinc-binding dehydrogenase family, putative	AFUA_8G01430
AFUB_085300	ferric-chelate reductase (Fre2), putative	AFUA_8G01310
AFUB_085310	conserved hypothetical protein	AFUA_8G01300
AFUB_085340	beta-lactamase, putative	AFUA_8G01270
AFUB_085650	chitosanase, putative	AFUA_8G00930
AFUB_085850	amino acid transporter, putative	AFUA_8G00720
AFUB_085930	glycosyl transferase, putative	AFUA_8G00640
AFUB_085940	conserved hypothetical protein	AFUA_8G00630
AFUB_085970	NAD dependent epimerase/dehydratase family protein	AFUA_8G00600
AFUB_086290	dimethylallyl tryptophan synthase, putative	AFUA_8G00250
AFUB_086320	cytochrome P450, putative	AFUA_8G00220
AFUB_086660	secretory lipase, putative	AFUA_7G00110
AFUB_087070	tRNA	Not found
AFUB_087230	aromatic ring-opening dioxygenase family protein	AFUA_7G00640
AFUB_087470	hypothetical protein	AFUA_7G00880
AFUB_087480	hypothetical protein	AFUA_7G00890
AFUB_087600	hypothetical protein	AFUA_7G01020
AFUB_088300	3-hydroxymethyl-3-methylglutaryl-Coenzyme A lyase	AFUA_7G01720
AFUB_088500	sexual development protein EsdC, putative	AFUA_7G01930
AFUB_088550	alcohol dehydrogenase, putative	AFUA_7G01980
AFUB_088580	indoleamine 2,3-dioxygenase family protein	AFUA_7G02010
AFUB_088950	ferulic acid esterase (FaeA), putative	AFUA_7G02380
AFUB_089190	ABC-type ATPase Hef3-like, putative	AFUA_7G03660
AFUB_089530	conserved hypothetical protein	AFUA_7G04000
AFUB_089540	conserved hypothetical protein	AFUA_7G04010
AFUB_089550	lipase, putative	AFUA_7G04020
AFUB_089560	hypothetical protein	AFUA_7G04030
AFUB_089800	peroxisome biosynthesis protein (Peroxin-10), putative	AFUA_7G04260
AFUB_089890	mandelate racemase/muconate lactonizing enzyme family protein	AFUA_7G04350
AFUB_090060	conserved hypothetical protein	AFUA_7G04520
AFUB_090070	alcohol dehydrogenase, zinc-containing	AFUA_7G04530
AFUB_090080	short chain dehydrogenase/reductase family	AFUA_7G04540
AFUB_091680	fatty-acyl coenzyme A oxidase (Pox1), putative	AFUA_7G06090
AFUB_091690	glycosyl hydrolase, putative	AFUA_7G06110
AFUB_091910	hypothetical protein	Not found
AFUB_091930	C6 transcription factor, putative	AFUA_7G06370
AFUB_092110	conserved hypothetical protein	AFUA_7G06530
AFUB_092120	threonine aldolase, putative	AFUA_7G06540
AFUB_092150	FAD/FMN-containing isoamyl alcohol oxidase MreA-like, putative	AFUA_7G06580
AFUB_092310	FAD monooxygenase, putative	AFUA_7G06730
AFUB_092340	CRAL/TRIO domain protein	AFUA_7G06760
AFUB_092350	conserved hypothetical protein	AFUA_7G06770
AFUB_092460	hypothetical protein	AFUA_7G06910
AFUB_092480	short chain dehydrogenase/reductase, putative	AFUA_4G04530
AFUB_093660	conserved hypothetical protein	AFUA_6G04640
AFUB_094010	integral membrane protein	AFUA_6G04280
AFUB_094400	catalase A	AFUA_6G03890
AFUB_094410	conserved hypothetical protein	AFUA_6G03880
AFUB_094510	conserved hypothetical protein	AFUA_6G03790
AFUB_094520	conserved hypothetical protein	AFUA_6G03780
AFUB_094670	very-long-chain acyl-CoA synthetase family protein (CefD1), putative	AFUA_6G03630
AFUB_094700	citrate synthase Cit1, putative	AFUA_6G03590
AFUB_094740	conserved hypothetical protein	AFUA_6G03550
AFUB_094750	malate synthase AcuE	AFUA_6G03540
AFUB_094900	conserved hypothetical protein	AFUA_6G03380
AFUB_095280	flavin-binding monooxygenase, putative	AFUA_6G03020
AFUB_095300	short chain dehydrogenase/reductase, putative	AFUA_6G02990
AFUB_095310	extracellular exo-polygalacturonase, putative	AFUA_6G02980
AFUB_095730	hypothetical protein	AFUA_6G02580
AFUB_095800	conserved hypothetical protein	Not found
AFUB_096120	cytochrome P450 monooxygenase, putative	AFUA_6G02210
AFUB_096130	hypothetical protein	AFUA_6G02210
AFUB_096700	extracellular arabinanase, putative	AFUA_6G00770
AFUB_097000	NADP-dependent alcohol dehydrogenase	AFUA_6G00510
AFUB_097080	cation diffusion facilitator, putative	AFUA_6G00440
AFUB_097590	C2H2 finger domain protein	AFUA_8G04300
AFUB_097950	F-box domain protein	AFUA_1G00520
AFUB_098290	protein tyrosine phosphatase (Pyp1), putative	AFUA_4G04710
AFUB_098300	F-box domain protein	AFUA_4G04700
AFUB_098440	conserved hypothetical protein	AFUA_4G04570
AFUB_098470	C4-dicarboxylate transporter/malic acid transport protein, putative	AFUA_4G04540
AFUB_098480	short chain dehydrogenase/reductase, putative	AFUA_4G04530
AFUB_098610	3-hydroxybutyryl-CoA dehydrogenase, putative	AFUA_4G04410
AFUB_099120	peroxisomal multifunctional beta-oxidation protein (MFP), putative	AFUA_4G03900
AFUB_099270	phthalate transporter, putative	AFUA_4G03750
AFUB_099310	conserved hypothetical protein	AFUA_4G03710
AFUB_099320	GMP synthase	AFUA_4G03700
AFUB_099330	aldehyde dehydrogenase family protein, putative	AFUA_4G03690
AFUB_099340	oxidoreductase, short-chain dehydrogenase/reductase family	AFUA_4G03680
AFUB_099510	integral membrane protein , putative	AFUA_4G03540
AFUB_099570	hypothetical protein	AFUA_4G03480
AFUB_099880	cell wall serine-threonine-rich galactomannoprotein Mp1	AFUA_4G03240
AFUB_099910	cutinase, putative	AFUA_4G03210
AFUB_099940	alpha,alpha-trehalose-phosphate synthase subunit, putative	AFUA_4G03190
AFUB_101230	aquaglyceroporin, putative	AFUA_4G00680
AFUB_101280	HHE domain protein	AFUA_4G00730
AFUB_101360	cell surface protein, putative	AFUA_4G00860
AFUB_101370	antigenic cell wall galactomannoprotein, putative	AFUA_4G00870
AFUB_101490	MFS quinate transporter, putative	AFUA_4G00990
AFUB_101500	MFS transporter, putative	AFUA_4G01000
AFUB_101559	ABC multidrug transporter, putative	AFUA_4G01050
AFUB_101640	dienelactone hydrolase family protein	AFUA_4G01130
AFUB_101650	MFS multidrug transporter, putative	AFUA_4G01140
AFUB_101660	N,N-dimethylglycine oxidase	AFUA_4G01150
AFUB_101970	fumarylacetoacetate hydrolase family protein	AFUA_4G01490
AFUB_101990	C6 transcription factor, putative	AFUA_4G01510
AFUB_102060	amino acid transporter, putative	AFUA_4G01570

## Sheet: venn_groups DsakA only
sakA only		Af293 Hit
AFUB_001910	hypothetical protein	Not found
AFUB_002700	conserved hypothetical protein	AFUA_1G02310
AFUB_003640	hypothetical protein	AFUA_1G03220
AFUB_003670	short chain dehydrogenase/reductase, putative	AFUA_1G03250
AFUB_003680	tartrate MFS transporter, putative	AFUA_1G03260
AFUB_013770	conserved fungal protein	AFUA_1G14230
AFUB_015030	MFS multidrug transporter, putative	AFUA_1G15490
AFUB_017490	exo-beta-1,3-glucanase, putative	AFUA_2G00430
AFUB_021920	TAM domain methyltransferase, putative	AFUA_2G04890
AFUB_030260	tRNA	Not found
AFUB_031520	TAM domain methyltransferase, putative	AFUA_2G15860
AFUB_032240	hypothetical protein	AFUA_2G16560
AFUB_033410	PAF acetylhydrolase family protein	AFUA_2G17720
AFUB_033570	RTA1 domain protein, putative	AFUA_2G17890
AFUB_033950	nonribosomal peptide synthase, putative	AFUA_3G15270
AFUB_034130	conserved hypothetical protein	AFUA_3G15080
AFUB_034160	hypothetical protein	Not found
AFUB_036340	RTA1 domain protein, putative	AFUA_3G12830
AFUB_037670	LipA and NB-ARC domain protein	AFUA_3G11500
AFUB_038470	calcium-translocating P-type ATPase(PMCA-type,putative	AFUA_3G10690
AFUB_041570	DUF1275 domain protein	AFUA_3G07550
AFUB_042030	annexin ANXC4	AFUA_3G07020
AFUB_045510	hypothetical protein	AFUA_3G02770
AFUB_045830	amidase family protein	AFUA_3G02470
AFUB_047460	hypothetical protein	AFUA_3G00940
AFUB_047480	RTA1 domain protein, putative	AFUA_3G00920
AFUB_048820	TPR domain protein	AFUA_5G00380
AFUB_050130	geranylgeranyl pyrophosphate synthase, putative	AFUA_5G01590
AFUB_050150	hypothetical protein	AFUA_5G01610
AFUB_050250	hypothetical protein	AFUA_5G01720
AFUB_050450	GPI anchored protein, putative	AFUA_5G01920
AFUB_066540	malic acid transport protein, putative	AFUA_4G09410
AFUB_066810	conserved hypothetical protein	AFUA_4G09700
AFUB_068800	alkaline serine protease Alp1	AFUA_4G11800
AFUB_069460	conserved hypothetical protein	AFUA_4G12510
AFUB_070680	penicillolysin/deuterolysin metalloprotease, putative	AFUA_4G13750
AFUB_071270	cutinase, putative	AFUA_4G14120
AFUB_073200	conserved hypothetical protein	AFUA_1G01190
AFUB_075760	MFS gliotoxin efflux transporter GliA	AFUA_6G09710
AFUB_079280	conserved hypothetical protein	AFUA_1G01520
AFUB_079680	pectate lyase, putative	AFUA_1G01120
AFUB_080720	elastinolytic metalloproteinase Mep	AFUA_8G07080
AFUB_080780	salicylate 1-monooxygenase	AFUA_8G07020
AFUB_081130	ubiE/COQ5 methyltransferase, putative	AFUA_8G06640
AFUB_085670	conserved hypothetical protein	AFUA_8G00910
AFUB_086160	methionine aminopeptidase, type II, putative	AFUA_8G00410
AFUB_086670	metallo-beta-lactamase domain protein	AFUA_7G00120
AFUB_086700	polyketide synthase, putative	AFUA_7G00160
AFUB_086720	NAD dependent epimerase/dehydratase, putative	AFUA_7G00180
AFUB_087420	short chain dehydrogenase/reductase, putative	AFUA_7G00840
AFUB_087550	extracellular cysteine-rich protein, putative	AFUA_7G00960
AFUB_087570	transcriptional activator of ethanol catabolism AlcS	AFUA_7G00990
AFUB_087750	hypothetical protein	AFUA_7G01170
AFUB_090700	integral membrane protein (Pth11, putative	AFUA_7G05120
AFUB_095130	NACHT domain protein	AFUA_6G03160
AFUB_095460	serine/threonine protein kinase, putative	AFUA_6G02840
AFUB_099930	conserved hypothetical protein	AFUA_4G03200
AFUB_101220	nucleoside-diphosphate-sugar epimerases, putative	AFUA_4G00670
AFUB_101720	conserved hypothetical protein	AFUA_4G01220
AFUB_101780	endo-chitosanase, pseudogene	AFUA_4G01290

## Sheet: venn_groups commons only
WT+mpkA+sakA		Af293 Hit
AFUB_000220	xylosidase/arabinosidase, putative	AFUA_6G14550
AFUB_002300	plasma membrane protein Pth11-like, putative	AFUA_1G01920
AFUB_007060	conserved hypothetical protein	AFUA_1G06670
AFUB_012600	conserved hypothetical protein	AFUA_1G13120
AFUB_012930	amine oxidase	AFUA_1G13440
AFUB_015440	C6 transcription factor RosA-like, putative	AFUA_1G15910
AFUB_017950	conserved hypothetical protein	AFUA_2G00870
AFUB_027710	conserved hypothetical protein	AFUA_2G12000
AFUB_029460	conserved hypothetical protein	AFUA_2G13830
AFUB_030280	F-box domain protein	AFUA_2G14640
AFUB_032250	short chain dehydrogenase/reductase, putative	AFUA_2G16570
AFUB_032260	alpha/beta superfamily hydrolase, putative	AFUA_2G16580
AFUB_037890	conserved hypothetical protein	AFUA_3G11290
AFUB_045880	hypothetical protein	AFUA_3G02430
AFUB_045890	hypothetical protein	Not found
AFUB_046170	conserved hypothetical protein	AFUA_3G02200
AFUB_046180	conserved hypothetical protein	AFUA_3G02190
AFUB_047790	conserved hypothetical protein	AFUA_3G00640
AFUB_047890	hypothetical protein	AFUA_3G00550
AFUB_050860	major allergen Asp F1	AFUA_5G02330
AFUB_051190	conserved hypothetical protein	Not found
AFUB_051200	pyoverdine/dityrosine biosynthesis protein, putative	AFUA_5G02660
AFUB_051520	conserved hypothetical protein	AFUA_5G03010
AFUB_061130	conserved hypothetical protein	AFUA_5G13430
AFUB_063690	conserved hypothetical protein	AFUA_4G06610
AFUB_063730	conserved hypothetical protein	AFUA_4G06650
AFUB_067850	fatty acid oxygenase PpoA, putative	AFUA_4G10770
AFUB_073960	calpain-like protein	AFUA_6G07970
AFUB_077530	C6 transcription factor, putative	AFUA_6G11520
AFUB_080630	conserved hypothetical protein	AFUA_8G07170
AFUB_082630	GPI anchored glycoprotein, putative	AFUA_8G04860
AFUB_084500	hypothetical protein	AFUA_8G02110
AFUB_085990	translation elongation factor eEF-1, gamma subunit, putative	AFUA_8G00580
AFUB_086000	alpha/beta hydrolase, putative	AFUA_8G00570
AFUB_086010	cytochrome P450 oxidoreductase, putative	AFUA_8G00560
AFUB_086020	methyltransferase SirN-like, putative	AFUA_8G00550
AFUB_086030	hybrid NRPS/PKS enzyme, putative	AFUA_8G00540
AFUB_086040	alpha/beta hydrolase, putative	AFUA_8G00530
AFUB_086060	cytochrome P450 oxidoreductase OrdA-like, putative	AFUA_8G00510
AFUB_086070	acetate-CoA ligase, putative	AFUA_8G00500
AFUB_086080	PKS-like enzyme, putative	AFUA_8G00490
AFUB_086090	phytanoyl-CoA dioxygenase family protein	AFUA_8G00480
AFUB_086120	hypothetical protein	Not found
AFUB_086130	steroid monooxygenase, putative	AFUA_8G00440
AFUB_086140	conserved hypothetical protein	AFUA_8G00430
AFUB_086170	conserved hypothetical protein	AFUA_8G00400
AFUB_086180	O-methyltransferase, putative	AFUA_8G00390
AFUB_086190	DltD N-terminal domain protein	AFUA_8G00380
AFUB_086200	polyketide synthase, putative	AFUA_8G00370
AFUB_087560	GPI anchored serine-threonine rich protein	AFUA_7G00970
AFUB_093610	conserved hypothetical protein	AFUA_6G04690
AFUB_094980	conserved hypothetical protein	AFUA_6G03310
AFUB_094990	conserved hypothetical protein	AFUA_6G03300
AFUB_095000	isochorismatase family hydrolase, putative	AFUA_6G03290
AFUB_097180	hypothetical protein	AFUA_6G00340
AFUB_097190	hypothetical protein	AFUA_6G00330
AFUB_097200	integral membrane protein	AFUA_6G00320
AFUB_097360	hypothetical protein	AFUA_6G00140
AFUB_100370	toxin biosynthesis peroxidase, putative	AFUA_4G02780
AFUB_100810	conserved hypothetical protein	AFUA_4G00280
AFUB_100970	isoamyl alcohol oxidase, putative	AFUA_4G00430
AFUB_101760	integral membrane protein	AFUA_4G01270
AFUB_101770	hypothetical protein	AFUA_4G01280
AFUB_101940	conserved hypothetical protein	AFUA_4G01460
AFUB_101950	C6 finger domain protein, putative	AFUA_4G01470
